# Supplementary material for: Global accumulation of circRNAs during aging in Caenorhabditis elegans
Source: BMC Genomics. 2018 Jan 3;19:8. doi: 10.1186/s12864-017-4386-y (PMC5753478; doi:10.1186/s12864-017-4386-y)
Supplement: Supplementary file 2 — RNA-seq read statistics. (XLSX 11 kb) [file 12864_2017_4386_MOESM2_ESM.xlsx]

## Sheet: Sheet1
Supplemental Table S1
STAGE	Sample	Total Reads	% Mapped (mRNA)	Total reads mapped to circRNA junctions (RAW)	Total reads mapped to circRNA junctions (no PCR duplicates)	% Mapped (circRNA RAW)	% Mapped (circRNA -no duplicates)	SRA ID
L4	A	200553584	0.549	4515	2803	2.25127e-05	1.39763e-05	SRR5123649
	B	117249506	0.555	8650	4084	7.37743e-05	3.48317e-05	SRR5123644
	C	142893114	0.552	7234	3387	5.06253e-05	2.3703e-05	SRR5123648
D-1	A	162480856	0.506	6857	4241	4.22019e-05	2.61015e-05	SRR5123643
	B	148813602	0.574	12723	6697	8.54962e-05	4.50026e-05	SRR5123651
	C	152019458	0.518	8382	4692	5.51377e-05	3.08645e-05	SRR5123645
D-7	A	172737414	0.588	24238	13267	0.000140317	7.68044e-05	SRR5123641
	B	200280342	0.5	35989	17615	0.000179693	8.79517e-05	SRR5123646
	C	142753782	0.628	20880	10910	0.000146266	7.64253e-05	SRR5123642
D-10	A	157325110	0.476	20362	11820	0.000129426	7.5131e-05	SRR5123647
	B	135724366	0.667	32736	16408	0.000241195	0.000120892	SRR5123650
	C	156863882	0.646	31571	15971	0.000201264	0.000101814	SRR5123640
