# Supplementary material for: Global accumulation of circRNAs during aging in Caenorhabditis elegans
Source: BMC Genomics. 2018 Jan 3;19:8. doi: 10.1186/s12864-017-4386-y (PMC5753478; doi:10.1186/s12864-017-4386-y)
Supplement: Supplementary file 4 — Oligonucleotides used for experimental validation. (XLSX 75 kb) [file 12864_2017_4386_MOESM4_ESM.xlsx]

## Sheet: sheet1
	Supplementary Table S2
	Coordinates correspond to genome ce11
	Northern blot probes
	Gene name	5' primer	3' primer	probe coordinates	circRNA ID
	crh-1	CCAACAGCGCCACCTACC	CCGCGCTAAAATCAAAATCC	chrIII:11688150-11688309	cel_circ_0000439
	afd-1	TTGCTCCATCATCAGTCACC	CTAGGTAGGCATCACGAGTGG	chrI:2173774-2174982	cel_circ_0000038
	RT-PCR for Sanger sequencing
	Parent gene	5' primer	3' primer	Genome coordinates (ce11)	Back-splicing junction confirmed (Y/N)	circRNA ID
	abtm-1	GTTGCGGAGCTCGTTGAATA	ACTTCATCGTTGGCTCTGCT	chrI:2478228-2478800	Y	cel_circ_0000040
	afd-1	CCTACCTAGAGAGTCCCCTCC	CATCACGAGTGGATGGTGTT	chrI:2173754-2174984	Y	cel_circ_0000038
	akt-1	TTCTTGTGAAGCCATCCCTC	GAGAGCACATTCGAAACTGGA	chrV:10248907-10250676	Y	cel_circ_new_0005550
	crh-1	GCTTCACAGCCCAAAGTCAG	GGCAGCGATCGCCGCGCTAA	chrIII:11688132-11688336	Y	cel_circ_0000439
	crh-1	CACAGCCCAAAGTTTCAGTC	AAGCGGCAGCGATCGCCGC	chrIII:11688126-11688336	Y	cel_circ_0000438
	daf-2	CGAAATGGTGGTGTACGGAT	TACGGAAAGCTTGTCAAGACC	chrIII:3014588-3016342	Y	cel_circ_0001456
	daf-16	GTTCTTCCGCTGTCAACAGTC	CAAAAGTCTTCATTACATTGCTCG	chrI:10763590-10765283	Y	cel_circ_0000105
	gld-2	AGGCTTTGAACGAATTTCTCC	TCTCCTCCGTCCCGATTCGT	chrI:6377543-6378704	Y	cel_circ_0000075
	skn-1	CAGAACGTCCAACCACATCA	TGGTCCTCTACCGAATGGAG	chrIV:5655183-5655908	Y	cel_circ_new_0005000
	zip-2	ATAATAAAAAAAAGTTTTCCCCACC	TGTGCACAAGCTGTGGAAAG	chrIII:834305-835213	Y	cel_circ_0000308
	qPCR confirmation of aging trends
	RNA type	Gene name	5' primer	3' primer	coordinates	circRNA ID
	circular	abtm-1	GTTGCGGAGCTCGTTGAATA	ACTTCATCGTTGGCTCTGCT	chrI:2478228-2478800	cel_circ_0000040
	circular	afd-1	ATCCACTCGTGATGCCTACC	TGTGAATTTGTGGTGGAAGTG	chrI:2173754-2174984	cel_circ_0000038
	circular	akt-1	ATGCAAGCATCCGTTCCTTA	TTCGAGACTTCGTTGACAAGC	chrV:10248907-10250676	cel_circ_new_0005550
	circular	crh-1	GCTTCACAGCCCAAAGTCAG	CATTGCTGGATGGCAGAATC	chrIII:11688132-11688336	cel_circ_0000439
	circular	crh-1	CACAGCCCAAAGTTTCAGTC	CATTGCTGGATGGCAGAATC	chrIII:11688126-11688336	cel_circ_0000438
	circular	daf-2	TGGTTTTTCGGGGAGTACAG	TCGGAACAACCACTGAGGAT	chrIII:3014588-3016342	cel_circ_0001456
	circular	daf-16	GCGAAAAATGCTCGTTCTCT	GAAAATTTCGGCACTTCGAG	chrI:10763590-10765283	cel_circ_0000105
	circular	gld-2	CAAGTCACAGGAACCACGAA	TTGAATCGGAATTCCAGGAG	chrI:6377543-6378704	cel_circ_0000075
	circular	zip-2	GGACATTGATCCAGTTGACG	GGCCGTCGAAATCTAGTGAC	chrIII:834305-835213	cel_circ_0000308
	circular	ddx-19	GAAGAGAATAAAGGTTCATTCGGAG	CTCCTCCAATGAGTTCTTCTG	chrII:8885180-8885542	cel_circ_0000822
	circular	nhr-65	CGTGGTGCACTAATTTTAGCAA	TCTCCTCAAAAAGAGCACTTCC	chrV:18841199-18842740	cel_circ_0001331
	qPCR RNaseR treatment
	RNA type	Gene name	5' primer	3' primer	coordinates	circRNA ID
	circular	afd-1	CCACTCGTGATGCCTACCT	TTGTGAATTTGTGGTGGAAG	chrI:2173754-2174984	cel_circ_0000038
	circular	crh-1 large	CACAGCCCAAAGTTTCAGTC	CATTGCTGGATGGCAGAATC	chrIII:11688126-11688336	cel_circ_0000438
	circular	daf-16	GCGAAAAATGCTCGTTCTCT	GAAAATTTCGGCACTTCGAG	chrI:10763590-10765283	cel_circ_0000105
	circular	zip-2	GGACATTGATCCAGTTGACG	GGCCGTCGAAATCTAGTGAC	chrIII:834305-835213	cel_circ_0000308
	mRNA	cdc-42	CTGCTGGACAGGAAGATTACG	CTCGGACATTCTCGAATGAAG	chrII:7616457-7617480
