# Supplementary material for: Global accumulation of circRNAs during aging in Caenorhabditis elegans
Source: BMC Genomics. 2018 Jan 3;19:8. doi: 10.1186/s12864-017-4386-y (PMC5753478; doi:10.1186/s12864-017-4386-y)
Supplement: Supplementary file 5 — circRNA expression data. (XLSX 385 kb) [file 12864_2017_4386_MOESM5_ESM.xlsx]

## Sheet: Sheet1
Supplementary Table S3
circID	L4_A	L4_B	L4_C	D-1_A	D-1_B	D-1_C	D-7_A	D-7_B	D-7_C	D-10_A	D-10_B	D-10_C	TOTAL_READS	L4_A_TPM	L4_B_TPM	L4_C_TPM	D-1_A_TPM	D-1_B_TPM	D-1_C_TPM	D-7_A_TPM	D-7_B_TPM	D-7_C_TPM	D-10_A_TPM	D-10_B_TPM	D-10_C_TPM	L4_TPM	D-1_TPM	D-7_TPM	D-10_TPM	gene_name	ce11_loci	strand	WBID	L4_FPKM	D-1_FPKM	D-7_FPKM	D-10_FPKM
cel_circ_0000001	1	0	1	2	5	1	1	4	1	2	1	2	21	0.049862	0	0.0699824	0.123091	0.335991	0.0657811	0.0578913	0.19972	0.0700507	0.127125	0.0736787	0.127499	0.0399481	0.174954	0.109221	0.109434	Y48G1C.5	chrI:55889-56293	-	WBGene00021678	2.97476	4.82191	0.848557	1.15745
cel_circ_0000002	9	0	3	8	13	11	5	8	10	5	12	8	92	0.448758	0	0.209947	0.492366	0.873576	0.723592	0.289457	0.39944	0.700507	0.317813	0.884145	0.509996	0.219568	0.696511	0.463135	0.570651	Y48G1C.5	chrI:59044-60236	-	WBGene00021678	2.97476	4.82191	0.848557	1.15745
cel_circ_0000010	0	0	1	2	2	0	2	1	0	4	2	3	17	0	0	0.0699824	0.123091	0.134396	0	0.115783	0.04993	0	0.254251	0.147357	0.191249	0.0233275	0.0858292	0.0552376	0.197619	Y95B8A.8	chrI:865730-866858	+	WBGene00022388	19.386	23.6419	35.6472	35.2138
cel_circ_0000014	3	4	3	4	6	4	11	14	11	9	13	14	96	0.149586	0.341153	0.209947	0.246183	0.403189	0.263124	0.636805	0.69902	0.770558	0.572064	0.957824	0.892494	0.233562	0.304165	0.702127	0.80746	mig-1	chrI:952676-953092	-	WBGene00003238	3.96421	3.72244	3.12912	3.19445
cel_circ_0000016	0	1	1	0	2	1	2	2	3	0	7	1	20	0	0.0852882	0.0699824	0	0.134396	0.0657811	0.115783	0.09986	0.210152	0	0.515751	0.0637495	0.0517569	0.0667258	0.141932	0.193167	haf-6	chrI:1167651-1167976	-	WBGene00001816	38.2471	27.3014	15.4022	14.1288
cel_circ_0000017	0	1	0	0	2	1	1	3	3	1	2	4	18	0	0.0852882	0	0	0.134396	0.0657811	0.0578913	0.14979	0.210152	0.0635626	0.147357	0.254998	0.0284294	0.0667258	0.139278	0.155306	Y48G8AL.13	chrI:1225175-1225535	-	WBGene00021691	29.8558	26.2787	41.5791	48.8738
cel_circ_0000018	3	6	2	3	3	5	5	10	3	1	3	0	44	0.149586	0.511729	0.139965	0.184637	0.201594	0.328905	0.289457	0.4993	0.210152	0.0635626	0.221036	0	0.267093	0.238379	0.33297	0.0948663	K12C11.3	chrI:1335995-1336299	+	WBGene00019674	7.99029	6.17401	2.78113	3.52744
cel_circ_0000022	9	6	9	6	8	5	30	35	18	19	43	40	228	0.448758	0.511729	0.629841	0.369274	0.537585	0.328905	1.73674	1.74755	1.26091	1.20769	3.16819	2.54998	0.53011	0.411922	1.58173	2.30862	Y92H12BR.3	chrI:1420210-1421308	+	WBGene00022369	33.3274	34.8805	47.4535	54.0686
cel_circ_0000027	16	43	34	34	48	35	49	58	44	44	57	47	509	0.797792	3.66739	2.3794	2.09255	3.22551	2.30234	2.83668	2.89594	3.08223	2.79676	4.19969	2.99623	2.28153	2.54013	2.93828	3.33089	Y92H12A.4	chrI:1524297-1524643	+	WBGene00022360	25.9664	24.7873	27.7606	25.4026
cel_circ_0000028	1	0	0	0	0	1	0	2	1	0	5	2	12	0.049862	0	0	0	0	0.0657811	0	0.09986	0.0700507	0	0.368394	0.127499	0.0166207	0.021927	0.0566369	0.165298	Y92H12A.4	chrI:1525844-1532397	+	WBGene00022360	25.9664	24.7873	27.7606	25.4026
cel_circ_0000029	1	5	3	4	10	2	7	26	17	11	24	26	136	0.049862	0.426441	0.209947	0.246183	0.671982	0.131562	0.405239	1.29818	1.19086	0.699189	1.76829	1.65749	0.22875	0.349909	0.96476	1.37499	Y92H12A.2	chrI:1544284-1544490	+	WBGene00022358	27.2359	23.9991	29.6065	34.3628
cel_circ_0000030	0	1	2	3	0	1	4	5	1	2	2	1	22	0	0.0852882	0.139965	0.184637	0	0.0657811	0.231565	0.24965	0.0700507	0.127125	0.147357	0.0637495	0.0750843	0.0834727	0.183755	0.112744	mppa-1	chrI:1748286-1748695	-	WBGene00022159	21.095	11.4499	4.32408	3.19871
cel_circ_0000031	0	0	0	1	4	0	4	4	3	1	4	9	30	0	0	0	0.0615457	0.268793	0	0.231565	0.19972	0.210152	0.0635626	0.294715	0.573746	0	0.110113	0.213812	0.310674	lin-65	chrI:1763588-1764896	+	WBGene00022149	36.6506	48.0781	41.0336	39.6048
cel_circ_0000032	4	6	3	7	15	6	16	37	16	11	27	24	172	0.199448	0.511729	0.209947	0.43082	1.00797	0.394686	0.926261	1.84741	1.12081	0.699189	1.98933	1.52999	0.307041	0.61116	1.29816	1.40617	Y71G12B.2	chrI:1817300-1817612	+	WBGene00022142	4.39838	5.86478	7.58031	7.58541
cel_circ_0000035	5	4	4	8	10	10	60	43	30	54	39	51	318	0.24931	0.341153	0.27993	0.492366	0.671982	0.657811	3.47348	2.14699	2.10152	3.43238	2.87347	3.25123	0.290131	0.607386	2.574	3.18569	gap-3	chrI:1999952-2001193	-	WBGene00021238	9.30699	9.33298	16.7046	21.3359
cel_circ_0000037	1	0	1	1	2	0	4	5	3	6	5	3	31	0.049862	0	0.0699824	0.0615457	0.134396	0	0.231565	0.24965	0.210152	0.381376	0.368394	0.191249	0.0399481	0.065314	0.230456	0.313673	arl-13	chrI:2066703-2067238	+	WBGene00021349	2.062	2.94953	5.9149	6.49657
cel_circ_0000038	27	33	19	65	51	43	184	169	125	168	165	169	1218	1.34627	2.81451	1.32967	4.00047	3.42711	2.82859	10.652	8.43817	8.75634	10.6785	12.157	10.7737	1.83015	3.41872	9.28217	11.2031	afd-1	chrI:2173753-2174984	+	WBGene00021009	21.0345	18.352	31.4333	36.2405
cel_circ_0000040	14	12	12	14	17	18	37	51	33	35	62	49	354	0.698068	1.02346	0.839789	0.86164	1.14237	1.18406	2.14198	2.54643	2.31167	2.22469	4.56808	3.12373	0.853772	1.06269	2.33336	3.3055	abtm-1	chrI:2478227-2478800	-	WBGene00022281	18.6225	17.8424	12.6441	13.0409
cel_circ_0000046	0	2	1	1	5	1	6	8	4	3	2	4	37	0	0.170576	0.0699824	0.0615457	0.335991	0.0657811	0.347348	0.39944	0.280203	0.190688	0.147357	0.254998	0.0801863	0.154439	0.34233	0.197681	cogc-1	chrI:3253862-3254447	+	WBGene00003258	16.4756	13.5384	28.8693	33.5396
cel_circ_0000048	3	3	0	2	5	1	13	11	9	14	10	11	82	0.149586	0.255865	0	0.123091	0.335991	0.0657811	0.752587	0.54923	0.630456	0.889877	0.736787	0.701245	0.13515	0.174954	0.644091	0.77597	lpd-3	chrI:3598619-3598974	-	WBGene00003060	20.0808	17.1349	25.5696	28.4091
cel_circ_0000053	1	8	4	3	8	5	3	7	1	1	5	1	47	0.049862	0.682306	0.27993	0.184637	0.537585	0.328905	0.173674	0.34951	0.0700507	0.0635626	0.368394	0.0637495	0.337366	0.350376	0.197745	0.165235	nab-1	chrI:4231142-4232703	+	WBGene00003516	22.733	15.6695	16.9073	20.6723
cel_circ_0000054	0	0	0	0	0	0	2	3	1	0	3	4	13	0	0	0	0	0	0	0.115783	0.14979	0.0700507	0	0.221036	0.254998	0	0	0.111874	0.158678	eri-6	chrI:4465737-4466008	+	WBGene00016561	10.5648	13.6394	14.7952	10.3229
cel_circ_0000055	0	1	0	0	1	1	6	7	6	4	4	6	36	0	0.0852882	0	0	0.0671982	0.0657811	0.347348	0.34951	0.420304	0.254251	0.294715	0.382497	0.0284294	0.0443264	0.372387	0.310488	C44E4.5	chrI:4605654-4607124	+	WBGene00016654	21.4972	21.935	60.6943	53.9123
cel_circ_0000058	0	0	0	1	1	2	4	4	4	1	2	0	19	0	0	0	0.0615457	0.0671982	0.131562	0.231565	0.19972	0.280203	0.0635626	0.147357	0	0	0.0867687	0.237163	0.0703067	dip-2	chrI:4938199-4940975	+	WBGene00017885	10.1549	10.9697	15.291	16.0382
cel_circ_0000063	0	0	1	1	1	1	1	1	3	1	3	4	17	0	0	0.0699824	0.0615457	0.0671982	0.0657811	0.0578913	0.04993	0.210152	0.0635626	0.221036	0.254998	0.0233275	0.0648416	0.105991	0.179866	tag-163	chrI:5591550-5593780	-	NA	NA	NA	NA	NA
cel_circ_0000075	6	5	11	20	17	12	61	54	47	63	69	70	435	0.299172	0.426441	0.769806	1.23091	1.14237	0.789373	3.53137	2.69622	3.29238	4.00445	5.08383	4.46247	0.498473	1.05422	3.17332	4.51692	gld-2	chrI:6377542-6378704	+	WBGene00001596	25.5065	27.8669	24.4432	31.273
cel_circ_0000078	12	2	7	18	10	13	6	5	13	10	13	13	122	0.598344	0.170576	0.489877	1.10782	0.671982	0.855154	0.347348	0.24965	0.910659	0.635626	0.957824	0.828744	0.419599	0.878319	0.502552	0.807398	glh-2	chrI:6515001-6515386	+	WBGene00001599	16.8939	25.9375	23.9154	26.5286
cel_circ_0000097	3	6	5	8	11	8	24	33	34	27	36	30	225	0.149586	0.511729	0.349912	0.492366	0.73918	0.526248	1.38939	1.64769	2.38172	1.71619	2.65243	1.91249	0.337076	0.585931	1.80627	2.0937	swah-1	chrI:9548227-9548663	+	WBGene00007985	7.21296	13.4612	42.3012	39.2831
cel_circ_0000105	0	0	0	1	1	1	3	10	4	5	12	7	44	0	0	0	0.0615457	0.0671982	0.0657811	0.173674	0.4993	0.280203	0.317813	0.884145	0.446247	0	0.0648416	0.317726	0.549402	daf-16	chrI:10763589-10765283	+	WBGene00000912	28.2614	31.0408	36.021	34.7197
cel_circ_0000106	2	1	0	1	4	1	5	9	6	6	12	6	53	0.099724	0.0852882	0	0.0615457	0.268793	0.0657811	0.289457	0.44937	0.420304	0.381376	0.884145	0.382497	0.0616707	0.13204	0.386377	0.549339	marc-6	chrI:10804714-10805444	+	WBGene00018847	27.0331	24.5004	23.4534	24.7746
cel_circ_0000107	5	15	11	7	14	7	18	22	18	9	30	15	171	0.24931	1.27932	0.769806	0.43082	0.940774	0.460467	1.04204	1.09846	1.26091	0.572064	2.21036	0.956243	0.766146	0.610687	1.13381	1.24622	Y52B11A.3	chrI:10977649-10978056	+	WBGene00013123	11.5084	12.2595	14.315	12.5751
cel_circ_0000108	1	1	0	2	2	0	4	6	1	4	3	5	29	0.049862	0.0852882	0	0.123091	0.134396	0	0.231565	0.29958	0.0700507	0.254251	0.221036	0.318748	0.0450501	0.0858292	0.200399	0.264678	hmr-1	chrI:11086725-11088545	-	WBGene00001980	44.2206	41.3433	62.5096	68.8222
cel_circ_0000109	3	5	4	3	3	2	4	4	5	8	7	4	52	0.149586	0.426441	0.27993	0.184637	0.201594	0.131562	0.231565	0.19972	0.350253	0.508501	0.515751	0.254998	0.285319	0.172598	0.260513	0.426417	rsy-1	chrI:11217892-11219251	-	WBGene00013177	22.6044	29.9779	23.7231	17.2538
cel_circ_0000111	0	1	0	0	1	0	2	4	1	1	2	2	14	0	0.0852882	0	0	0.0671982	0	0.115783	0.19972	0.0700507	0.0635626	0.147357	0.127499	0.0284294	0.0223994	0.128518	0.112806	cdk-9	chrI:11326692-11328873	+	WBGene00000410	18.8931	23.9291	24.7128	25.2203
cel_circ_0000113	1	3	1	4	3	4	7	10	9	7	7	6	62	0.049862	0.255865	0.0699824	0.246183	0.201594	0.263124	0.405239	0.4993	0.630456	0.444939	0.515751	0.382497	0.125236	0.236967	0.511665	0.447729	F56G4.4	chrI:11376426-11376695	+	WBGene00010159	16.7208	34.7957	67.2866	69.8757
cel_circ_0000115	3	3	4	5	9	3	10	16	9	8	23	16	109	0.149586	0.255865	0.27993	0.307729	0.604783	0.197343	0.578913	0.79888	0.630456	0.508501	1.69461	1.01999	0.22846	0.369952	0.669417	1.07437	png-1	chrI:11384084-11384364	+	WBGene00010160	14.5065	15.614	30.9899	24.7353
cel_circ_0000116	1	4	1	1	0	2	2	6	3	0	4	3	27	0.049862	0.341153	0.0699824	0.0615457	0	0.131562	0.115783	0.29958	0.210152	0	0.294715	0.191249	0.153666	0.0643693	0.208505	0.161988	aat-9	chrI:11390947-11392185	-	WBGene00000010	14.0317	12.8567	21.7143	20.6801
cel_circ_0000117	11	12	8	7	16	11	18	23	14	18	19	25	182	0.548482	1.02346	0.559859	0.43082	1.07517	0.723592	1.04204	1.14839	0.98071	1.14413	1.3999	1.59374	0.7106	0.743194	1.05705	1.37925	F15D3.6	chrI:11574157-11575702	-	WBGene00008856	47.6205	41.0217	43.2858	53.8566
cel_circ_0000118	3	0	2	0	5	3	1	0	0	0	0	0	14	0.149586	0	0.139965	0	0.335991	0.197343	0.0578913	0	0	0	0	0	0.0965169	0.177778	0.0192971	0	spe-9	chrI:11584269-11584682	-	WBGene00004963	1.87922	0.688724	0.0902216	0.131516
cel_circ_0000119	0	6	1	2	8	1	5	7	5	2	7	5	49	0	0.511729	0.0699824	0.123091	0.537585	0.0657811	0.289457	0.34951	0.350253	0.127125	0.515751	0.318748	0.193904	0.242153	0.32974	0.320541	unc-75	chrI:11593926-11594304	+	WBGene00006807	3.33619	1.61674	1.4787	1.8442
cel_circ_0000121	3	0	2	2	1	0	0	2	0	2	0	3	15	0.149586	0	0.139965	0.123091	0.0671982	0	0	0.09986	0	0.127125	0	0.191249	0.0965169	0.0634299	0.0332867	0.106125	dnj-27	chrI:11884097-11884456	+	WBGene00001045	16.8792	6.61307	12.4606	19.0144
cel_circ_0000125	1	0	0	2	0	0	3	0	3	1	2	1	13	0.049862	0	0	0.123091	0	0	0.173674	0	0.210152	0.0635626	0.147357	0.0637495	0.0166207	0.0410305	0.127942	0.0915566	T27F6.7	chrI:12494825-12495869	+	WBGene00012106	6.23872	8.1726	8.18607	5.16005
cel_circ_0000127	0	0	0	1	1	2	2	2	2	1	4	4	19	0	0	0	0.0615457	0.0671982	0.131562	0.115783	0.09986	0.140101	0.0635626	0.294715	0.254998	0	0.0867687	0.118581	0.204425	par-6	chrI:12672356-12672788	+	WBGene00003921	20.7231	21.697	33.5991	30.7124
cel_circ_0000128	0	1	0	2	0	1	1	4	2	4	5	1	21	0	0.0852882	0	0.123091	0	0.0657811	0.0578913	0.19972	0.140101	0.254251	0.368394	0.0637495	0.0284294	0.0629575	0.132571	0.228798	W02A11.1	chrI:12730371-12731521	-	WBGene00012192	27.9493	38.5123	25.335	24.9992
cel_circ_0000129	3	2	0	1	6	1	2	6	8	7	8	12	56	0.149586	0.170576	0	0.0615457	0.403189	0.0657811	0.115783	0.29958	0.560405	0.444939	0.58943	0.764994	0.106721	0.176839	0.325256	0.599788	uba-2	chrI:12742413-12743678	+	WBGene00006700	24.3329	39.4427	74.9225	56.8421
cel_circ_0000130	12	6	3	5	7	4	6	5	4	4	7	4	67	0.598344	0.511729	0.209947	0.307729	0.470387	0.263124	0.347348	0.24965	0.280203	0.254251	0.515751	0.254998	0.440007	0.34708	0.2924	0.341667	amx-2	chrI:12762137-12762817	-	WBGene00000138	16.8024	12.0217	6.53362	6.76415
cel_circ_0000134	2	0	0	0	0	1	1	1	1	0	2	4	12	0.099724	0	0	0	0	0.0657811	0.0578913	0.04993	0.0700507	0	0.147357	0.254998	0.0332413	0.021927	0.0592907	0.134119	C47B2.2	chrI:12962966-12963816	-	WBGene00008131	35.1003	48.537	56.3636	41.4826
cel_circ_0000137	2	1	0	3	1	3	1	1	2	1	0	3	18	0.099724	0.0852882	0	0.184637	0.0671982	0.197343	0.0578913	0.04993	0.140101	0.0635626	0	0.191249	0.0616707	0.149726	0.0826409	0.0849371	pmr-1	chrI:13013376-13013945	+	WBGene00004063	19.019	21.9607	37.2737	37.3517
cel_circ_0000138	2	0	0	0	0	1	3	4	2	1	3	4	20	0.099724	0	0	0	0	0.0657811	0.173674	0.19972	0.140101	0.0635626	0.221036	0.254998	0.0332413	0.021927	0.171165	0.179866	F22G12.4	chrI:13159642-13160027	-	WBGene00009064	16.6794	17.0889	28.8414	21.7239
cel_circ_0000143	0	1	1	1	0	0	6	3	2	7	2	3	26	0	0.0852882	0.0699824	0.0615457	0	0	0.347348	0.14979	0.140101	0.444939	0.147357	0.191249	0.0517569	0.0205152	0.212413	0.261182	nyn-2	chrI:13573955-13574641	+	WBGene00013596	11.2482	19.11	53.4841	51.296
cel_circ_0000144	0	0	1	0	0	0	1	2	2	1	1	4	12	0	0	0.0699824	0	0	0	0.0578913	0.09986	0.140101	0.0635626	0.0736787	0.254998	0.0233275	0	0.0992842	0.130747	gpi-1	chrI:13578502-13579353	+	WBGene00013597	141.255	81.6609	133.65	97.6994
cel_circ_0000148	3	8	6	4	10	13	23	44	24	23	50	37	245	0.149586	0.682306	0.419894	0.246183	0.671982	0.855154	1.3315	2.19692	1.68122	1.46194	3.68394	2.35873	0.417262	0.591106	1.73655	2.50154	Y37H9A.1	chrI:13776988-13777304	+	WBGene00012576	5.54872	6.932	5.0705	5.0459
cel_circ_0000149	5	1	4	2	5	5	11	29	13	13	25	18	131	0.24931	0.0852882	0.27993	0.123091	0.335991	0.328905	0.636805	1.44797	0.910659	0.826314	1.84197	1.14749	0.204843	0.262662	0.998478	1.27192	Y37H9A.3	chrI:13784401-13784625	+	WBGene00012578	9.71409	8.1168	7.18453	8.42872
cel_circ_0000151	0	1	0	0	0	0	3	8	3	3	14	8	40	0	0.0852882	0	0	0	0	0.173674	0.39944	0.210152	0.190688	1.0315	0.509996	0.0284294	0	0.261089	0.577396	W09G3.6	chrI:13819670-13820358	-	WBGene00012369	16.7542	22.4019	43.3085	35.4045
cel_circ_0000152	1	2	0	0	4	1	0	2	0	2	2	1	15	0.049862	0.170576	0	0	0.268793	0.0657811	0	0.09986	0	0.127125	0.147357	0.0637495	0.0734795	0.111525	0.0332867	0.112744	W09G3.1	chrI:13831738-13832146	-	WBGene00012365	7.7227	7.2164	15.4674	13.2008
cel_circ_0000156	2	1	0	0	0	0	2	0	2	2	2	2	13	0.099724	0.0852882	0	0	0	0	0.115783	0	0.140101	0.127125	0.147357	0.127499	0.0616707	0	0.0852947	0.133994	usp-3	chrI:13945459-13946404	-	WBGene00013506	20.9083	20.5865	17.9242	15.5831
cel_circ_0000158	10	11	8	22	21	12	44	31	20	37	33	33	282	0.49862	0.93817	0.559859	1.35401	1.41116	0.789373	2.54722	1.54783	1.40101	2.35182	2.4314	2.10373	0.66555	1.18485	1.83202	2.29565	dnj-29	chrI:14109231-14109445	-	WBGene00001047	72.8351	44.065	56.2051	53.8412
cel_circ_0000159	1	1	3	2	3	0	6	8	4	2	8	3	41	0.049862	0.0852882	0.209947	0.123091	0.201594	0	0.347348	0.39944	0.280203	0.127125	0.58943	0.191249	0.115032	0.108229	0.34233	0.302601	apg-1	chrI:14409516-14409777	+	WBGene00000158	38.8533	30.9802	34.2559	34.7908
cel_circ_0000160	4	3	4	2	9	9	7	9	7	9	13	8	84	0.199448	0.255865	0.27993	0.123091	0.604783	0.592029	0.405239	0.44937	0.490355	0.572064	0.957824	0.509996	0.245081	0.439968	0.448321	0.679961	hpo-13	chrI:14427068-14429010	+	WBGene00013670	20.1029	16.4904	18.0797	20.8604
cel_circ_0000161	0	0	0	1	1	1	6	5	4	6	3	5	32	0	0	0	0.0615457	0.0671982	0.0657811	0.347348	0.24965	0.280203	0.381376	0.221036	0.318748	0	0.0648416	0.2924	0.307053	Y105E8A.25	chrI:14579081-14579574	-	WBGene00013682	42.7494	37.8797	44.5559	50.4786
cel_circ_0000162	3	6	2	15	26	18	41	46	44	41	46	44	332	0.149586	0.511729	0.139965	0.923186	1.74715	1.18406	2.37354	2.29678	3.08223	2.60607	3.38922	2.80498	0.267093	1.2848	2.58419	2.93342	Y105E8A.25	chrI:14585521-14587139	-	WBGene00013682	42.7494	37.8797	44.5559	50.4786
cel_circ_0000164	0	0	0	0	0	0	4	4	7	3	8	3	29	0	0	0	0	0	0	0.231565	0.19972	0.490355	0.190688	0.58943	0.191249	0	0	0.307213	0.323789	exoc-8	chrI:14636285-14637497	-	WBGene00013687	26.9294	30.6034	59.2174	67.4187
cel_circ_0000165	1	0	0	1	3	1	1	2	0	2	3	2	16	0.049862	0	0	0.0615457	0.201594	0.0657811	0.0578913	0.09986	0	0.127125	0.221036	0.127499	0.0166207	0.10964	0.0525838	0.158554	Y54E5A.7	chrI:14712634-14713789	+	WBGene00013202	18.0646	21.3929	50.3283	53.7795
cel_circ_0000172	3	3	2	2	3	1	3	7	3	5	4	5	41	0.149586	0.255865	0.139965	0.123091	0.201594	0.0657811	0.173674	0.34951	0.210152	0.317813	0.294715	0.318748	0.181805	0.130156	0.244445	0.310425	laat-1	chrII:235461-235995	-	WBGene00021546	28.1529	29.7347	54.9862	47.7758
cel_circ_0000178	0	0	1	1	0	1	3	1	0	1	2	4	14	0	0	0.0699824	0.0615457	0	0.0657811	0.173674	0.04993	0	0.0635626	0.147357	0.254998	0.0233275	0.0424423	0.0745347	0.155306	C24H12.5	chrII:408982-409442	-	WBGene00016074	9.0536	12.3214	17.8399	17.127
cel_circ_0000181	0	2	2	3	5	1	5	12	4	6	9	14	63	0	0.170576	0.139965	0.184637	0.335991	0.0657811	0.289457	0.59916	0.280203	0.381376	0.663109	0.892494	0.103514	0.19547	0.389607	0.645659	K07E8.6	chrII:638213-638636	-	WBGene00019497	3.04568	2.38823	1.62507	2.19434
cel_circ_0000183	1	1	1	1	2	1	4	6	5	1	6	5	34	0.049862	0.0852882	0.0699824	0.0615457	0.134396	0.0657811	0.231565	0.29958	0.350253	0.0635626	0.442072	0.318748	0.0683775	0.087241	0.2938	0.274794	T02H6.1	chrII:709750-710198	+	WBGene00020171	25.8903	25.8376	14.0996	14.7103
cel_circ_0000184	0	0	2	0	5	1	10	11	7	5	6	6	53	0	0	0.139965	0	0.335991	0.0657811	0.578913	0.54923	0.490355	0.317813	0.442072	0.382497	0.0466549	0.133924	0.539499	0.380794	Y39F10B.1	chrII:730497-730726	+	WBGene00021456	19.6323	19.4828	44.899	42.2505
cel_circ_0000192	2	0	1	3	1	0	4	4	2	1	5	9	32	0.099724	0	0.0699824	0.184637	0.0671982	0	0.231565	0.19972	0.140101	0.0635626	0.368394	0.573746	0.0565688	0.0839451	0.190462	0.335234	emc-1	chrII:1495640-1496687	-	WBGene00019209	34.8293	32.9083	51.6213	52.8989
cel_circ_0000201	3	6	1	7	5	1	9	9	4	8	7	8	68	0.149586	0.511729	0.0699824	0.43082	0.335991	0.0657811	0.521022	0.44937	0.280203	0.508501	0.515751	0.509996	0.243766	0.277531	0.416865	0.511416	F54A3.2	chrII:2246477-2246958	+	WBGene00018781	13.1452	11.8294	12.1911	10.8641
cel_circ_0000202	3	4	5	1	6	2	9	15	9	13	17	23	107	0.149586	0.341153	0.349912	0.0615457	0.403189	0.131562	0.521022	0.74895	0.630456	0.826314	1.25254	1.46624	0.280217	0.198766	0.633476	1.1817	gbas-1	chrII:2508091-2508503	+	WBGene00019130	7.13339	10.5761	23.259	27.4716
cel_circ_0000203	2	5	3	7	10	6	15	17	15	14	27	25	146	0.099724	0.426441	0.209947	0.43082	0.671982	0.394686	0.86837	0.84881	1.05076	0.889877	1.98933	1.59374	0.245371	0.499163	0.922647	1.49098	gbas-1	chrII:2509523-2509859	+	WBGene00019130	7.13339	10.5761	23.259	27.4716
cel_circ_0000215	1	1	1	2	1	1	12	7	7	8	9	8	58	0.049862	0.0852882	0.0699824	0.123091	0.0671982	0.0657811	0.694696	0.34951	0.490355	0.508501	0.663109	0.509996	0.0683775	0.0853569	0.51152	0.560535	Y49F6B.9	chrII:3497403-3497723	-	WBGene00021721	3.02779	5.01993	5.99034	4.46887
cel_circ_0000221	0	3	5	1	2	1	5	15	9	4	16	11	72	0	0.255865	0.349912	0.0615457	0.134396	0.0657811	0.289457	0.74895	0.630456	0.254251	1.17886	0.701245	0.201926	0.087241	0.556288	0.711452	vab-1	chrII:4578120-4579349	+	WBGene00006868	21.8963	20.0981	44.7301	51.9117
cel_circ_0000224	4	3	2	8	11	5	15	20	11	15	20	20	134	0.199448	0.255865	0.139965	0.492366	0.73918	0.328905	0.86837	0.9986	0.770558	0.95344	1.47357	1.27499	0.198426	0.52015	0.879176	1.234	ulp-2	chrII:4957828-4958473	-	WBGene00006737	7.08192	8.36905	5.87358	6.44792
cel_circ_0000235	2	3	1	12	1	8	27	28	25	31	29	24	191	0.099724	0.255865	0.0699824	0.738549	0.0671982	0.526248	1.56307	1.39804	1.75127	1.97044	2.13668	1.52999	0.141857	0.443998	1.57079	1.87904	tra-2	chrII:6958951-6959421	-	WBGene00006605	13.4641	13.4497	19.2596	16.2449
cel_circ_0000247	3	2	4	3	5	2	8	10	6	6	7	8	64	0.149586	0.170576	0.27993	0.184637	0.335991	0.131562	0.463131	0.4993	0.420304	0.381376	0.515751	0.509996	0.200031	0.217397	0.460912	0.469041	cam-1	chrII:9304085-9304822	-	WBGene00000289	10.5805	11.2099	15.7867	15.9885
cel_circ_0000253	0	1	0	0	0	1	4	3	1	3	0	3	16	0	0.0852882	0	0	0	0.0657811	0.231565	0.14979	0.0700507	0.190688	0	0.191249	0.0284294	0.021927	0.150469	0.127312	ptp-3	chrII:10993894-10996274	+	WBGene00004215	15.821	9.62603	9.93083	10.9054
cel_circ_0000254	0	2	2	1	5	2	2	4	7	4	6	5	40	0	0.170576	0.139965	0.0615457	0.335991	0.131562	0.115783	0.19972	0.490355	0.254251	0.442072	0.318748	0.103514	0.176366	0.268619	0.338357	mat-2	chrII:11118371-11119156	+	WBGene00003133	17.7285	19.6435	14.8183	16.5314
cel_circ_0000261	2	0	0	3	5	4	16	22	13	14	19	15	113	0.099724	0	0	0.184637	0.335991	0.263124	0.926261	1.09846	0.910659	0.889877	1.3999	0.956243	0.0332413	0.261251	0.97846	1.08201	sinh-1	chrII:12229507-12229935	+	WBGene00013261	5.9129	13.787	17.677	19.4568
cel_circ_0000263	13	12	10	10	31	15	30	74	31	24	57	61	368	0.648206	1.02346	0.699824	0.615457	2.08314	0.986716	1.73674	3.69482	2.17157	1.5255	4.19969	3.88872	0.790496	1.22844	2.53438	3.20464	marc-5	chrII:12364404-12365624	-	WBGene00013273	5.54277	2.89361	3.04708	3.75892
cel_circ_0000264	9	19	10	14	17	13	28	48	28	23	29	35	273	0.448758	1.62048	0.699824	0.86164	1.14237	0.855154	1.62096	2.39664	1.96142	1.46194	2.13668	2.23123	0.923019	0.953054	1.99301	1.94329	Y38E10A.22	chrII:12675855-12676189	-	WBGene00012600	52.4981	43.8975	94.6106	95.9757
cel_circ_0000267	0	0	0	1	0	0	6	8	3	6	2	4	30	0	0	0	0.0615457	0	0	0.347348	0.39944	0.210152	0.381376	0.147357	0.254998	0	0.0205152	0.31898	0.261244	max-2	chrII:13023651-13025838	-	WBGene00003144	30.2071	33.2752	101.209	135.753
cel_circ_0000280	9	12	8	21	15	14	29	30	21	22	36	36	253	0.448758	1.02346	0.559859	1.29246	1.00797	0.920935	1.67885	1.4979	1.47106	1.39838	2.65243	2.29498	0.677358	1.07379	1.54927	2.11527	R05H10.3	chrII:14870697-14871104	+	WBGene00011044	9.54131	15.5294	29.5972	28.055
cel_circ_0000281	1	1	1	0	1	5	2	17	6	4	15	14	67	0.049862	0.0852882	0.0699824	0	0.0671982	0.328905	0.115783	0.84881	0.420304	0.254251	1.10518	0.892494	0.0683775	0.132034	0.461632	0.750642	R05H10.3	chrII:14870697-14874918	+	WBGene00011044	9.54131	15.5294	29.5972	28.055
cel_circ_0000282	2	1	3	3	2	0	3	3	5	5	7	4	38	0.099724	0.0852882	0.209947	0.184637	0.134396	0	0.173674	0.14979	0.350253	0.317813	0.515751	0.254998	0.131653	0.106344	0.224572	0.362854	R05H10.3	chrII:14881033-14881377	+	WBGene00011044	9.54131	15.5294	29.5972	28.055
cel_circ_0000283	0	0	0	1	1	0	5	6	6	9	10	6	44	0	0	0	0.0615457	0.0671982	0	0.289457	0.29958	0.420304	0.572064	0.736787	0.382497	0	0.0429146	0.336447	0.563783	Y53F4B.18	chrII:15066180-15066505	-	WBGene00013164	31.6059	35.6873	62.4579	63.8883
cel_circ_0000284	0	0	0	1	1	1	6	2	2	4	1	2	20	0	0	0	0.0615457	0.0671982	0.0657811	0.347348	0.09986	0.140101	0.254251	0.0736787	0.127499	0	0.0648416	0.19577	0.151809	Y53F4B.21	chrII:15107150-15107680	+	WBGene00013167	6.05967	6.31457	5.68819	6.03758
cel_circ_0000286	0	0	0	0	0	1	2	3	0	3	1	2	12	0	0	0	0	0	0.0657811	0.115783	0.14979	0	0.190688	0.0736787	0.127499	0	0.021927	0.0885242	0.130622	spsb-1	chrII:15222824-15223191	+	WBGene00021597	31.9177	23.7692	40.5973	51.8208
cel_circ_0000288	1	0	2	2	2	1	2	5	2	5	4	6	32	0.049862	0	0.139965	0.123091	0.134396	0.0657811	0.115783	0.24965	0.140101	0.317813	0.294715	0.382497	0.0632756	0.107756	0.168511	0.331675	attf-3	chrIII:78273-82055	-	WBGene00018794	11.3103	11.5674	9.84644	10.8422
cel_circ_0000289	5	7	7	9	13	9	20	37	25	20	27	36	215	0.24931	0.597017	0.489877	0.553911	0.873576	0.592029	1.15783	1.84741	1.75127	1.27125	1.98933	2.29498	0.445401	0.673172	1.5855	1.85185	attf-3	chrIII:81424-83558	-	WBGene00018794	11.3103	11.5674	9.84644	10.8422
cel_circ_0000291	4	5	6	5	10	4	6	8	9	10	11	17	95	0.199448	0.426441	0.419894	0.307729	0.671982	0.263124	0.347348	0.39944	0.630456	0.635626	0.810466	1.08374	0.348594	0.414278	0.459081	0.843278	mxl-2	chrIII:187793-188131	-	WBGene00003510	22.4479	29.8303	72.4873	75.7038
cel_circ_0000295	9	5	4	9	7	3	28	13	18	24	14	15	149	0.448758	0.426441	0.27993	0.553911	0.470387	0.197343	1.62096	0.64909	1.26091	1.5255	1.0315	0.956243	0.385043	0.407214	1.17699	1.17108	Y50D7A.3	chrIII:261124-261389	+	WBGene00021753	38.0401	41.4064	43.8664	43.0388
cel_circ_0000296	3	10	6	4	10	5	15	18	11	9	23	27	141	0.149586	0.852882	0.419894	0.246183	0.671982	0.328905	0.86837	0.89874	0.770558	0.572064	1.69461	1.72124	0.474121	0.41569	0.845889	1.3293	Y50D7A.1	chrIII:305647-306687	+	WBGene00021751	5.28751	5.05575	5.2556	6.37589
cel_circ_0000298	7	11	2	6	17	6	24	22	14	19	25	27	180	0.349034	0.93817	0.139965	0.369274	1.14237	0.394686	1.38939	1.09846	0.98071	1.20769	1.84197	1.72124	0.475723	0.635443	1.15619	1.5903	stim-1	chrIII:418088-418738	-	WBGene00021910	80.536	64.0729	74.9091	72.8257
cel_circ_0000300	0	1	0	2	3	1	4	4	1	1	5	5	27	0	0.0852882	0	0.123091	0.201594	0.0657811	0.231565	0.19972	0.0700507	0.0635626	0.368394	0.318748	0.0284294	0.130156	0.167112	0.250235	Y55B1BR.2	chrIII:438129-439394	+	WBGene00021912	6.44348	5.29589	4.71157	7.45409
cel_circ_0000303	0	0	0	1	1	1	13	18	12	15	13	19	93	0	0	0	0.0615457	0.0671982	0.0657811	0.752587	0.89874	0.840608	0.95344	0.957824	1.21124	0	0.0648416	0.830645	1.04083	elf-1	chrIII:707152-709236	+	WBGene00016029	4.49796	2.0075	4.7473	6.47356
cel_circ_0000304	8	8	4	24	12	16	43	61	38	37	68	59	378	0.398896	0.682306	0.27993	1.4771	0.806378	1.0525	2.48933	3.04573	2.66193	2.35182	5.01015	3.76122	0.45371	1.11199	2.73233	3.70773	pat-12	chrIII:730591-731804	-	WBGene00003936	55.1375	59.0784	42.1985	38.6028
cel_circ_0000305	2	0	1	1	4	2	4	5	4	7	6	3	39	0.099724	0	0.0699824	0.0615457	0.268793	0.131562	0.231565	0.24965	0.280203	0.444939	0.442072	0.191249	0.0565688	0.153967	0.253806	0.35942	trpp-11	chrIII:797768-798022	+	WBGene00015173	13.0082	13.0904	28.9158	29.9636
cel_circ_0000307	0	0	0	2	1	2	2	5	1	1	4	4	22	0	0	0	0.123091	0.0671982	0.131562	0.115783	0.24965	0.0700507	0.0635626	0.294715	0.254998	0	0.107284	0.145161	0.204425	trpp-11	chrIII:802954-803440	+	WBGene00015173	13.0082	13.0904	28.9158	29.9636
cel_circ_0000308	35	23	33	43	51	51	97	86	115	91	95	119	839	1.74517	1.96163	2.30942	2.64647	3.42711	3.35483	5.61546	4.29398	8.05583	5.7842	6.99948	7.5862	2.00541	3.1428	5.98842	6.78996	zip-2	chrIII:834304-835213	+	WBGene00019327	182.813	254.429	347.17	397.761
cel_circ_0000310	1	2	0	2	2	1	6	7	4	4	7	6	42	0.049862	0.170576	0	0.123091	0.134396	0.0657811	0.347348	0.34951	0.280203	0.254251	0.515751	0.382497	0.0734795	0.107756	0.325687	0.384166	tbc-10	chrIII:984283-984500	+	WBGene00019915	6.88548	6.77882	7.75288	13.4415
cel_circ_0000311	2	3	0	2	3	4	4	10	2	6	11	7	54	0.099724	0.255865	0	0.123091	0.201594	0.263124	0.231565	0.4993	0.140101	0.381376	0.810466	0.446247	0.11853	0.195937	0.290322	0.54603	tbc-10	chrIII:987251-987521	+	WBGene00019915	6.88548	6.77882	7.75288	13.4415
cel_circ_0000312	2	0	0	3	2	2	10	7	4	14	7	8	59	0.099724	0	0	0.184637	0.134396	0.131562	0.578913	0.34951	0.280203	0.889877	0.515751	0.509996	0.0332413	0.150199	0.402875	0.638541	BE0003N10.6	chrIII:1057729-1058023	-	WBGene00255598	5.98243	4.73884	15.1746	10.8448
cel_circ_0000313	13	9	6	13	14	9	29	37	16	21	29	21	217	0.648206	0.767594	0.419894	0.800094	0.940774	0.592029	1.67885	1.84741	1.12081	1.33482	2.13668	1.33874	0.611898	0.777633	1.54902	1.60341	uaf-1	chrIII:1074179-1076555	-	WBGene00006697	82.4478	71.782	103.731	88.9151
cel_circ_0000314	2	2	0	8	3	2	6	11	7	12	18	12	83	0.099724	0.170576	0	0.492366	0.201594	0.131562	0.347348	0.54923	0.490355	0.762752	1.32622	0.764994	0.0901001	0.275174	0.462311	0.951321	par-2	chrIII:1082993-1084461	+	WBGene00003917	32.1377	46.1398	53.3995	39.3574
cel_circ_0000315	0	1	0	0	0	0	5	4	1	2	2	4	19	0	0.0852882	0	0	0	0	0.289457	0.19972	0.0700507	0.127125	0.147357	0.254998	0.0284294	0	0.186409	0.176494	Y119D3B.14	chrIII:1187305-1187751	-	WBGene00022491	14.8179	19.0986	21.2016	17.0149
cel_circ_0000319	4	3	4	7	9	7	10	12	7	8	17	13	101	0.199448	0.255865	0.27993	0.43082	0.604783	0.460467	0.578913	0.59916	0.490355	0.508501	1.25254	0.828744	0.245081	0.49869	0.556143	0.863261	pes-4	chrIII:1219386-1219667	-	WBGene00003978	19.8106	19.4217	17.629	25.0356
cel_circ_0000323	0	0	0	0	1	0	2	5	3	2	4	1	18	0	0	0	0	0.0671982	0	0.115783	0.24965	0.210152	0.127125	0.294715	0.0637495	0	0.0223994	0.191862	0.161863	Y82E9BR.18	chrIII:1474857-1475109	-	WBGene00022350	27.7529	29.279	22.9806	24.3276
cel_circ_0000324	1	1	1	3	2	0	6	11	2	5	11	8	51	0.049862	0.0852882	0.0699824	0.184637	0.134396	0	0.347348	0.54923	0.140101	0.317813	0.810466	0.509996	0.0683775	0.106344	0.34556	0.546092	M01G5.1	chrIII:1502898-1504288	+	WBGene00019715	18.5377	22.2309	15.2406	15.9114
cel_circ_0000325	0	1	1	2	0	1	1	2	3	1	4	3	19	0	0.0852882	0.0699824	0.123091	0	0.0657811	0.0578913	0.09986	0.210152	0.0635626	0.294715	0.191249	0.0517569	0.0629575	0.122634	0.183175	M01G5.3	chrIII:1515559-1515904	-	WBGene00019716	17.2641	16.209	15.4161	14.9523
cel_circ_0000326	0	0	0	0	1	2	2	4	0	0	1	2	12	0	0	0	0	0.0671982	0.131562	0.115783	0.19972	0	0	0.0736787	0.127499	0	0.0662534	0.105168	0.0670593	sms-3	chrIII:1585846-1586070	-	WBGene00004894	13.381	16.6756	19.8716	22.0034
cel_circ_0000329	11	12	11	11	14	8	36	40	27	27	43	34	274	0.548482	1.02346	0.769806	0.677003	0.940774	0.526248	2.08409	1.9972	1.89137	1.71619	3.16819	2.16748	0.780582	0.714675	1.99089	2.35062	Y22D7AR.6	chrIII:1675432-1675692	-	WBGene00021260	4.82403	4.99351	7.1797	9.74119
cel_circ_0000331	0	0	1	4	1	0	3	5	8	9	6	5	42	0	0	0.0699824	0.246183	0.0671982	0	0.173674	0.24965	0.560405	0.572064	0.442072	0.318748	0.0233275	0.10446	0.32791	0.444295	ttc-7	chrIII:1870252-1870709	+	WBGene00021444	11.3176	13.8175	21.8921	18.9584
cel_circ_0000332	1	0	1	0	0	0	3	3	1	0	2	1	12	0.049862	0	0.0699824	0	0	0	0.173674	0.14979	0.0700507	0	0.147357	0.0637495	0.0399481	0	0.131172	0.070369	ttc-7	chrIII:1870252-1872277	+	WBGene00021444	11.3176	13.8175	21.8921	18.9584
cel_circ_0000333	26	52	49	35	67	55	71	118	81	59	129	117	859	1.29641	4.43499	3.42914	2.1541	4.50228	3.61796	4.11028	5.89174	5.67411	3.7502	9.50456	7.4587	3.05351	3.42478	5.22538	6.90448	pqn-41	chrIII:1927676-1927949	+	WBGene00004128	15.4564	19.0684	34.621	34.2496
cel_circ_0000334	11	33	23	23	48	28	41	85	53	40	59	66	510	0.548482	2.81451	1.60959	1.41555	3.22551	1.84187	2.37354	4.24405	3.71269	2.54251	4.34705	4.20747	1.65753	2.16098	3.44343	3.69901	pqn-41	chrIII:1927676-1929473	+	WBGene00004128	15.4564	19.0684	34.621	34.2496
cel_circ_0000335	2	5	4	3	15	6	11	20	23	15	22	20	146	0.099724	0.426441	0.27993	0.184637	1.00797	0.394686	0.636805	0.9986	1.61117	0.95344	1.62093	1.27499	0.268698	0.529099	1.08219	1.28312	pqn-41	chrIII:1927676-1931287	+	WBGene00004128	15.4564	19.0684	34.621	34.2496
cel_circ_0000338	4	1	3	6	5	0	14	15	8	15	17	15	103	0.199448	0.0852882	0.209947	0.369274	0.335991	0	0.810479	0.74895	0.560405	0.95344	1.25254	0.956243	0.164894	0.235088	0.706611	1.05407	polh-1	chrIII:1947643-1948055	-	WBGene00018721	13.4437	17.3274	54.4058	56.1609
cel_circ_0000341	2	0	0	2	1	1	2	3	2	3	6	1	23	0.099724	0	0	0.123091	0.0671982	0.0657811	0.115783	0.14979	0.140101	0.190688	0.442072	0.0637495	0.0332413	0.0853569	0.135225	0.23217	Y48G9A.11	chrIII:2114786-2115990	-	WBGene00021704	3.97808	4.12287	6.44905	5.04195
cel_circ_0000342	3	7	7	6	8	6	16	19	15	17	17	19	140	0.149586	0.597017	0.489877	0.369274	0.537585	0.394686	0.926261	0.94867	1.05076	1.08056	1.25254	1.21124	0.41216	0.433849	0.975231	1.18145	frl-1	chrIII:2140091-2140332	+	WBGene00021698	12.8677	8.57877	8.54888	13.3356
cel_circ_0000344	12	23	16	21	27	19	55	49	32	39	54	40	387	0.598344	1.96163	1.11972	1.29246	1.81435	1.24984	3.18402	2.44657	2.24162	2.47894	3.97865	2.54998	1.22656	1.45222	2.62407	3.00253	gcn-1	chrIII:2178448-2179008	+	WBGene00021697	30.6958	25.2165	16.1936	18.7821
cel_circ_0000345	5	9	4	15	13	10	28	35	21	24	33	35	232	0.24931	0.767594	0.27993	0.923186	0.873576	0.657811	1.62096	1.74755	1.47106	1.5255	2.4314	2.23123	0.432278	0.818191	1.61319	2.06271	C39B5.6	chrIII:2199977-2202981	+	WBGene00016524	19.7247	16.7585	23.3909	21.9531
cel_circ_0000347	2	0	1	4	1	0	0	4	1	2	5	4	24	0.099724	0	0.0699824	0.246183	0.0671982	0	0	0.19972	0.0700507	0.127125	0.368394	0.254998	0.0565688	0.10446	0.0899236	0.250172	Y54F10BM.9	chrIII:2302229-2303935	-	WBGene00021863	1.59721	2.09448	2.84227	4.7306
cel_circ_0000348	4	5	4	5	10	2	22	18	11	18	17	20	136	0.199448	0.426441	0.27993	0.307729	0.671982	0.131562	1.27361	0.89874	0.770558	1.14413	1.25254	1.27499	0.301939	0.370424	0.980969	1.22389	gip-1	chrIII:2355291-2355542	+	WBGene00001589	19.3687	23.3959	31.0637	26.0593
cel_circ_0000349	0	0	0	0	0	0	2	5	1	1	6	3	18	0	0	0	0	0	0	0.115783	0.24965	0.0700507	0.0635626	0.442072	0.191249	0	0	0.145161	0.232295	gip-1	chrIII:2356454-2358864	+	WBGene00001589	19.3687	23.3959	31.0637	26.0593
cel_circ_0000350	6	8	5	4	9	3	21	18	14	16	7	10	121	0.299172	0.682306	0.349912	0.246183	0.604783	0.197343	1.21572	0.89874	0.98071	1.017	0.515751	0.637495	0.443796	0.349436	1.03172	0.723416	smg-6	chrIII:2479488-2480039	+	WBGene00004884	19.7531	22.0688	65.3837	58.9393
cel_circ_0000352	6	7	6	12	15	10	27	30	11	19	33	21	197	0.299172	0.597017	0.419894	0.738549	1.00797	0.657811	1.56307	1.4979	0.770558	1.20769	2.4314	1.33874	0.438695	0.801444	1.27717	1.65928	smg-6	chrIII:2482736-2483120	+	WBGene00004884	19.7531	22.0688	65.3837	58.9393
cel_circ_0000353	1	1	1	0	1	1	3	7	6	2	5	1	29	0.049862	0.0852882	0.0699824	0	0.0671982	0.0657811	0.173674	0.34951	0.420304	0.127125	0.368394	0.0637495	0.0683775	0.0443264	0.314496	0.186423	Y54F10AL.1	chrIII:2487768-2489143	+	WBGene00021847	85.5552	56.3391	108.545	106.872
cel_circ_0000354	0	0	0	1	1	1	1	4	2	2	1	0	13	0	0	0	0.0615457	0.0671982	0.0657811	0.0578913	0.19972	0.140101	0.127125	0.0736787	0	0	0.0648416	0.132571	0.0669347	H05C05.1	chrIII:2957012-2957454	+	WBGene00019157	30.2822	31.149	19.113	21.917
cel_circ_0000355	0	2	2	3	2	3	6	11	5	9	3	4	50	0	0.170576	0.139965	0.184637	0.134396	0.197343	0.347348	0.54923	0.350253	0.572064	0.221036	0.254998	0.103514	0.172126	0.415611	0.349366	H06I04.3	chrIII:3076304-3076690	+	WBGene00019168	95.3853	80.9002	34.0515	35.1638
cel_circ_0000356	2	8	7	6	18	9	15	20	16	10	17	21	149	0.099724	0.682306	0.489877	0.369274	1.20957	0.592029	0.86837	0.9986	1.12081	0.635626	1.25254	1.33874	0.423969	0.723624	0.995927	1.07564	sft-1	chrIII:3088310-3088585	+	WBGene00004787	13.6327	15.8399	12.2852	10.4749
cel_circ_0000357	2	2	0	1	1	0	3	1	0	2	3	3	18	0.099724	0.170576	0	0.0615457	0.0671982	0	0.173674	0.04993	0	0.127125	0.221036	0.191249	0.0901001	0.0429146	0.0745347	0.179803	Y53G8B.2	chrIII:3103168-3103955	-	WBGene00021818	13.7217	14.6161	18.5499	17.0693
cel_circ_0000358	3	4	3	7	4	1	6	7	3	9	7	9	63	0.149586	0.341153	0.209947	0.43082	0.268793	0.0657811	0.347348	0.34951	0.210152	0.572064	0.515751	0.573746	0.233562	0.255131	0.302337	0.553854	Y53G8B.2	chrIII:3103642-3103955	-	WBGene00021818	13.7217	14.6161	18.5499	17.0693
cel_circ_0000360	0	0	0	0	1	1	0	5	0	1	1	4	13	0	0	0	0	0.0671982	0.0657811	0	0.24965	0	0.0635626	0.0736787	0.254998	0	0.0443264	0.0832167	0.130747	Y53G8B.3	chrIII:3107160-3110184	-	NA	NA	NA	NA	NA
cel_circ_0000362	4	2	1	11	15	12	9	8	7	10	5	7	91	0.199448	0.170576	0.0699824	0.677003	1.00797	0.789373	0.521022	0.39944	0.490355	0.635626	0.368394	0.446247	0.146669	0.824783	0.470272	0.483422	Y53G8B.3	chrIII:3109894-3110184	-	NA	NA	NA	NA	NA
cel_circ_0000363	10	5	12	16	19	8	26	30	19	30	39	29	243	0.49862	0.426441	0.839789	0.984731	1.27677	0.526248	1.50517	1.4979	1.33096	1.90688	2.87347	1.84874	0.588283	0.929248	1.44468	2.2097	nipa-1	chrIII:3113770-3114043	-	WBGene00021820	38.8064	28.8579	64.1725	77.1937
cel_circ_0000364	5	10	11	8	10	6	29	21	13	24	32	22	191	0.24931	0.852882	0.769806	0.492366	0.671982	0.394686	1.67885	1.04853	0.910659	1.5255	2.35772	1.40249	0.623999	0.519678	1.21268	1.7619	Y53G8AR.5	chrIII:3299376-3299868	+	WBGene00021812	15.1437	19.7908	26.5959	20.0048
cel_circ_0000365	1	2	2	2	6	1	6	6	3	4	4	4	41	0.049862	0.170576	0.139965	0.123091	0.403189	0.0657811	0.347348	0.29958	0.210152	0.254251	0.294715	0.254998	0.120134	0.197354	0.285693	0.267988	Y53G8AR.9	chrIII:3320957-3321245	-	WBGene00021816	38.9002	30.2896	19.1925	19.2762
cel_circ_0000367	3	7	6	13	9	10	13	19	19	13	20	21	153	0.149586	0.597017	0.419894	0.800094	0.604783	0.657811	0.752587	0.94867	1.33096	0.826314	1.47357	1.33874	0.388833	0.687563	1.01074	1.21288	M01F1.9	chrIII:3498172-3499057	-	WBGene00010815	22.6254	28.5704	90.9393	86.7929
cel_circ_0000368	0	2	3	1	2	2	7	4	1	3	4	3	32	0	0.170576	0.209947	0.0615457	0.134396	0.131562	0.405239	0.19972	0.0700507	0.190688	0.294715	0.191249	0.126841	0.109168	0.225003	0.22555	C54C6.6	chrIII:3535907-3536338	-	WBGene00008288	12.905	20.5273	23.2597	19.8305
cel_circ_0000384	0	2	0	0	2	2	1	6	0	4	5	5	27	0	0.170576	0	0	0.134396	0.131562	0.0578913	0.29958	0	0.254251	0.368394	0.318748	0.0568588	0.0886528	0.119157	0.313797	Y54H5A.2	chrIII:5148593-5149578	-	WBGene00021900	19.7153	33.5947	28.3295	22.9657
cel_circ_0000385	5	10	9	9	13	7	15	24	9	13	15	16	145	0.24931	0.852882	0.629841	0.553911	0.873576	0.460467	0.86837	1.19832	0.630456	0.826314	1.10518	1.01999	0.577344	0.629318	0.899049	0.983829	prx-10	chrIII:5236891-5237473	+	WBGene00006946	19.4641	22.5778	34.0468	28.3244
cel_circ_0000387	55	16	52	81	34	61	66	59	70	70	89	79	732	2.74241	1.36461	3.63908	4.9852	2.28474	4.01264	3.82083	2.94587	4.90355	4.44939	6.55741	5.03621	2.58203	3.76086	3.89008	5.34767	ubq-1	chrIII:5941407-5942600	+	WBGene00006727	104.898	123.298	193.109	251.065
cel_circ_0000388	0	3	1	4	5	5	4	5	2	2	5	4	40	0	0.255865	0.0699824	0.246183	0.335991	0.328905	0.231565	0.24965	0.140101	0.127125	0.368394	0.254998	0.108616	0.303693	0.207106	0.250172	C05D10.4	chrIII:6094114-6095545	-	WBGene00015480	19.9049	14.0111	5.62911	6.28466
cel_circ_0000392	1	2	3	1	3	1	4	0	0	0	1	2	18	0.049862	0.170576	0.209947	0.0615457	0.201594	0.0657811	0.231565	0	0	0	0.0736787	0.127499	0.143462	0.10964	0.0771885	0.0670593	F20H11.1	chrIII:6591705-6592175	-	WBGene00017646	11.689	13.4317	15.073	13.4318
cel_circ_0000394	7	1	7	5	3	3	6	2	6	2	8	9	59	0.349034	0.0852882	0.489877	0.307729	0.201594	0.197343	0.347348	0.09986	0.420304	0.127125	0.58943	0.573746	0.308066	0.235555	0.289171	0.4301	dig-1	chrIII:6762461-6767980	+	WBGene00000998	20.0658	10.051	16.5697	20.2283
cel_circ_0000397	0	0	3	0	2	0	2	0	0	1	5	1	14	0	0	0.209947	0	0.134396	0	0.115783	0	0	0.0635626	0.368394	0.0637495	0.0699824	0.0447988	0.0385942	0.165235	ten-1	chrIII:6823151-6823501	+	WBGene00006498	8.0278	5.31114	10.1318	15.2543
cel_circ_0000404	0	4	0	2	1	0	3	8	1	1	6	4	30	0	0.341153	0	0.123091	0.0671982	0	0.173674	0.39944	0.0700507	0.0635626	0.442072	0.254998	0.113718	0.0634299	0.214388	0.253544	F44B9.5	chrIII:8014407-8015032	-	WBGene00018408	17.4433	15.9877	23.3061	20.3156
cel_circ_0000406	1	0	1	0	1	1	1	2	1	3	2	1	14	0.049862	0	0.0699824	0	0.0671982	0.0657811	0.0578913	0.09986	0.0700507	0.190688	0.147357	0.0637495	0.0399481	0.0443264	0.075934	0.133932	pdhk-2	chrIII:8739437-8741117	-	WBGene00022719	35.228	28.9055	35.2857	27.835
cel_circ_0000409	0	1	0	1	1	2	0	2	1	1	3	1	13	0	0.0852882	0	0.0615457	0.0671982	0.131562	0	0.09986	0.0700507	0.0635626	0.221036	0.0637495	0.0284294	0.0867687	0.0566369	0.116116	zfp-1	chrIII:8798397-8799645	+	WBGene00006975	19.8687	20.7618	29.2056	32.643
cel_circ_0000426	7	4	5	10	7	6	27	37	26	24	57	56	266	0.349034	0.341153	0.349912	0.615457	0.470387	0.394686	1.56307	1.84741	1.82132	1.5255	4.19969	3.56997	0.3467	0.49351	1.74393	3.09839	nex-2	chrIII:10329157-10329547	-	WBGene00003589	25.8209	25.7744	55.2537	74.2641
cel_circ_0000427	0	1	0	1	0	2	2	3	2	0	4	1	16	0	0.0852882	0	0.0615457	0	0.131562	0.115783	0.14979	0.140101	0	0.294715	0.0637495	0.0284294	0.0643693	0.135225	0.119488	cnt-2	chrIII:10667689-10669340	+	WBGene00000566	13.7824	15.6906	15.1984	15.9898
cel_circ_0000428	2	1	0	1	1	1	1	1	4	3	2	1	18	0.099724	0.0852882	0	0.0615457	0.0671982	0.0657811	0.0578913	0.04993	0.280203	0.190688	0.147357	0.0637495	0.0616707	0.0648416	0.129341	0.133932	hpl-2	chrIII:10754514-10755194	-	WBGene00001996	99.0258	122.82	158.195	156.116
cel_circ_0000429	0	0	0	0	0	1	3	2	2	2	1	2	13	0	0	0	0	0	0.0657811	0.173674	0.09986	0.140101	0.127125	0.0736787	0.127499	0	0.021927	0.137878	0.109434	Y48A6B.10	chrIII:11042092-11042259	+	WBGene00012971	49.0259	40.6455	35.5738	46.2899
cel_circ_0000438	3	5	5	20	11	16	63	60	44	61	42	54	384	0.149586	0.426441	0.349912	1.23091	0.73918	1.0525	3.64715	2.9958	3.08223	3.87732	3.09451	3.44248	0.308646	1.00753	3.24173	3.47143	crh-1	chrIII:11688125-11688336	+	WBGene00000793	33.4351	36.9554	62.9233	79.4367
cel_circ_0000439	25	31	26	53	62	47	127	119	86	116	104	124	920	1.24655	2.64393	1.81954	3.26192	4.16629	3.09171	7.3522	5.94167	6.02436	7.37327	7.66259	7.90494	1.90334	3.50664	6.43941	7.64693	crh-1	chrIII:11688131-11688336	+	WBGene00000793	33.4351	36.9554	62.9233	79.4367
cel_circ_0000441	0	0	0	1	0	0	3	6	4	3	8	6	31	0	0	0	0.0615457	0	0	0.173674	0.29958	0.280203	0.190688	0.58943	0.382497	0	0.0205152	0.251152	0.387538	faah-5	chrIII:11890222-11890591	-	WBGene00013226	0.422778	0.85625	1.33939	1.61208
cel_circ_0000448	0	0	0	2	1	1	1	4	0	2	1	1	13	0	0	0	0.123091	0.0671982	0.0657811	0.0578913	0.19972	0	0.127125	0.0736787	0.0637495	0	0.0853569	0.0858705	0.0881845	sql-1	chrIII:12499560-12501333	+	WBGene00013730	21.7388	14.0499	11.3615	13.0123
cel_circ_0000451	0	2	1	0	0	1	5	4	5	3	6	5	32	0	0.170576	0.0699824	0	0	0.0657811	0.289457	0.19972	0.350253	0.190688	0.442072	0.318748	0.0801863	0.021927	0.27981	0.317169	pqn-80	chrIII:12631926-12634929	+	WBGene00004161	21.2092	21.1336	13.3985	14.5019
cel_circ_0000452	1	2	0	2	1	3	1	3	0	3	5	3	24	0.049862	0.170576	0	0.123091	0.0671982	0.197343	0.0578913	0.14979	0	0.190688	0.368394	0.191249	0.0734795	0.129211	0.0692271	0.25011	pqn-80	chrIII:12635547-12635860	+	WBGene00004161	21.2092	21.1336	13.3985	14.5019
cel_circ_0000454	1	1	4	2	0	0	2	2	1	0	1	2	16	0.049862	0.0852882	0.27993	0.123091	0	0	0.115783	0.09986	0.0700507	0	0.0736787	0.127499	0.13836	0.0410305	0.0952311	0.0670593	elpc-2	chrIII:12677261-12678915	+	WBGene00013738	13.6408	14.3786	9.87964	8.25616
cel_circ_0000458	2	1	1	2	0	0	2	7	6	3	7	10	41	0.099724	0.0852882	0.0699824	0.123091	0	0	0.115783	0.34951	0.420304	0.190688	0.515751	0.637495	0.0849982	0.0410305	0.295199	0.447978	snpc-1.2	chrIII:13168012-13169155	-	WBGene00012715	20.3211	28.3425	39.6879	34.309
cel_circ_0000459	0	1	1	0	2	3	7	6	3	0	2	5	30	0	0.0852882	0.0699824	0	0.134396	0.197343	0.405239	0.29958	0.210152	0	0.147357	0.318748	0.0517569	0.11058	0.30499	0.155368	snpc-1.2	chrIII:13168867-13169155	-	WBGene00012715	20.3211	28.3425	39.6879	34.309
cel_circ_0000461	4	1	4	7	7	2	23	26	11	22	23	28	158	0.199448	0.0852882	0.27993	0.43082	0.470387	0.131562	1.3315	1.29818	0.770558	1.39838	1.69461	1.78499	0.188222	0.344256	1.13341	1.62599	mlh-1	chrIII:13510008-13510551	-	WBGene00003373	8.81977	16.3327	32.8759	38.5614
cel_circ_0000467	0	0	0	2	4	3	9	11	3	8	10	7	57	0	0	0	0.123091	0.268793	0.197343	0.521022	0.54923	0.210152	0.508501	0.736787	0.446247	0	0.196409	0.426801	0.563845	lem-4	chrIV:851993-852438	-	WBGene00021945	5.2236	9.51545	15.717	14.2197
cel_circ_0000468	0	0	0	1	1	1	1	6	2	1	3	3	19	0	0	0	0.0615457	0.0671982	0.0657811	0.0578913	0.29958	0.140101	0.0635626	0.221036	0.191249	0	0.0648416	0.165858	0.158616	egrh-2	chrIV:985667-988456	-	WBGene00043705	12.1681	13.6042	9.30611	8.38208
cel_circ_0000469	2	3	6	3	5	5	16	15	11	12	25	17	120	0.099724	0.255865	0.419894	0.184637	0.335991	0.328905	0.926261	0.74895	0.770558	0.762752	1.84197	1.08374	0.258494	0.283178	0.815256	1.22949	Y55F3AR.1	chrIV:1100344-1100686	+	WBGene00021932	58.2192	36.3526	25.9628	21.8956
cel_circ_0000472	1	1	1	0	2	1	2	9	3	6	4	11	41	0.049862	0.0852882	0.0699824	0	0.134396	0.0657811	0.115783	0.44937	0.210152	0.381376	0.294715	0.701245	0.0683775	0.0667258	0.258435	0.459112	Y77E11A.7	chrIV:1412840-1413213	-	WBGene00022310	23.6063	26.6149	61.4625	61.8903
cel_circ_0000474	0	1	2	2	3	1	1	8	3	3	5	3	32	0	0.0852882	0.139965	0.123091	0.201594	0.0657811	0.0578913	0.39944	0.210152	0.190688	0.368394	0.191249	0.0750843	0.130156	0.222494	0.25011	hxk-3	chrIV:1499861-1500984	+	WBGene00022306	79.485	45.7944	50.6858	54.8735
cel_circ_0000475	2	4	4	10	4	6	23	32	27	15	40	31	198	0.099724	0.341153	0.27993	0.615457	0.268793	0.394686	1.3315	1.59776	1.89137	0.95344	2.94715	1.97624	0.240269	0.426312	1.60688	1.95894	npp-8	chrIV:1572112-1572465	-	WBGene00003794	37.482	42.2882	56.4909	65.2218
cel_circ_0000476	0	0	0	1	0	1	4	2	2	2	0	2	14	0	0	0	0.0615457	0	0.0657811	0.231565	0.09986	0.140101	0.127125	0	0.127499	0	0.0424423	0.157176	0.0848748	npp-8	chrIV:1572112-1575043	-	WBGene00003794	37.482	42.2882	56.4909	65.2218
cel_circ_0000479	6	7	6	6	7	6	4	18	11	16	17	20	124	0.299172	0.597017	0.419894	0.369274	0.470387	0.394686	0.231565	0.89874	0.770558	1.017	1.25254	1.27499	0.438695	0.411449	0.633621	1.18151	denn-4	chrIV:1933689-1938199	+	WBGene00018681	13.9763	11.9964	17.5184	18.9538
cel_circ_0000480	2	1	3	0	4	0	5	7	9	4	12	6	53	0.099724	0.0852882	0.209947	0	0.268793	0	0.289457	0.34951	0.630456	0.254251	0.884145	0.382497	0.131653	0.0895975	0.423141	0.506964	Y48A5A.1	chrIV:1965857-1966436	+	WBGene00021655	12.6015	19.8243	20.4152	19.0113
cel_circ_0000481	3	6	3	9	7	1	18	31	24	13	25	21	161	0.149586	0.511729	0.209947	0.553911	0.470387	0.0657811	1.04204	1.54783	1.68122	0.826314	1.84197	1.33874	0.290421	0.36336	1.4237	1.33567	Y76B12C.6	chrIV:1986267-1986737	+	WBGene00022300	7.52809	12.0082	25.1277	21.6219
cel_circ_0000482	0	0	0	0	2	0	3	3	0	1	2	5	16	0	0	0	0	0.134396	0	0.173674	0.14979	0	0.0635626	0.147357	0.318748	0	0.0447988	0.107821	0.176556	xpc-1	chrIV:1999379-1999703	+	WBGene00022296	20.6405	26.8889	45.8116	49.962
cel_circ_0000485	1	0	0	1	0	1	5	3	3	2	3	0	19	0.049862	0	0	0.0615457	0	0.0657811	0.289457	0.14979	0.210152	0.127125	0.221036	0	0.0166207	0.0424423	0.216466	0.116054	cpsf-1	chrIV:2029045-2030384	-	WBGene00022301	26.2545	25.4855	24.7554	20.0152
cel_circ_0000487	0	4	2	3	4	3	2	13	7	10	13	11	72	0	0.341153	0.139965	0.184637	0.268793	0.197343	0.115783	0.64909	0.490355	0.635626	0.957824	0.701245	0.160373	0.216924	0.418409	0.764898	T04C4.1	chrIV:2227079-2227474	+	WBGene00020208	16.3288	16.2989	19.6467	33.3523
cel_circ_0000488	4	3	2	0	4	8	7	17	8	4	12	10	79	0.199448	0.255865	0.139965	0	0.268793	0.526248	0.405239	0.84881	0.560405	0.254251	0.884145	0.637495	0.198426	0.265014	0.604818	0.591964	T04C4.1	chrIV:2229795-2230106	+	WBGene00020208	16.3288	16.2989	19.6467	33.3523
cel_circ_0000489	12	1	5	7	11	8	0	1	0	1	0	1	47	0.598344	0.0852882	0.349912	0.43082	0.73918	0.526248	0	0.04993	0	0.0635626	0	0.0637495	0.344515	0.565416	0.0166433	0.0424374	M70.3	chrIV:2242178-2242265	-	WBGene00019785	6.23178	6.66552	0.13813	0.1866
cel_circ_0000490	3	4	2	5	4	2	14	12	12	12	12	12	94	0.149586	0.341153	0.139965	0.307729	0.268793	0.131562	0.810479	0.59916	0.840608	0.762752	0.884145	0.764994	0.210235	0.236028	0.750082	0.803964	M70.5	chrIV:2272927-2273456	-	WBGene00019787	11.8401	12.1089	9.35227	10.1821
cel_circ_0000491	16	39	31	32	53	32	47	58	49	48	76	62	543	0.797792	3.32624	2.16945	1.96946	3.5615	2.10499	2.72089	2.89594	3.43248	3.05101	5.59958	3.95247	2.09783	2.54532	3.01644	4.20102	lin-1	chrIV:2278891-2279181	-	WBGene00002990	14.5377	13.5938	13.2193	17.1179
cel_circ_0000492	1	2	4	1	2	2	3	5	2	3	2	6	33	0.049862	0.170576	0.27993	0.0615457	0.134396	0.131562	0.173674	0.24965	0.140101	0.190688	0.147357	0.382497	0.166789	0.109168	0.187808	0.240181	tftc-1	chrIV:2351508-2351879	+	WBGene00021423	14.2588	13.3292	9.05234	9.96734
cel_circ_0000494	2	2	0	2	6	1	10	7	3	11	8	12	64	0.099724	0.170576	0	0.123091	0.403189	0.0657811	0.578913	0.34951	0.210152	0.699189	0.58943	0.764994	0.0901001	0.197354	0.379525	0.684538	eri-5	chrIV:2390820-2391249	+	WBGene00021419	4.60122	8.88363	17.0446	13.3317
cel_circ_0000495	2	1	1	1	2	4	5	6	2	3	7	7	41	0.099724	0.0852882	0.0699824	0.0615457	0.134396	0.263124	0.289457	0.29958	0.140101	0.190688	0.515751	0.446247	0.0849982	0.153022	0.243046	0.384229	eri-5	chrIV:2390820-2393358	+	WBGene00021419	4.60122	8.88363	17.0446	13.3317
cel_circ_0000496	0	0	1	0	1	0	4	3	2	1	2	4	18	0	0	0.0699824	0	0.0671982	0	0.231565	0.14979	0.140101	0.0635626	0.147357	0.254998	0.0233275	0.0223994	0.173819	0.155306	eri-5	chrIV:2392021-2393358	+	WBGene00021419	4.60122	8.88363	17.0446	13.3317
cel_circ_0000497	2	8	5	5	11	5	14	20	11	12	18	24	135	0.099724	0.682306	0.349912	0.307729	0.73918	0.328905	0.810479	0.9986	0.770558	0.762752	1.32622	1.52999	0.377314	0.458605	0.859879	1.20632	Y38F2AR.12	chrIV:2403910-2404482	-	WBGene00021430	12.6966	4.64414	6.38256	8.9435
cel_circ_0000501	6	11	9	7	13	8	16	25	25	19	38	39	216	0.299172	0.93817	0.629841	0.43082	0.873576	0.526248	0.926261	1.24825	1.75127	1.20769	2.79979	2.48623	0.622395	0.610215	1.30859	2.16457	Y69A2AR.16	chrIV:2515056-2515385	+	WBGene00022087	18.6577	20.1468	34.8869	36.1452
cel_circ_0000504	0	2	3	7	7	6	46	35	31	25	43	46	251	0	0.170576	0.209947	0.43082	0.470387	0.394686	2.663	1.74755	2.17157	1.58907	3.16819	2.93248	0.126841	0.431964	2.19404	2.56324	Y54G2A.26	chrIV:2995249-2995573	-	WBGene00021890	25.1989	18.3475	35.3206	37.515
cel_circ_0000505	2	1	0	3	0	1	4	2	0	2	4	3	22	0.099724	0.0852882	0	0.184637	0	0.0657811	0.231565	0.09986	0	0.127125	0.294715	0.191249	0.0616707	0.0834727	0.110475	0.204363	ndnf-1	chrIV:3028444-3028942	-	WBGene00021893	6.78777	2.90541	3.26725	4.5993
cel_circ_0000509	0	1	0	2	0	1	3	0	2	2	3	0	14	0	0.0852882	0	0.123091	0	0.0657811	0.173674	0	0.140101	0.127125	0.221036	0	0.0284294	0.0629575	0.104592	0.116054	Y67D8A.2	chrIV:3222441-3225884	+	WBGene00022059	53.6752	67.9387	92.4867	78.2735
cel_circ_0000512	1	4	1	4	3	3	8	7	2	5	5	4	47	0.049862	0.341153	0.0699824	0.246183	0.201594	0.197343	0.463131	0.34951	0.140101	0.317813	0.368394	0.254998	0.153666	0.21504	0.317581	0.313735	F37C4.4	chrIV:3870641-3871439	+	WBGene00018144	10.3083	6.56361	6.53616	8.43001
cel_circ_0000527	1	1	3	2	2	5	14	18	11	14	19	18	108	0.049862	0.0852882	0.209947	0.123091	0.134396	0.328905	0.810479	0.89874	0.770558	0.889877	1.3999	1.14749	0.115032	0.195464	0.826592	1.14575	lag-1	chrIV:6106167-6106507	+	WBGene00002245	16.4409	22.8304	52.2207	53.8891
cel_circ_0000544	0	0	0	1	0	0	0	3	2	3	5	2	16	0	0	0	0.0615457	0	0	0	0.14979	0.140101	0.190688	0.368394	0.127499	0	0.0205152	0.0966305	0.22886	Y11D7A.3	chrIV:9237239-9239827	+	WBGene00012428	52.4501	83.7694	95.7218	73.2387
cel_circ_0000551	0	2	0	0	2	1	0	1	2	1	0	4	13	0	0.170576	0	0	0.134396	0.0657811	0	0.04993	0.140101	0.0635626	0	0.254998	0.0568588	0.0667258	0.0633438	0.106187	dur-1	chrIV:9922935-9924039	-	WBGene00001113	174.862	56.8911	34.0296	22.7166
cel_circ_0000558	10	18	15	15	25	29	39	50	33	35	56	44	369	0.49862	1.53519	1.04974	0.923186	1.67995	1.90765	2.25776	2.4965	2.31167	2.22469	4.12601	2.80498	1.02785	1.5036	2.35531	3.05189	magi-1	chrIV:11722519-11723085	+	WBGene00010444	12.8661	11.5877	14.1669	23.2827
cel_circ_0000560	1	0	0	2	0	0	1	6	1	2	4	7	24	0.049862	0	0	0.123091	0	0	0.0578913	0.29958	0.0700507	0.127125	0.294715	0.446247	0.0166207	0.0410305	0.142507	0.289362	ccr-4	chrIV:12363038-12364135	+	WBGene00000376	38.9096	44.6758	55.6911	54.7414
cel_circ_0000561	1	1	3	1	7	2	11	22	11	13	21	19	112	0.049862	0.0852882	0.209947	0.0615457	0.470387	0.131562	0.636805	1.09846	0.770558	0.826314	1.54725	1.21124	0.115032	0.221165	0.835274	1.19494	ZK795.1	chrIV:12550447-12551499	+	WBGene00014081	5.68483	8.74559	12.4319	15.9592
cel_circ_0000562	1	1	1	2	3	0	6	7	7	6	6	5	45	0.049862	0.0852882	0.0699824	0.123091	0.201594	0	0.347348	0.34951	0.490355	0.381376	0.442072	0.318748	0.0683775	0.108229	0.395738	0.380732	wdfy-3	chrIV:12654494-12654894	+	WBGene00007752	7.69912	5.65342	9.34849	12.0813
cel_circ_0000563	1	0	1	7	2	1	31	21	6	27	18	21	136	0.049862	0	0.0699824	0.43082	0.134396	0.0657811	1.79463	1.04853	0.420304	1.71619	1.32622	1.33874	0.0399481	0.210332	1.08782	1.46038	T23B5.3	chrIV:12696863-12697673	+	WBGene00011940	33.3401	47.0986	54.5118	52.3802
cel_circ_0000565	5	7	14	9	19	29	44	56	55	36	68	69	411	0.24931	0.597017	0.979753	0.553911	1.27677	1.90765	2.54722	2.79608	3.85279	2.28826	5.01015	4.39872	0.608694	1.24611	3.06536	3.89904	mbk-2	chrIV:13023833-13024618	+	WBGene00003150	53.8707	68.8554	130.732	155.237
cel_circ_0000566	5	8	11	7	29	9	39	47	28	46	48	38	315	0.24931	0.682306	0.769806	0.43082	1.94875	0.592029	2.25776	2.34671	1.96142	2.92388	3.53658	2.42248	0.567141	0.990532	2.18863	2.96098	tbc-9	chrIV:13485526-13486992	-	WBGene00012868	23.0192	20.8701	25.5203	28.0788
cel_circ_0000567	0	0	0	0	0	0	5	4	5	8	5	6	33	0	0	0	0	0	0	0.289457	0.19972	0.350253	0.508501	0.368394	0.382497	0	0	0.27981	0.419797	tbc-9	chrIV:13497765-13499314	-	WBGene00012868	23.0192	20.8701	25.5203	28.0788
cel_circ_0000572	15	21	15	12	35	24	29	45	26	16	38	30	306	0.74793	1.79105	1.04974	0.738549	2.35194	1.57875	1.67885	2.24685	1.82132	1.017	2.79979	1.91249	1.19624	1.55641	1.91567	1.90976	tlp-1	chrIV:13702617-13703156	-	WBGene00006580	22.8254	19.0607	14.3412	15.4674
cel_circ_0000575	0	0	0	0	0	0	10	10	3	2	7	7	39	0	0	0	0	0	0	0.578913	0.4993	0.210152	0.127125	0.515751	0.446247	0	0	0.429455	0.363041	F02H6.4c	chrIV:14216881-14217504	+	NA	NA	NA	NA	NA
cel_circ_0000578	1	0	1	0	2	1	4	3	1	3	2	2	20	0.049862	0	0.0699824	0	0.134396	0.0657811	0.231565	0.14979	0.0700507	0.190688	0.147357	0.127499	0.0399481	0.0667258	0.150469	0.155181	ntl-11	chrIV:15461284-15467732	-	WBGene00013530	48.5382	64.5096	82.3508	63.4333
cel_circ_0000580	0	0	0	0	1	0	2	4	2	2	1	1	13	0	0	0	0	0.0671982	0	0.115783	0.19972	0.140101	0.127125	0.0736787	0.0637495	0	0.0223994	0.151868	0.0881845	rho-1	chrIV:16488293-16489021	-	WBGene00004357	149.418	125.269	129.496	132.866
cel_circ_0000582	0	2	0	1	0	1	1	2	1	1	2	3	14	0	0.170576	0	0.0615457	0	0.0657811	0.0578913	0.09986	0.0700507	0.0635626	0.147357	0.191249	0.0568588	0.0424423	0.075934	0.134056	mel-46	chrIV:16862391-16862831	-	WBGene00020284	17.0118	18.5041	15.2577	13.518
cel_circ_0000583	5	1	0	5	7	4	29	24	12	19	14	16	136	0.24931	0.0852882	0	0.307729	0.470387	0.263124	1.67885	1.19832	0.840608	1.20769	1.0315	1.01999	0.111533	0.34708	1.23926	1.0864	Y116A8C.9	chrIV:16944083-16944254	-	WBGene00013789	35.5602	32.5249	53.9608	58.9801
cel_circ_0000584	10	19	16	24	25	25	25	39	28	26	40	40	317	0.49862	1.62048	1.11972	1.4771	1.67995	1.64453	1.44728	1.94727	1.96142	1.65263	2.94715	2.54998	1.0796	1.60053	1.78532	2.38325	bca-2	chrIV:17098591-17099454	-	WBGene00013805	250.51	224.136	296.656	172.49
cel_circ_0000589	1	1	1	0	4	1	7	9	5	2	10	3	44	0.049862	0.0852882	0.0699824	0	0.268793	0.0657811	0.405239	0.44937	0.350253	0.127125	0.736787	0.191249	0.0683775	0.111525	0.401621	0.35172	phf-10	chrV:310114-310389	-	WBGene00018013	28.959	43.6819	89.2693	96.9845
cel_circ_0000590	12	1	5	8	14	16	0	1	0	0	0	0	57	0.598344	0.0852882	0.349912	0.492366	0.940774	1.0525	0	0.04993	0	0	0	0	0.344515	0.828546	0.0166433	0	K09C6.8	chrV:841379-842093	-	WBGene00019562	0.493183	0.340577	0.00461536	0.0107135
cel_circ_0000593	14	13	8	20	21	10	40	37	25	42	29	28	287	0.698068	1.10875	0.559859	1.23091	1.41116	0.657811	2.31565	1.84741	1.75127	2.66963	2.13668	1.78499	0.788891	1.09996	1.97144	2.1971	sqv-6	chrV:958604-959016	-	WBGene00005024	30.4392	34.3421	56.4247	62.7429
cel_circ_0000594	2	3	0	1	5	3	7	3	4	6	9	4	47	0.099724	0.255865	0	0.0615457	0.335991	0.197343	0.405239	0.14979	0.280203	0.381376	0.663109	0.254998	0.11853	0.198293	0.278411	0.433161	Y50D4A.4	chrV:1188334-1193104	-	WBGene00021738	5.79698	6.69767	8.13448	7.33558
cel_circ_0000595	3	0	2	6	5	3	7	4	4	7	6	6	53	0.149586	0	0.139965	0.369274	0.335991	0.197343	0.405239	0.19972	0.280203	0.444939	0.442072	0.382497	0.0965169	0.300869	0.295054	0.423169	gly-7	chrV:1819940-1820415	-	WBGene00001632	48.6523	34.4115	42.388	38.9393
cel_circ_0000597	1	0	1	1	1	1	5	5	4	4	7	5	35	0.049862	0	0.0699824	0.0615457	0.0671982	0.0657811	0.289457	0.24965	0.280203	0.254251	0.515751	0.318748	0.0399481	0.0648416	0.273103	0.362916	unc-132	chrV:3691801-3692058	+	WBGene00021078	39.261	31.2764	42.2392	46.1887
cel_circ_0000602	1	5	3	11	9	3	38	37	13	31	19	26	196	0.049862	0.426441	0.209947	0.677003	0.604783	0.197343	2.19987	1.84741	0.910659	1.97044	1.3999	1.65749	0.22875	0.493043	1.65265	1.67594	sos-1	chrV:4521759-4522591	-	WBGene00004947	16.3524	13.0254	16.0769	18.5961
cel_circ_0000603	25	34	36	41	37	42	42	61	45	45	61	55	524	1.24655	2.8998	2.51937	2.52337	2.48633	2.7628	2.43144	3.04573	3.15228	2.86032	4.4944	3.50622	2.2219	2.59084	2.87648	3.62032	Y61A9LA.3	chrV:4571728-4572388	+	WBGene00022015	25.3168	18.369	23.6698	24.4621
cel_circ_0000604	2	6	2	2	11	5	8	25	8	11	24	13	117	0.099724	0.511729	0.139965	0.123091	0.73918	0.328905	0.463131	1.24825	0.560405	0.699189	1.76829	0.828744	0.250473	0.397059	0.757262	1.09874	Y61A9LA.3	chrV:4576274-4576607	+	WBGene00022015	25.3168	18.369	23.6698	24.4621
cel_circ_0000617	0	0	1	0	1	0	4	4	4	5	7	6	32	0	0	0.0699824	0	0.0671982	0	0.231565	0.19972	0.280203	0.317813	0.515751	0.382497	0.0233275	0.0223994	0.237163	0.405354	lmd-3	chrV:8422054-8422736	-	WBGene00018700	87.3409	116.91	297.543	288.879
cel_circ_0000622	2	7	7	10	7	6	15	33	15	17	27	26	172	0.099724	0.597017	0.489877	0.615457	0.470387	0.394686	0.86837	1.64769	1.05076	1.08056	1.98933	1.65749	0.395539	0.49351	1.18894	1.57579	ccch-1	chrV:11536055-11536696	+	WBGene00009532	22.408	22.6975	25.4082	27.0149
cel_circ_0000627	6	0	1	2	1	2	6	8	4	4	3	4	41	0.299172	0	0.0699824	0.123091	0.0671982	0.131562	0.347348	0.39944	0.280203	0.254251	0.221036	0.254998	0.123051	0.107284	0.34233	0.243428	noca-1	chrV:13162314-13164468	+	WBGene00010549	8.92628	14.4865	21.536	22.0216
cel_circ_0000628	2	1	0	0	2	1	3	2	4	4	2	2	23	0.099724	0.0852882	0	0	0.134396	0.0657811	0.173674	0.09986	0.280203	0.254251	0.147357	0.127499	0.0616707	0.0667258	0.184579	0.176369	noca-1	chrV:13162314-13167724	+	WBGene00010549	8.92628	14.4865	21.536	22.0216
cel_circ_0000629	4	4	2	3	5	4	3	8	5	4	3	7	52	0.199448	0.341153	0.139965	0.184637	0.335991	0.263124	0.173674	0.39944	0.350253	0.254251	0.221036	0.446247	0.226855	0.261251	0.307789	0.307178	uig-1	chrV:13282877-13284005	-	WBGene00009337	29.7234	16.4572	9.76015	8.65392
cel_circ_0000630	3	7	7	8	6	9	2	3	8	13	17	10	93	0.149586	0.597017	0.489877	0.492366	0.403189	0.592029	0.115783	0.14979	0.560405	0.826314	1.25254	0.637495	0.41216	0.495861	0.275326	0.905449	H37A05.4	chrV:13647054-13647167	-	WBGene00044200	2.32434	3.35181	3.28125	8.12007
cel_circ_0000632	0	2	2	3	4	2	2	9	1	7	3	4	39	0	0.170576	0.139965	0.184637	0.268793	0.131562	0.115783	0.44937	0.0700507	0.444939	0.221036	0.254998	0.103514	0.194997	0.211734	0.306991	par-1	chrV:14131639-14133295	-	WBGene00003916	45.3281	38.7425	55.6943	62.2205
cel_circ_0000649	0	0	0	0	1	2	4	3	1	1	3	3	18	0	0	0	0	0.0671982	0.131562	0.231565	0.14979	0.0700507	0.0635626	0.221036	0.191249	0	0.0662534	0.150469	0.158616	dpy-21	chrV:17947630-17948042	-	WBGene00001080	17.9681	15.7892	14.0821	17.6693
cel_circ_0000653	0	2	5	0	2	2	5	10	3	3	9	7	48	0	0.170576	0.349912	0	0.134396	0.131562	0.289457	0.4993	0.210152	0.190688	0.663109	0.446247	0.173496	0.0886528	0.33297	0.433348	Y59A8B.8	chrV:18065096-18065498	-	WBGene00013345	6.62095	6.88678	9.23494	7.25247
cel_circ_0000654	0	0	0	1	0	2	4	7	7	6	2	3	32	0	0	0	0.0615457	0	0.131562	0.231565	0.34951	0.490355	0.381376	0.147357	0.191249	0	0.0643693	0.357143	0.239994	Y59A8B.10	chrV:18073195-18073648	-	WBGene00013347	25.9056	18.8261	16.7471	20.2599
cel_circ_0000660	1	1	1	2	4	2	15	23	6	11	18	16	100	0.049862	0.0852882	0.0699824	0.123091	0.268793	0.131562	0.86837	1.14839	0.420304	0.699189	1.32622	1.01999	0.0683775	0.174482	0.812355	1.01513	Y51A2D.7	chrV:18541603-18541811	+	WBGene00013075	6.9508	7.62851	7.47985	7.45062
cel_circ_0000661	0	0	0	0	2	4	2	13	4	3	8	5	41	0	0	0	0	0.134396	0.263124	0.115783	0.64909	0.280203	0.190688	0.58943	0.318748	0	0.132507	0.348359	0.366289	Y51A2D.7	chrV:18542728-18543093	+	WBGene00013075	6.9508	7.62851	7.47985	7.45062
cel_circ_0000665	7	9	10	11	15	10	18	28	16	17	29	23	193	0.349034	0.767594	0.699824	0.677003	1.00797	0.657811	1.04204	1.39804	1.12081	1.08056	2.13668	1.46624	0.605484	0.780929	1.18697	1.56116	ubc-19	chrV:18688262-18688504	-	WBGene00006714	4.7975	3.81498	5.50284	6.2696
cel_circ_0000666	3	2	0	1	0	3	3	10	5	9	10	11	57	0.149586	0.170576	0	0.0615457	0	0.197343	0.173674	0.4993	0.350253	0.572064	0.736787	0.701245	0.106721	0.0862963	0.341076	0.670032	Y69H2.7	chrV:18691469-18691788	+	WBGene00013482	13.8799	18.8677	22.4439	21.8592
cel_circ_0000667	1	2	4	2	0	0	10	11	4	8	8	8	58	0.049862	0.170576	0.27993	0.123091	0	0	0.578913	0.54923	0.280203	0.508501	0.58943	0.509996	0.166789	0.0410305	0.469449	0.535976	Y69H2.7	chrV:18693341-18693541	+	WBGene00013482	13.8799	18.8677	22.4439	21.8592
cel_circ_0000668	0	1	0	0	3	0	0	0	2	2	0	4	12	0	0.0852882	0	0	0.201594	0	0	0	0.140101	0.127125	0	0.254998	0.0284294	0.0671982	0.0467005	0.127374	emb-4	chrV:18867289-18868206	-	WBGene00001258	36.2896	38.7344	23.7961	23.6332
cel_circ_0000669	0	1	0	0	0	1	11	13	15	10	4	18	73	0	0.0852882	0	0	0	0.0657811	0.636805	0.64909	1.05076	0.635626	0.294715	1.14749	0.0284294	0.021927	0.778885	0.692611	emb-4	chrV:18870905-18872966	-	WBGene00001258	36.2896	38.7344	23.7961	23.6332
cel_circ_0000671	1	6	3	0	2	3	1	12	3	8	13	9	61	0.049862	0.511729	0.209947	0	0.134396	0.197343	0.0578913	0.59916	0.210152	0.508501	0.957824	0.573746	0.257179	0.11058	0.289068	0.680024	nhr-243	chrV:18899171-18899631	-	WBGene00013584	4.96356	7.16908	14.7836	13.3649
cel_circ_0000672	11	20	23	10	33	19	45	76	37	35	68	65	442	0.548482	1.70576	1.60959	0.615457	2.21754	1.24984	2.60511	3.79468	2.59188	2.22469	5.01015	4.14372	1.28795	1.36095	2.99722	3.79286	Y80D3A.9	chrV:18956129-18956410	-	WBGene00013587	7.57967	6.37712	12.5924	10.0521
cel_circ_0000676	1	4	3	3	5	1	6	11	4	11	7	4	60	0.049862	0.341153	0.209947	0.184637	0.335991	0.0657811	0.347348	0.54923	0.280203	0.699189	0.515751	0.254998	0.200321	0.19547	0.39226	0.489979	nhr-95	chrV:19080476-19080865	-	WBGene00003685	4.86554	3.76878	3.46254	3.86607
cel_circ_0000677	2	0	0	0	2	1	7	8	3	4	5	4	36	0.099724	0	0	0	0.134396	0.0657811	0.405239	0.39944	0.210152	0.254251	0.368394	0.254998	0.0332413	0.0667258	0.338277	0.292547	Y39B6A.16	chrV:19099540-19100627	-	WBGene00012678	8.13938	14.5206	14.2203	11.6756
cel_circ_0000683	2	1	1	0	0	0	1	5	2	2	4	2	20	0.099724	0.0852882	0.0699824	0	0	0	0.0578913	0.24965	0.140101	0.127125	0.294715	0.127499	0.0849982	0	0.149214	0.183113	mrp-7	chrV:19679043-19679638	+	WBGene00003413	16.0062	25.2732	32.4006	27.6091
cel_circ_0000684	0	3	0	1	1	0	3	5	3	2	2	6	26	0	0.255865	0	0.0615457	0.0671982	0	0.173674	0.24965	0.210152	0.127125	0.147357	0.382497	0.0852882	0.0429146	0.211159	0.218993	fars-2	chrV:19905103-19906085	-	WBGene00013361	21.8063	20.5478	28.2536	18.2696
cel_circ_0000686	7	5	3	13	15	7	24	29	21	21	31	30	206	0.349034	0.426441	0.209947	0.800094	1.00797	0.460467	1.38939	1.44797	1.47106	1.33482	2.28404	1.91249	0.328474	0.756178	1.43614	1.84378	fars-2	chrV:19905103-19907434	-	WBGene00013361	21.8063	20.5478	28.2536	18.2696
cel_circ_0000687	11	12	12	18	20	15	17	20	9	11	15	17	177	0.548482	1.02346	0.839789	1.10782	1.34396	0.986716	0.984153	0.9986	0.630456	0.699189	1.10518	1.08374	0.80391	1.14617	0.87107	0.962704	fars-2	chrV:19905982-19906483	-	WBGene00013361	21.8063	20.5478	28.2536	18.2696
cel_circ_0000688	3	6	4	13	8	3	44	27	22	37	27	28	222	0.149586	0.511729	0.27993	0.800094	0.537585	0.197343	2.54722	1.34811	1.54112	2.35182	1.98933	1.78499	0.313748	0.511674	1.81215	2.04204	fars-2	chrV:19906326-19907434	-	WBGene00013361	21.8063	20.5478	28.2536	18.2696
cel_circ_0000689	1	0	3	1	2	2	0	1	3	2	3	6	24	0.049862	0	0.209947	0.0615457	0.134396	0.131562	0	0.04993	0.210152	0.127125	0.221036	0.382497	0.086603	0.109168	0.086694	0.243553	sec-23	chrV:20100113-20101257	+	WBGene00004754	88.3495	51.8049	67.1407	56.4629
cel_circ_0000690	10	23	19	26	35	25	80	51	34	58	47	54	462	0.49862	1.96163	1.32967	1.60019	2.35194	1.64453	4.63131	2.54643	2.38172	3.68663	3.4629	3.44248	1.2633	1.86555	3.18649	3.53067	sec-23	chrV:20103206-20103433	+	WBGene00004754	88.3495	51.8049	67.1407	56.4629
cel_circ_0000693	0	0	0	0	0	0	3	2	4	1	3	3	16	0	0	0	0	0	0	0.173674	0.09986	0.280203	0.0635626	0.221036	0.191249	0	0	0.184579	0.158616	F53H2.3	chrV:20404522-20408352	-	WBGene00010006	43.5034	75.9595	83.7341	109.679
cel_circ_0000694	2	3	1	7	5	3	39	33	20	23	29	29	194	0.099724	0.255865	0.0699824	0.43082	0.335991	0.197343	2.25776	1.64769	1.40101	1.46194	2.13668	1.84874	0.141857	0.321385	1.76882	1.81579	F53H2.3	chrV:20405760-20405937	-	WBGene00010006	43.5034	75.9595	83.7341	109.679
cel_circ_0000695	1	0	1	0	0	0	3	2	2	1	2	3	15	0.049862	0	0.0699824	0	0	0	0.173674	0.09986	0.140101	0.0635626	0.147357	0.191249	0.0399481	0	0.137878	0.134056	F53H2.3	chrV:20405760-20408352	-	WBGene00010006	43.5034	75.9595	83.7341	109.679
cel_circ_0000698	0	1	1	2	1	2	4	6	2	9	5	5	38	0	0.0852882	0.0699824	0.123091	0.0671982	0.131562	0.231565	0.29958	0.140101	0.572064	0.368394	0.318748	0.0517569	0.107284	0.223749	0.419735	Y73B3A.4	chrX:97551-97962	-	WBGene00022206	2.83801	4.66486	5.93486	6.19744
cel_circ_0000710	3	11	9	8	12	5	11	11	7	9	6	10	102	0.149586	0.93817	0.629841	0.492366	0.806378	0.328905	0.636805	0.54923	0.490355	0.572064	0.442072	0.637495	0.572533	0.54255	0.558797	0.550544	ksr-1	chrX:8275168-8276255	+	WBGene00002239	4.80418	4.32015	5.20124	6.61331
cel_circ_0000712	2	6	4	3	6	3	11	7	4	2	11	7	66	0.099724	0.511729	0.27993	0.184637	0.403189	0.197343	0.636805	0.34951	0.280203	0.127125	0.810466	0.446247	0.297128	0.261723	0.422173	0.461279	gap-2	chrX:9496540-9498202	+	WBGene00001516	11.9485	8.23355	8.04112	11.8128
cel_circ_0000713	10	24	17	13	27	17	31	58	43	39	54	46	379	0.49862	2.04692	1.1897	0.800094	1.81435	1.11828	1.79463	2.89594	3.01218	2.47894	3.97865	2.93248	1.24508	1.24424	2.56758	3.13002	gap-2	chrX:9510524-9511162	+	WBGene00001516	11.9485	8.23355	8.04112	11.8128
cel_circ_0000716	6	16	14	14	27	23	43	58	41	36	68	57	403	0.299172	1.36461	0.979753	0.86164	1.81435	1.51296	2.48933	2.89594	2.87208	2.28826	5.01015	3.63372	0.881179	1.39632	2.75245	3.64404	pqn-18	chrX:12913313-12913837	+	WBGene00004108	20.0696	17.9864	29.6885	27.9772
cel_circ_0000720	2	0	1	1	2	1	2	3	1	4	3	4	24	0.099724	0	0.0699824	0.0615457	0.134396	0.0657811	0.115783	0.14979	0.0700507	0.254251	0.221036	0.254998	0.0565688	0.087241	0.111874	0.243428	lron-3	chrX:15550420-15551032	-	WBGene00007261	25.7077	17.3524	12.1744	9.9985
cel_circ_0000732	1	0	1	1	0	1	2	3	1	1	0	2	13	0.049862	0	0.0699824	0.0615457	0	0.0657811	0.115783	0.14979	0.0700507	0.0635626	0	0.127499	0.0399481	0.0424423	0.111874	0.0636872	Y105E8A.25	chrI:14572718-14575299	-	WBGene00013682	42.7494	37.8797	44.5559	50.4786
cel_circ_0000734	0	3	2	2	4	3	11	15	8	6	8	6	68	0	0.255865	0.139965	0.123091	0.268793	0.197343	0.636805	0.74895	0.560405	0.381376	0.58943	0.382497	0.131943	0.196409	0.64872	0.451101	M01G5.3	chrIII:1512880-1513135	-	WBGene00019716	17.2641	16.209	15.4161	14.9523
cel_circ_0000738	0	0	2	1	1	0	2	4	0	1	2	3	16	0	0	0.139965	0.0615457	0.0671982	0	0.115783	0.19972	0	0.0635626	0.147357	0.191249	0.0466549	0.0429146	0.105168	0.134056	Y39E4A.3	chrIII:12969607-12969938	-	WBGene00012713	77.9309	51.1887	54.5794	61.6644
cel_circ_0000739	0	3	2	2	0	0	5	6	4	6	3	2	33	0	0.255865	0.139965	0.123091	0	0	0.289457	0.29958	0.280203	0.381376	0.221036	0.127499	0.131943	0.0410305	0.289746	0.243304	Y53C10A.5	chrI:11999732-12000232	+	WBGene00013136	21.0942	14.8521	17.6078	17.0528
cel_circ_0000743	1	2	1	0	2	2	1	7	2	1	2	1	22	0.049862	0.170576	0.0699824	0	0.134396	0.131562	0.0578913	0.34951	0.140101	0.0635626	0.147357	0.0637495	0.0968069	0.0886528	0.182501	0.0915566	ags-3	chrX:5291680-5293736	-	WBGene00000092	6.69784	6.08505	7.00964	11.0171
cel_circ_0000744	2	1	0	3	6	3	12	11	9	7	9	7	70	0.099724	0.0852882	0	0.184637	0.403189	0.197343	0.694696	0.54923	0.630456	0.444939	0.663109	0.446247	0.0616707	0.261723	0.624794	0.518098	sos-1	chrV:4547569-4547872	-	WBGene00004947	16.3524	13.0254	16.0769	18.5961
cel_circ_0000747	0	0	1	3	3	0	23	19	12	20	19	12	112	0	0	0.0699824	0.184637	0.201594	0	1.3315	0.94867	0.840608	1.27125	1.3999	0.764994	0.0233275	0.128744	1.04026	1.14538	afd-1	chrI:2185738-2186713	+	WBGene00021009	21.0345	18.352	31.4333	36.2405
cel_circ_0000753	0	0	0	0	0	0	1	2	2	4	3	3	15	0	0	0	0	0	0	0.0578913	0.09986	0.140101	0.254251	0.221036	0.191249	0	0	0.0992842	0.222178	Y18H1A.14	chrI:668760-669569	-	WBGene00044461	0.20288	0.323591	0.526647	0.361895
cel_circ_0000759	2	0	1	0	2	0	1	1	2	2	1	0	12	0.099724	0	0.0699824	0	0.134396	0	0.0578913	0.04993	0.140101	0.127125	0.0736787	0	0.0565688	0.0447988	0.0826409	0.0669347	gpa-1	chrV:11175937-11176723	-	WBGene00001663	5.73204	6.31737	1.59529	1.31183
cel_circ_0000764	0	3	4	5	5	3	39	29	22	28	24	29	191	0	0.255865	0.27993	0.307729	0.335991	0.197343	2.25776	1.44797	1.54112	1.77975	1.76829	1.84874	0.178598	0.280354	1.74895	1.79893	pqn-41	chrIII:1934183-1936540	+	WBGene00004128	15.4564	19.0684	34.621	34.2496
cel_circ_0000769	0	0	0	0	2	0	3	8	1	3	6	8	31	0	0	0	0	0.134396	0	0.173674	0.39944	0.0700507	0.190688	0.442072	0.509996	0	0.0447988	0.214388	0.380919	unc-101	chrI:12510286-12510558	+	WBGene00006829	23.3665	28.2498	35.8694	22.7602
cel_circ_0000770	0	1	0	1	1	0	1	2	3	3	7	2	21	0	0.0852882	0	0.0615457	0.0671982	0	0.0578913	0.09986	0.210152	0.190688	0.515751	0.127499	0.0284294	0.0429146	0.122634	0.277979	mel-11	chrII:9362043-9362373	+	WBGene00003196	27.9601	35.6884	78.8964	94.3575
cel_circ_0000773	3	1	1	1	3	3	11	14	12	10	18	14	91	0.149586	0.0852882	0.0699824	0.0615457	0.201594	0.197343	0.636805	0.69902	0.840608	0.635626	1.32622	0.892494	0.101619	0.153494	0.725478	0.951446	ZK228.3	chrV:18458899-18460719	-	WBGene00013946	9.05407	14.9315	13.1538	12.4456
cel_circ_0000774	2	0	0	0	0	1	1	1	3	0	4	1	13	0.099724	0	0	0	0	0.0657811	0.0578913	0.04993	0.210152	0	0.294715	0.0637495	0.0332413	0.021927	0.105991	0.119488	T02H6.1	chrII:719408-721338	+	WBGene00020171	25.8903	25.8376	14.0996	14.7103
cel_circ_0000779	0	1	0	3	1	2	4	7	1	3	3	1	26	0	0.0852882	0	0.184637	0.0671982	0.131562	0.231565	0.34951	0.0700507	0.190688	0.221036	0.0637495	0.0284294	0.127799	0.217042	0.158491	clp-4	chrIII:1811051-1811374	-	WBGene00000545	14.4362	18.9133	30.9574	42.2309
cel_circ_0000782	1	4	6	2	6	6	29	18	28	21	22	21	164	0.049862	0.341153	0.419894	0.123091	0.403189	0.394686	1.67885	0.89874	1.96142	1.33482	1.62093	1.33874	0.270303	0.306989	1.513	1.4315	fcho-1	chrII:1315960-1317204	+	WBGene00018974	18.8648	27.6264	81.8143	102.651
cel_circ_0000783	0	0	0	0	4	0	1	5	1	3	2	1	17	0	0	0	0	0.268793	0	0.0578913	0.24965	0.0700507	0.190688	0.147357	0.0637495	0	0.0895975	0.125864	0.133932	mig-10	chrIII:8282108-8282358	+	WBGene00003243	22.8589	18.541	19.4031	21.399
cel_circ_0000786	0	1	1	1	1	0	2	0	2	2	3	3	16	0	0.0852882	0.0699824	0.0615457	0.0671982	0	0.115783	0	0.140101	0.127125	0.221036	0.191249	0.0517569	0.0429146	0.0852947	0.179803	rbf-1	chrIII:6696750-6698910	+	WBGene00004316	5.46405	4.32192	4.17358	4.73867
cel_circ_0000787	1	2	0	0	3	2	3	9	3	4	5	7	39	0.049862	0.170576	0	0	0.201594	0.131562	0.173674	0.44937	0.210152	0.254251	0.368394	0.446247	0.0734795	0.111052	0.277732	0.356297	gly-14	chrIII:3491081-3491509	-	WBGene00001639	3.6016	5.33695	14.2258	9.70346
cel_circ_0000788	0	0	1	1	1	1	1	6	3	1	1	0	16	0	0	0.0699824	0.0615457	0.0671982	0.0657811	0.0578913	0.29958	0.210152	0.0635626	0.0736787	0	0.0233275	0.0648416	0.189208	0.0457471	K03H6.2	chrIV:1513548-1514478	+	WBGene00019368	1.75774	1.72235	3.17754	2.55066
cel_circ_0000793	1	0	0	1	1	1	2	3	1	0	4	1	15	0.049862	0	0	0.0615457	0.0671982	0.0657811	0.115783	0.14979	0.0700507	0	0.294715	0.0637495	0.0166207	0.0648416	0.111874	0.119488	fgt-1	chrII:1506549-1507225	+	WBGene00019207	68.2729	52.6741	69.9795	64.9787
cel_circ_0000794	1	3	1	0	4	1	1	5	3	2	5	1	27	0.049862	0.255865	0.0699824	0	0.268793	0.0657811	0.0578913	0.24965	0.210152	0.127125	0.368394	0.0637495	0.125236	0.111525	0.172564	0.186423	egl-8	chrV:29335-30297	+	WBGene00001177	19.5132	12.8233	15.9727	25.6201
cel_circ_0000796	1	5	3	3	7	8	23	33	12	17	27	17	156	0.049862	0.426441	0.209947	0.184637	0.470387	0.526248	1.3315	1.64769	0.840608	1.08056	1.98933	1.08374	0.22875	0.393758	1.27327	1.38454	par-1	chrV:14116446-14116680	-	WBGene00003916	45.3281	38.7425	55.6943	62.2205
cel_circ_0000797	0	0	0	1	1	0	4	7	1	4	3	7	28	0	0	0	0.0615457	0.0671982	0	0.231565	0.34951	0.0700507	0.254251	0.221036	0.446247	0	0.0429146	0.217042	0.307178	sqv-6	chrV:962179-962654	-	WBGene00005024	30.4392	34.3421	56.4247	62.7429
cel_circ_0000800	0	4	1	1	1	0	1	2	1	1	2	2	16	0	0.341153	0.0699824	0.0615457	0.0671982	0	0.0578913	0.09986	0.0700507	0.0635626	0.147357	0.127499	0.137045	0.0429146	0.075934	0.112806	akap-1	chrIII:6354398-6356535	+	WBGene00016977	77.7832	76.2565	71.5972	103.053
cel_circ_0000801	0	0	1	0	1	0	1	3	2	1	4	0	13	0	0	0.0699824	0	0.0671982	0	0.0578913	0.14979	0.140101	0.0635626	0.294715	0	0.0233275	0.0223994	0.115928	0.119426	rab-30	chrIII:10563277-10564291	+	WBGene00004282	20.6692	19.1408	18.1684	17.0149
cel_circ_0000802	1	0	1	3	6	2	10	17	18	13	21	22	114	0.049862	0	0.0699824	0.184637	0.403189	0.131562	0.578913	0.84881	1.26091	0.826314	1.54725	1.40249	0.0399481	0.239796	0.896212	1.25869	ZK1193.2	chrX:409131-409725	-	WBGene00022858	8.22535	7.93198	9.73032	10.9224
cel_circ_0000803	1	0	0	1	1	7	24	27	22	22	29	39	173	0.049862	0	0	0.0615457	0.0671982	0.460467	1.38939	1.34811	1.54112	1.39838	2.13668	2.48623	0.0166207	0.196404	1.42621	2.0071	fkh-9	chrX:3819491-3820570	-	WBGene00001441	24.2153	25.1636	45.4571	46.0909
cel_circ_0000804	3	7	9	3	12	9	8	20	15	4	14	11	115	0.149586	0.597017	0.629841	0.184637	0.806378	0.592029	0.463131	0.9986	1.05076	0.254251	1.0315	0.701245	0.458815	0.527682	0.837497	0.662333	Y69A2AR.31	chrIV:2652817-2654001	-	WBGene00022100	8.78396	4.79027	4.20244	3.85271
cel_circ_0000806	3	3	1	2	5	4	11	21	12	9	16	16	103	0.149586	0.255865	0.0699824	0.123091	0.335991	0.263124	0.636805	1.04853	0.840608	0.572064	1.17886	1.01999	0.158478	0.240735	0.841981	0.923639	rpoa-1	chrII:13676950-13677143	-	WBGene00012999	27.4956	28.1416	12.8103	11.9273
cel_circ_0000809	4	1	0	1	1	0	3	1	1	2	2	4	20	0.199448	0.0852882	0	0.0615457	0.0671982	0	0.173674	0.04993	0.0700507	0.127125	0.147357	0.254998	0.094912	0.0429146	0.0978849	0.176494	nhr-65	chrV:18842540-18842740	+	WBGene00003655	9.23315	6.66682	7.35397	7.74751
cel_circ_0000811	0	1	3	0	1	0	2	0	0	2	0	3	12	0	0.0852882	0.209947	0	0.0671982	0	0.115783	0	0	0.127125	0	0.191249	0.0984118	0.0223994	0.0385942	0.106125	Y55D5A.1	chrIII:2987063-2987432	+	WBGene00021915	5.94277	2.49144	3.20282	2.41121
cel_circ_0000814	1	0	0	1	2	0	4	2	1	5	0	1	17	0.049862	0	0	0.0615457	0.134396	0	0.231565	0.09986	0.0700507	0.317813	0	0.0637495	0.0166207	0.065314	0.133825	0.127188	D1007.15	chrI:4562457-4562712	+	WBGene00017010	4.15653	3.62716	3.65757	3.97563
cel_circ_0000816	1	0	1	1	0	1	2	0	0	2	6	5	19	0.049862	0	0.0699824	0.0615457	0	0.0657811	0.115783	0	0	0.127125	0.442072	0.318748	0.0399481	0.0424423	0.0385942	0.295982	Y105E8A.25	chrI:14602063-14602332	-	WBGene00013682	42.7494	37.8797	44.5559	50.4786
cel_circ_0000817	0	2	1	0	1	4	2	5	1	2	7	8	33	0	0.170576	0.0699824	0	0.0671982	0.263124	0.115783	0.24965	0.0700507	0.127125	0.515751	0.509996	0.0801863	0.110107	0.145161	0.384291	unc-43	chrIV:10329096-10336264	-	WBGene00006779	192.938	152.45	154.964	130.353
cel_circ_0000819	5	2	2	8	3	3	12	17	15	15	25	25	132	0.24931	0.170576	0.139965	0.492366	0.201594	0.197343	0.694696	0.84881	1.05076	0.95344	1.84197	1.59374	0.186617	0.297101	0.864756	1.46305	rgs-4	chrII:12669226-12670321	+	WBGene00004347	8.1379	6.43721	11.2585	10.6722
cel_circ_0000820	1	1	7	0	1	2	4	13	7	6	14	12	68	0.049862	0.0852882	0.489877	0	0.0671982	0.131562	0.231565	0.64909	0.490355	0.381376	1.0315	0.764994	0.208342	0.0662534	0.457003	0.725958	sma-9	chrX:10775829-10778540	+	WBGene00004862	28.1267	24.4558	35.0711	42.0381
cel_circ_0000822	2	2	2	1	2	2	0	2	2	0	1	1	17	0.099724	0.170576	0.139965	0.0615457	0.134396	0.131562	0	0.09986	0.140101	0	0.0736787	0.0637495	0.136755	0.109168	0.0799871	0.0458094	ddx-19	chrII:8885179-8885542	+	WBGene00011580	43.078	56.716	49.268	55.6671
cel_circ_0000824	0	0	0	1	1	2	1	3	2	1	0	2	13	0	0	0	0.0615457	0.0671982	0.131562	0.0578913	0.14979	0.140101	0.0635626	0	0.127499	0	0.0867687	0.115928	0.0636872	moe-3	chrII:13162880-13163457	-	WBGene00003388	26.7652	16.0452	9.26239	23.9341
cel_circ_0000825	0	0	1	0	0	0	1	4	1	1	4	3	15	0	0	0.0699824	0	0	0	0.0578913	0.19972	0.0700507	0.0635626	0.294715	0.191249	0.0233275	0	0.109221	0.183175	gon-2	chrI:8566055-8567140	-	WBGene00001651	20.8091	22.0488	24.9512	29.3949
cel_circ_0000826	0	3	0	3	3	0	7	10	5	4	8	7	50	0	0.255865	0	0.184637	0.201594	0	0.405239	0.4993	0.350253	0.254251	0.58943	0.446247	0.0852882	0.128744	0.418264	0.429976	C14B4.2	chrV:19344709-19345770	-	WBGene00007583	4.58442	3.50801	3.38222	3.55872
cel_circ_0000827	2	2	4	2	5	3	2	14	5	4	15	17	75	0.099724	0.170576	0.27993	0.123091	0.335991	0.197343	0.115783	0.69902	0.350253	0.254251	1.10518	1.08374	0.18341	0.218808	0.388352	0.814391	mpz-1	chrII:10763264-10764265	-	WBGene00003404	29.2678	20.9726	12.2211	15.5173
cel_circ_0000828	1	4	2	3	7	5	9	12	4	6	13	8	74	0.049862	0.341153	0.139965	0.184637	0.470387	0.328905	0.521022	0.59916	0.280203	0.381376	0.957824	0.509996	0.176993	0.327977	0.466795	0.616399	Y102A11A.2	chrX:2029354-2029852	+	WBGene00022412	6.39438	5.7872	3.20917	2.91026
cel_circ_0000830	1	2	4	1	2	1	3	5	1	1	2	1	24	0.049862	0.170576	0.27993	0.0615457	0.134396	0.0657811	0.173674	0.24965	0.0700507	0.0635626	0.147357	0.0637495	0.166789	0.087241	0.164458	0.0915566	pcp-4	chrV:19828027-19829294	-	WBGene00003959	15.4246	4.7767	0.592373	0.59766
cel_circ_0000834	2	4	2	0	2	1	9	11	4	5	5	5	50	0.099724	0.341153	0.139965	0	0.134396	0.0657811	0.521022	0.54923	0.280203	0.317813	0.368394	0.318748	0.193614	0.0667258	0.450152	0.334985	unc-83	chrV:6477143-6477395	+	WBGene00006815	37.4583	23.2411	16.9929	19.478
cel_circ_0000835	1	5	1	1	2	1	0	4	6	3	4	6	34	0.049862	0.426441	0.0699824	0.0615457	0.134396	0.0657811	0	0.19972	0.420304	0.190688	0.294715	0.382497	0.182095	0.087241	0.206675	0.2893	hecw-1	chrIII:3379083-3380092	-	WBGene00009738	5.05762	2.8117	1.17585	1.26418
cel_circ_0000837	0	0	0	1	1	0	3	7	2	4	5	1	24	0	0	0	0.0615457	0.0671982	0	0.173674	0.34951	0.140101	0.254251	0.368394	0.0637495	0	0.0429146	0.221095	0.228798	eme-1	chrI:625363-625629	-	WBGene00018923	9.33469	12.5843	22.1406	20.087
cel_circ_0000840	1	5	4	1	4	2	5	12	4	7	7	7	59	0.049862	0.426441	0.27993	0.0615457	0.268793	0.131562	0.289457	0.59916	0.280203	0.444939	0.515751	0.446247	0.252078	0.153967	0.389607	0.468979	vhp-1	chrII:5334527-5334801	+	WBGene00006923	38.4452	35.623	58.8796	90.5322
cel_circ_0000841	1	4	0	2	6	1	5	10	3	8	8	4	52	0.049862	0.341153	0	0.123091	0.403189	0.0657811	0.289457	0.4993	0.210152	0.508501	0.58943	0.254998	0.130338	0.197354	0.33297	0.450976	lim-9	chrI:9218495-9219048	-	WBGene00006407	92.9902	68.6569	50.2354	47.3914
cel_circ_0000842	0	0	0	1	1	0	7	5	5	6	6	6	37	0	0	0	0.0615457	0.0671982	0	0.405239	0.24965	0.350253	0.381376	0.442072	0.382497	0	0.0429146	0.335048	0.401982	Y54E2A.4	chrII:14760381-14760866	+	WBGene00013189	14.8832	14.5719	14.586	19.8137
cel_circ_0000843	1	1	1	1	3	3	11	18	10	10	7	14	80	0.049862	0.0852882	0.0699824	0.0615457	0.201594	0.197343	0.636805	0.89874	0.700507	0.635626	0.515751	0.892494	0.0683775	0.153494	0.745351	0.68129	B0353.1	chrIII:565559-567737	+	WBGene00015155	13.3437	15.5691	18.2546	21.5651
cel_circ_0000845	0	0	2	2	3	1	3	7	4	1	5	4	32	0	0	0.139965	0.123091	0.201594	0.0657811	0.173674	0.34951	0.280203	0.0635626	0.368394	0.254998	0.0466549	0.130156	0.267796	0.228985	iffb-1	chrIII:2319167-2319456	+	WBGene00021857	45.1457	34.4703	20.3557	20.5706
cel_circ_0000847	0	0	1	0	0	0	4	4	3	1	3	1	17	0	0	0.0699824	0	0	0	0.231565	0.19972	0.210152	0.0635626	0.221036	0.0637495	0.0233275	0	0.213812	0.116116	iffb-1	chrIII:2323127-2323743	+	WBGene00021857	45.1457	34.4703	20.3557	20.5706
cel_circ_0000849	0	3	1	1	4	1	4	1	4	2	2	3	26	0	0.255865	0.0699824	0.0615457	0.268793	0.0657811	0.231565	0.04993	0.280203	0.127125	0.147357	0.191249	0.108616	0.13204	0.187233	0.155244	Y41D4B.4	chrIV:1663114-1663370	+	WBGene00021512	15.0045	19.6459	38.6802	30.8612
cel_circ_0000855	0	1	2	0	2	3	3	10	7	6	13	11	58	0	0.0852882	0.139965	0	0.134396	0.197343	0.173674	0.4993	0.490355	0.381376	0.957824	0.701245	0.0750843	0.11058	0.387776	0.680148	fkh-7	chrIV:5606115-5606720	+	WBGene00001439	15.5031	11.3786	19.354	27.2125
cel_circ_0000856	0	1	0	0	1	2	1	2	0	3	1	3	14	0	0.0852882	0	0	0.0671982	0.131562	0.0578913	0.09986	0	0.190688	0.0736787	0.191249	0.0284294	0.0662534	0.0525838	0.151872	ras-1	chrII:12347273-12349593	-	WBGene00004310	21.6419	16.5683	18.8928	24.859
cel_circ_0000857	0	2	1	0	4	2	4	2	1	4	3	2	25	0	0.170576	0.0699824	0	0.268793	0.131562	0.231565	0.09986	0.0700507	0.254251	0.221036	0.127499	0.0801863	0.133452	0.133825	0.200929	R10F2.4	chrIII:2920609-2921016	-	WBGene00019995	1.72936	1.05802	1.33271	1.56493
cel_circ_0000859	0	0	0	0	1	1	0	3	1	2	1	3	12	0	0	0	0	0.0671982	0.0657811	0	0.14979	0.0700507	0.127125	0.0736787	0.191249	0	0.0443264	0.0732802	0.130684	pph-4.1	chrIII:12348379-12348621	-	WBGene00004085	28.7661	28.487	26.573	25.2595
cel_circ_0000860	11	18	11	13	33	18	7	12	8	7	15	13	166	0.548482	1.53519	0.769806	0.800094	2.21754	1.18406	0.405239	0.59916	0.560405	0.444939	1.10518	0.828744	0.951159	1.40056	0.521602	0.792955	pcp-4	chrV:19828813-19829294	-	WBGene00003959	15.4246	4.7767	0.592373	0.59766
cel_circ_0000861	2	1	4	3	4	6	21	15	15	22	20	15	128	0.099724	0.0852882	0.27993	0.184637	0.268793	0.394686	1.21572	0.74895	1.05076	1.39838	1.47357	0.956243	0.154981	0.282705	1.00514	1.27607	lit-1	chrIII:13719825-13720282	+	WBGene00003048	46.5868	23.6432	32.6083	36.4364
cel_circ_0000863	0	0	0	1	1	0	0	6	3	1	2	2	16	0	0	0	0.0615457	0.0671982	0	0	0.29958	0.210152	0.0635626	0.147357	0.127499	0	0.0429146	0.169911	0.112806	Y22D7AR.6	chrIII:1673912-1674379	-	WBGene00021260	4.82403	4.99351	7.1797	9.74119
cel_circ_0000864	0	0	0	2	2	0	2	2	1	0	4	4	17	0	0	0	0.123091	0.134396	0	0.115783	0.09986	0.0700507	0	0.294715	0.254998	0	0.0858292	0.0952311	0.183238	mlt-4	chrV:20284264-20288415	-	WBGene00013835	2.71839	3.15244	3.86832	3.73967
cel_circ_0000869	1	1	1	1	3	1	7	10	4	7	4	4	44	0.049862	0.0852882	0.0699824	0.0615457	0.201594	0.0657811	0.405239	0.4993	0.280203	0.444939	0.294715	0.254998	0.0683775	0.10964	0.394914	0.331551	sin-3	chrI:8420953-8422259	+	WBGene00004117	38.4349	46.6256	87.7189	85.3864
cel_circ_0000874	0	0	2	1	1	0	3	3	1	0	5	5	21	0	0	0.139965	0.0615457	0.0671982	0	0.173674	0.14979	0.0700507	0	0.368394	0.318748	0.0466549	0.0429146	0.131172	0.229047	golg-4	chrIII:3417855-3419010	+	WBGene00010306	36.6802	20.9186	14.9906	17.1611
cel_circ_0000876	21	44	21	10	44	21	26	47	35	24	35	35	363	1.0471	3.75268	1.46963	0.615457	2.95672	1.3814	1.50517	2.34671	2.45177	1.5255	2.57876	2.23123	2.0898	1.65119	2.10122	2.11183	par-1	chrV:14115457-14116680	-	WBGene00003916	45.3281	38.7425	55.6943	62.2205
cel_circ_0000879	0	2	1	1	1	1	0	4	2	2	2	4	20	0	0.170576	0.0699824	0.0615457	0.0671982	0.0657811	0	0.19972	0.140101	0.127125	0.147357	0.254998	0.0801863	0.0648416	0.113274	0.176494	vab-3	chrX:10516370-10518009	+	WBGene00006870	6.597	4.10275	5.43705	5.92764
cel_circ_0000882	0	1	0	0	1	0	1	6	2	0	1	1	13	0	0.0852882	0	0	0.0671982	0	0.0578913	0.29958	0.140101	0	0.0736787	0.0637495	0.0284294	0.0223994	0.165858	0.0458094	Y43F8C.13	chrV:19695195-19695723	-	WBGene00012834	26.5687	19.2978	10.4991	14.4272
cel_circ_0000883	2	2	1	3	4	4	2	3	3	5	4	3	36	0.099724	0.170576	0.0699824	0.184637	0.268793	0.263124	0.115783	0.14979	0.210152	0.317813	0.294715	0.191249	0.113428	0.238851	0.158575	0.267926	pac-1	chrIII:8495017-8498559	+	WBGene00015418	21.7647	20.9818	28.4062	26.0846
cel_circ_0000884	0	0	1	1	0	0	2	1	0	3	2	2	12	0	0	0.0699824	0.0615457	0	0	0.115783	0.04993	0	0.190688	0.147357	0.127499	0.0233275	0.0205152	0.0552376	0.155181	cdh-1	chrIII:2934412-2934657	+	WBGene00019994	4.28154	2.36628	2.39311	2.25857
cel_circ_0000885	0	0	1	2	3	0	10	7	2	8	8	9	50	0	0	0.0699824	0.123091	0.201594	0	0.578913	0.34951	0.140101	0.508501	0.58943	0.573746	0.0233275	0.108229	0.356175	0.557226	src-1	chrI:1577386-1577868	+	WBGene00005077	25.4767	29.6138	36.5335	47.3416
cel_circ_0000887	0	0	1	0	1	0	0	2	1	3	2	3	13	0	0	0.0699824	0	0.0671982	0	0	0.09986	0.0700507	0.190688	0.147357	0.191249	0.0233275	0.0223994	0.0566369	0.176431	Y39B6A.27	chrV:19032572-19032903	+	WBGene00012686	1.39333	1.50582	1.88207	2.76678
cel_circ_0000892	1	3	2	1	1	1	2	3	2	1	2	2	21	0.049862	0.255865	0.139965	0.0615457	0.0671982	0.0657811	0.115783	0.14979	0.140101	0.0635626	0.147357	0.127499	0.148564	0.0648416	0.135225	0.112806	mvk-1	chrIII:6126669-6127921	-	WBGene00021534	101.692	81.9187	89.7129	85.1102
cel_circ_0000893	0	2	0	2	1	0	9	8	4	6	5	2	39	0	0.170576	0	0.123091	0.0671982	0	0.521022	0.39944	0.280203	0.381376	0.368394	0.127499	0.0568588	0.0634299	0.400222	0.292423	sqv-6	chrV:954535-955015	-	WBGene00005024	30.4392	34.3421	56.4247	62.7429
cel_circ_0000897	0	1	0	1	1	0	2	3	2	1	7	0	18	0	0.0852882	0	0.0615457	0.0671982	0	0.115783	0.14979	0.140101	0.0635626	0.515751	0	0.0284294	0.0429146	0.135225	0.193105	F32D1.3	chrV:4355345-4356154	-	WBGene00017983	2.00779	0.968911	0.742614	0.83465
cel_circ_0000899	0	1	0	1	0	0	1	2	0	2	3	3	13	0	0.0852882	0	0.0615457	0	0	0.0578913	0.09986	0	0.127125	0.221036	0.191249	0.0284294	0.0205152	0.0525838	0.179803	rog-1	chrII:1372920-1373415	-	WBGene00018819	7.6374	11.3259	25.2352	30.5046
cel_circ_0000901	0	1	0	0	0	1	1	2	2	3	6	4	20	0	0.0852882	0	0	0	0.0657811	0.0578913	0.09986	0.140101	0.190688	0.442072	0.254998	0.0284294	0.021927	0.0992842	0.29592	jip-1	chrII:1332371-1332670	+	WBGene00002176	7.00388	6.11941	12.3233	14.1249
cel_circ_0000903	0	3	0	1	1	2	4	4	4	2	5	3	29	0	0.255865	0	0.0615457	0.0671982	0.131562	0.231565	0.19972	0.280203	0.127125	0.368394	0.191249	0.0852882	0.0867687	0.237163	0.228923	ubc-8	chrIV:2706134-2706602	-	WBGene00006705	11.8318	9.57054	16.7107	26.2598
cel_circ_0000906	0	0	0	1	2	3	2	5	4	2	5	5	29	0	0	0	0.0615457	0.134396	0.197343	0.115783	0.24965	0.280203	0.127125	0.368394	0.318748	0	0.131095	0.215212	0.271422	taf-12	chrIII:11863398-11865720	-	WBGene00006396	40.2079	44.7333	71.1349	75.5101
cel_circ_0000908	1	0	0	1	0	1	0	2	2	2	3	2	14	0.049862	0	0	0.0615457	0	0.0657811	0	0.09986	0.140101	0.127125	0.221036	0.127499	0.0166207	0.0424423	0.0799871	0.158554	pqn-41	chrIII:1934183-1938100	+	WBGene00004128	15.4564	19.0684	34.621	34.2496
cel_circ_0000909	1	0	0	2	0	0	2	3	1	1	2	2	14	0.049862	0	0	0.123091	0	0	0.115783	0.14979	0.0700507	0.0635626	0.147357	0.127499	0.0166207	0.0410305	0.111874	0.112806	slc-36.2	chrII:524932-525277	+	WBGene00020837	23.4797	8.7892	6.08018	5.80533
cel_circ_0000910	1	10	7	3	3	2	5	10	4	3	8	6	62	0.049862	0.852882	0.489877	0.184637	0.201594	0.131562	0.289457	0.4993	0.280203	0.190688	0.58943	0.382497	0.464207	0.172598	0.35632	0.387538	shc-1	chrI:971459-971950	-	WBGene00018788	2.81723	2.36494	3.69944	4.736
cel_circ_0000911	27	23	28	22	70	42	61	81	65	61	84	83	647	1.34627	1.96163	1.95951	1.35401	4.70387	2.7628	3.53137	4.04433	4.55329	3.87732	6.18901	5.29121	1.7558	2.94023	4.043	5.11918	Y20F4.4	chrI:2035683-2036009	-	WBGene00021239	14.0046	27.4953	51.166	42.6043
cel_circ_0000913	1	1	0	1	2	0	4	5	2	10	5	5	36	0.049862	0.0852882	0	0.0615457	0.134396	0	0.231565	0.24965	0.140101	0.635626	0.368394	0.318748	0.0450501	0.065314	0.207106	0.440923	srw-82	chrV:18433274-18433540	+	WBGene00005829	0.0508163	0.00748863	0.0202718	0
cel_circ_0000919	5	14	6	9	15	9	10	14	7	4	12	8	113	0.24931	1.19403	0.419894	0.553911	1.00797	0.592029	0.578913	0.69902	0.490355	0.254251	0.884145	0.509996	0.62108	0.717971	0.589429	0.549464	Y71H2AM.14	chrIII:2745137-2745409	-	WBGene00022179	1.17657	0.560833	0.411701	0.423387
cel_circ_0000920	10	20	14	26	26	21	75	70	39	77	66	58	502	0.49862	1.70576	0.979753	1.60019	1.74715	1.3814	4.34185	3.4951	2.73198	4.89432	4.8628	3.69747	1.06138	1.57625	3.52298	4.48486	gtl-2	chrIV:11275680-11276616	+	WBGene00001796	4.69377	4.87116	4.97114	5.6069
cel_circ_0000921	1	1	0	2	4	2	6	10	9	3	8	9	55	0.049862	0.0852882	0	0.123091	0.268793	0.131562	0.347348	0.4993	0.630456	0.190688	0.58943	0.573746	0.0450501	0.174482	0.492368	0.451288	gbf-1	chrIII:11753422-11753590	-	WBGene00007703	85.6927	53.4588	57.0715	60.2535
cel_circ_0000923	5	8	3	10	8	8	10	28	19	15	33	21	168	0.24931	0.682306	0.209947	0.615457	0.537585	0.526248	0.578913	1.39804	1.33096	0.95344	2.4314	1.33874	0.380521	0.559764	1.10264	1.57453	F47G4.4	chrI:14066288-14066546	-	WBGene00009825	4.92553	5.28823	5.22713	7.35153
cel_circ_0000926	1	1	0	0	0	1	0	3	1	1	4	2	14	0.049862	0.0852882	0	0	0	0.0657811	0	0.14979	0.0700507	0.0635626	0.294715	0.127499	0.0450501	0.021927	0.0732802	0.161926	Y37E3.11	chrI:2082813-2084550	+	WBGene00021352	48.4246	43.4882	36.8669	34.0808
cel_circ_0000931	5	6	5	2	9	5	14	21	15	8	14	14	118	0.24931	0.511729	0.349912	0.123091	0.604783	0.328905	0.810479	1.04853	1.05076	0.508501	1.0315	0.892494	0.370317	0.35226	0.969923	0.810832	F36D1.9	chrI:11275556-11275755	-	WBGene00009468	1.24958	1.60974	1.71591	1.60944
cel_circ_0000932	0	2	0	0	3	1	2	3	4	2	1	2	20	0	0.170576	0	0	0.201594	0.0657811	0.115783	0.14979	0.280203	0.127125	0.0736787	0.127499	0.0568588	0.0891252	0.181925	0.109434	afd-1	chrI:2201729-2202168	+	WBGene00021009	21.0345	18.352	31.4333	36.2405
cel_circ_0000934	2	1	3	2	9	4	12	17	4	14	12	21	101	0.099724	0.0852882	0.209947	0.123091	0.604783	0.263124	0.694696	0.84881	0.280203	0.889877	0.884145	1.33874	0.131653	0.330333	0.607903	1.03759	kcnl-2	chrI:8196207-8196622	+	WBGene00008570	2.94572	1.98629	1.92337	1.9694
cel_circ_0000937	0	0	0	1	0	0	1	2	3	2	5	1	15	0	0	0	0.0615457	0	0	0.0578913	0.09986	0.210152	0.127125	0.368394	0.0637495	0	0.0205152	0.122634	0.186423	R05H10.3	chrII:14874591-14874918	+	WBGene00011044	9.54131	15.5294	29.5972	28.055
cel_circ_0000941	3	9	0	6	4	1	8	12	4	6	4	8	65	0.149586	0.767594	0	0.369274	0.268793	0.0657811	0.463131	0.59916	0.280203	0.381376	0.294715	0.509996	0.305727	0.234616	0.447498	0.395362	kgb-1	chrIV:407746-408035	-	WBGene00002187	59.864	37.1503	25.8421	30.5575
cel_circ_0000942	0	2	0	1	1	0	1	1	1	2	1	2	12	0	0.170576	0	0.0615457	0.0671982	0	0.0578913	0.04993	0.0700507	0.127125	0.0736787	0.127499	0.0568588	0.0429146	0.0592907	0.109434	C36E8.4	chrIII:4014091-4014453	+	WBGene00007983	8.63055	8.73611	7.25638	8.23627
cel_circ_0000945	1	0	0	3	0	1	2	4	2	6	5	10	34	0.049862	0	0	0.184637	0	0.0657811	0.115783	0.19972	0.140101	0.381376	0.368394	0.637495	0.0166207	0.0834727	0.151868	0.462422	haf-4	chrI:491196-494706	+	WBGene00001814	34.913	12.1987	9.67197	14.3015
cel_circ_0000947	2	6	5	5	7	8	23	30	16	18	26	23	169	0.099724	0.511729	0.349912	0.307729	0.470387	0.526248	1.3315	1.4979	1.12081	1.14413	1.91565	1.46624	0.320455	0.434788	1.31674	1.50867	denn-4	chrIV:1943588-1944944	+	WBGene00018681	13.9763	11.9964	17.5184	18.9538
cel_circ_0000951	3	2	4	4	9	1	12	26	18	10	32	24	145	0.149586	0.170576	0.27993	0.246183	0.604783	0.0657811	0.694696	1.29818	1.26091	0.635626	2.35772	1.52999	0.200031	0.305582	1.0846	1.50778	jip-1	chrII:1346069-1348705	+	WBGene00002176	7.00388	6.11941	12.3233	14.1249
cel_circ_0000953	0	0	1	1	0	0	5	4	2	3	4	3	23	0	0	0.0699824	0.0615457	0	0	0.289457	0.19972	0.140101	0.190688	0.294715	0.191249	0.0233275	0.0205152	0.209759	0.22555	C27D8.3	chrIV:12709194-12709524	-	WBGene00007779	10.6524	9.89955	13.4791	16.7882
cel_circ_0000955	1	0	0	2	3	4	3	13	4	1	5	5	41	0.049862	0	0	0.123091	0.201594	0.263124	0.173674	0.64909	0.280203	0.0635626	0.368394	0.318748	0.0166207	0.195937	0.367656	0.250235	pqn-41	chrIII:1937680-1938100	+	WBGene00004128	15.4564	19.0684	34.621	34.2496
cel_circ_0000956	0	2	0	1	2	2	3	4	4	5	2	4	29	0	0.170576	0	0.0615457	0.134396	0.131562	0.173674	0.19972	0.280203	0.317813	0.147357	0.254998	0.0568588	0.109168	0.217866	0.240056	slo-1	chrV:18498534-18498843	+	WBGene00004830	5.82968	2.82333	2.38856	2.38062
cel_circ_0000957	0	0	0	2	1	0	3	4	4	10	9	9	42	0	0	0	0.123091	0.0671982	0	0.173674	0.19972	0.280203	0.635626	0.663109	0.573746	0	0.0634299	0.217866	0.62416	ZK228.3	chrV:18458899-18460346	-	WBGene00013946	9.05407	14.9315	13.1538	12.4456
cel_circ_0000959	3	1	3	4	5	5	24	31	19	22	34	39	190	0.149586	0.0852882	0.209947	0.246183	0.335991	0.328905	1.38939	1.54783	1.33096	1.39838	2.50508	2.48623	0.148274	0.303693	1.42273	2.1299	tra-1	chrIII:11181096-11191931	-	WBGene00006604	23.1111	16.8845	19.2522	22.2105
cel_circ_0000960	0	0	0	2	2	0	2	5	3	1	1	2	18	0	0	0	0.123091	0.134396	0	0.115783	0.24965	0.210152	0.0635626	0.0736787	0.127499	0	0.0858292	0.191862	0.0882468	gap-3	chrI:1990029-1991793	-	WBGene00021238	9.30699	9.33298	16.7046	21.3359
cel_circ_0000963	1	5	9	8	14	14	9	27	24	15	32	31	189	0.049862	0.426441	0.629841	0.492366	0.940774	0.920935	0.521022	1.34811	1.68122	0.95344	2.35772	1.97624	0.368715	0.784692	1.18345	1.76246	unc-89	chrI:4055390-4057244	+	WBGene00006820	79.137	44.0426	55.4306	50.3504
cel_circ_0000964	0	0	1	1	0	3	2	5	3	2	3	2	22	0	0	0.0699824	0.0615457	0	0.197343	0.115783	0.24965	0.210152	0.127125	0.221036	0.127499	0.0233275	0.0862963	0.191862	0.158554	pkc-1	chrV:12023602-12024160	-	WBGene00004032	34.343	27.6582	38.3226	38.5157
cel_circ_0000965	1	0	0	0	1	1	1	8	0	3	3	1	19	0.049862	0	0	0	0.0671982	0.0657811	0.0578913	0.39944	0	0.190688	0.221036	0.0637495	0.0166207	0.0443264	0.152444	0.158491	tir-1	chrIII:3880115-3882547	-	WBGene00006575	24.2334	27.8255	57.8474	136.636
cel_circ_0000967	0	2	1	3	1	1	8	16	14	10	13	10	79	0	0.170576	0.0699824	0.184637	0.0671982	0.0657811	0.463131	0.79888	0.98071	0.635626	0.957824	0.637495	0.0801863	0.105872	0.747573	0.743648	Y104H12D.3	chrIV:1193824-1194025	+	WBGene00022427	16.9465	18.1135	20.4065	20.522
cel_circ_0000969	2	8	6	8	6	7	18	27	12	16	27	21	158	0.099724	0.682306	0.419894	0.492366	0.403189	0.460467	1.04204	1.34811	0.840608	1.017	1.98933	1.33874	0.400641	0.452007	1.07692	1.44836	T22F7.1	chrIII:543879-544079	+	WBGene00020701	2.79684	2.56215	3.43093	4.22828
cel_circ_0000970	0	4	2	0	2	3	1	4	3	1	4	3	27	0	0.341153	0.139965	0	0.134396	0.197343	0.0578913	0.19972	0.210152	0.0635626	0.294715	0.191249	0.160373	0.11058	0.155921	0.183175	cdh-1	chrIII:2915458-2915760	+	WBGene00019994	4.28154	2.36628	2.39311	2.25857
cel_circ_0000974	1	0	0	0	1	0	1	3	1	0	3	2	12	0.049862	0	0	0	0.0671982	0	0.0578913	0.14979	0.0700507	0	0.221036	0.127499	0.0166207	0.0223994	0.0925774	0.116178	iglr-3	chrI:2090422-2092500	-	WBGene00021353	1.08809	1.17825	1.47487	3.07312
cel_circ_0000975	0	2	5	5	5	4	11	17	5	12	13	12	91	0	0.170576	0.349912	0.307729	0.335991	0.263124	0.636805	0.84881	0.350253	0.762752	0.957824	0.764994	0.173496	0.302281	0.611956	0.828523	nep-17	chrII:13514979-13515522	+	WBGene00010070	187.281	136.912	74.1283	52.799
cel_circ_0000976	1	0	1	2	0	0	1	3	1	0	2	1	12	0.049862	0	0.0699824	0.123091	0	0	0.0578913	0.14979	0.0700507	0	0.147357	0.0637495	0.0399481	0.0410305	0.0925774	0.070369	T07C4.10	chrIII:10324518-10325353	+	WBGene00011562	11.1074	10.3956	5.75157	6.52692
cel_circ_0000977	2	3	1	2	2	2	10	21	10	10	22	23	108	0.099724	0.255865	0.0699824	0.123091	0.134396	0.131562	0.578913	1.04853	0.700507	0.635626	1.62093	1.46624	0.141857	0.129683	0.775983	1.24093	mex-3	chrI:128696-129333	+	WBGene00003229	44.39	114.862	353.478	372.426
cel_circ_0000979	0	0	0	0	1	1	5	2	2	4	3	5	23	0	0	0	0	0.0671982	0.0657811	0.289457	0.09986	0.140101	0.254251	0.221036	0.318748	0	0.0443264	0.176473	0.264678	ced-1	chrI:11865896-11866093	-	WBGene00000415	27.6349	27.4133	50.8969	49.4218
cel_circ_0000980	3	2	2	2	4	5	2	5	5	1	8	4	43	0.149586	0.170576	0.139965	0.123091	0.268793	0.328905	0.115783	0.24965	0.350253	0.0635626	0.58943	0.254998	0.153376	0.240263	0.238562	0.302664	fln-2	chrX:9420709-9422225	+	WBGene00016006	45.8684	35.2831	31.2356	37.143
cel_circ_0000983	3	1	0	1	1	1	4	5	4	6	2	7	35	0.149586	0.0852882	0	0.0615457	0.0671982	0.0657811	0.231565	0.24965	0.280203	0.381376	0.147357	0.446247	0.0782914	0.0648416	0.253806	0.324993	rep-1	chrIII:1572552-1573007	+	WBGene00022051	11.2522	12.2763	19.4618	23.149
cel_circ_0000990	0	1	1	0	1	2	5	4	2	4	3	6	29	0	0.0852882	0.0699824	0	0.0671982	0.131562	0.289457	0.19972	0.140101	0.254251	0.221036	0.382497	0.0517569	0.0662534	0.209759	0.285928	Y92H12A.2	chrI:1550350-1552848	+	WBGene00022358	27.2359	23.9991	29.6065	34.3628
cel_circ_0000991	2	2	0	0	2	1	1	2	1	1	3	5	20	0.099724	0.170576	0	0	0.134396	0.0657811	0.0578913	0.09986	0.0700507	0.0635626	0.221036	0.318748	0.0901001	0.0667258	0.075934	0.201116	Y45G5AM.6	chrV:4149254-4149541	-	WBGene00021558	10.6283	8.17794	5.86989	4.94234
cel_circ_0000996	1	0	0	0	0	2	5	8	5	5	8	8	42	0.049862	0	0	0	0	0.131562	0.289457	0.39944	0.350253	0.317813	0.58943	0.509996	0.0166207	0.043854	0.346383	0.472413	maea-1	chrI:13810193-13810560	-	WBGene00012366	15.7058	11.3876	28.821	30.7607
cel_circ_0001004	0	0	0	0	0	0	4	3	2	5	5	2	21	0	0	0	0	0	0	0.231565	0.14979	0.140101	0.317813	0.368394	0.127499	0	0	0.173819	0.271235	Y39B6A.29	chrV:19023776-19024110	-	WBGene00012688	0.431461	0.646752	2.60192	2.8665
cel_circ_0001005	1	2	1	0	0	0	4	5	3	4	9	3	32	0.049862	0.170576	0.0699824	0	0	0	0.231565	0.24965	0.210152	0.254251	0.663109	0.191249	0.0968069	0	0.230456	0.369536	pry-1	chrI:14175983-14176212	-	WBGene00004202	8.80457	5.75676	8.32675	14.9916
cel_circ_0001009	0	0	1	0	2	0	2	1	1	1	4	0	12	0	0	0.0699824	0	0.134396	0	0.115783	0.04993	0.0700507	0.0635626	0.294715	0	0.0233275	0.0447988	0.0785878	0.119426	Y18H1A.11	chrI:681313-681641	+	WBGene00021215	8.94185	10.9198	5.85364	5.89167
cel_circ_0001011	1	0	1	2	7	3	7	14	12	10	11	13	81	0.049862	0	0.0699824	0.123091	0.470387	0.197343	0.405239	0.69902	0.840608	0.635626	0.810466	0.828744	0.0399481	0.263607	0.648289	0.758279	ret-1	chrV:14833634-14834572	-	WBGene00004336	191.845	164.093	343.61	307.685
cel_circ_0001012	0	1	0	0	1	0	3	4	1	1	4	6	21	0	0.0852882	0	0	0.0671982	0	0.173674	0.19972	0.0700507	0.0635626	0.294715	0.382497	0.0284294	0.0223994	0.147815	0.246925	attf-3	chrIII:84205-85165	-	WBGene00018794	11.3103	11.5674	9.84644	10.8422
cel_circ_0001013	0	1	2	2	3	0	0	3	1	2	2	1	17	0	0.0852882	0.139965	0.123091	0.201594	0	0	0.14979	0.0700507	0.127125	0.147357	0.0637495	0.0750843	0.108229	0.0732802	0.112744	tbc-13	chrX:12488372-12489007	+	WBGene00009726	6.65355	6.68355	11.3621	13.0897
cel_circ_0001014	0	1	1	2	1	0	1	1	4	3	4	2	20	0	0.0852882	0.0699824	0.123091	0.0671982	0	0.0578913	0.04993	0.280203	0.190688	0.294715	0.127499	0.0517569	0.0634299	0.129341	0.204301	kin-20	chrX:15271226-15272952	-	WBGene00002203	24.1512	13.1956	11.1696	14.2335
cel_circ_0001015	0	3	0	1	2	3	0	2	1	0	0	1	13	0	0.255865	0	0.0615457	0.134396	0.197343	0	0.09986	0.0700507	0	0	0.0637495	0.0852882	0.131095	0.0566369	0.0212498	unc-82	chrIV:7437478-7437859	+	WBGene00006814	16.14	11.6583	11.1692	13.8855
cel_circ_0001016	1	2	1	2	4	3	5	7	3	5	9	2	44	0.049862	0.170576	0.0699824	0.123091	0.268793	0.197343	0.289457	0.34951	0.210152	0.317813	0.663109	0.127499	0.0968069	0.196409	0.28304	0.369474	scd-1	chrX:12505818-12506413	-	WBGene00004739	25.2091	16.9887	22.7607	24.271
cel_circ_0001018	2	1	1	1	1	0	0	8	4	3	8	3	32	0.099724	0.0852882	0.0699824	0.0615457	0.0671982	0	0	0.39944	0.280203	0.190688	0.58943	0.191249	0.0849982	0.0429146	0.226548	0.323789	ras-1	chrII:12349348-12349593	-	WBGene00004310	21.6419	16.5683	18.8928	24.859
cel_circ_0001020	9	16	16	11	29	19	13	31	15	9	26	24	218	0.448758	1.36461	1.11972	0.677003	1.94875	1.24984	0.752587	1.54783	1.05076	0.572064	1.91565	1.52999	0.977696	1.29186	1.11706	1.33923	nhr-65	chrV:18841198-18841813	+	WBGene00003655	9.23315	6.66682	7.35397	7.74751
cel_circ_0001023	1	0	0	2	1	4	4	3	2	3	2	4	26	0.049862	0	0	0.123091	0.0671982	0.263124	0.231565	0.14979	0.140101	0.190688	0.147357	0.254998	0.0166207	0.151138	0.173819	0.197681	Y37E3.11	chrI:2080743-2083029	+	WBGene00021352	48.4246	43.4882	36.8669	34.0808
cel_circ_0001024	1	2	1	1	0	0	0	3	3	0	5	1	17	0.049862	0.170576	0.0699824	0.0615457	0	0	0	0.14979	0.210152	0	0.368394	0.0637495	0.0968069	0.0205152	0.119981	0.144048	nep-2	chrII:2721208-2721973	-	WBGene00020230	17.2279	11.7308	10.5789	11.4431
cel_circ_0001025	3	8	4	1	13	17	37	42	27	31	39	27	249	0.149586	0.682306	0.27993	0.0615457	0.873576	1.11828	2.14198	2.09706	1.89137	1.97044	2.87347	1.72124	0.370607	0.684467	2.04347	2.18838	aagr-2	chrII:4917363-4917950	-	WBGene00019895	161.307	133.876	189.132	155.268
cel_circ_0001026	5	5	4	4	13	9	8	20	18	3	17	13	119	0.24931	0.426441	0.27993	0.246183	0.873576	0.592029	0.463131	0.9986	1.26091	0.190688	1.25254	0.828744	0.31856	0.570596	0.907548	0.757323	kel-8	chrV:2685722-2687035	+	WBGene00020952	15.3432	8.70872	7.49945	8.99994
cel_circ_0001027	0	0	0	1	1	0	2	3	2	0	3	2	14	0	0	0	0.0615457	0.0671982	0	0.115783	0.14979	0.140101	0	0.221036	0.127499	0	0.0429146	0.135225	0.116178	usp-3	chrI:13949492-13949789	-	WBGene00013506	20.9083	20.5865	17.9242	15.5831
cel_circ_0001028	0	0	0	0	0	1	4	4	3	2	5	3	22	0	0	0	0	0	0.0657811	0.231565	0.19972	0.210152	0.127125	0.368394	0.191249	0	0.021927	0.213812	0.228923	T19A6.1	chrI:8379705-8380445	-	WBGene00011827	57.1528	60.0519	64.931	54.0674
cel_circ_0001035	0	0	1	0	0	1	2	3	1	0	4	2	14	0	0	0.0699824	0	0	0.0657811	0.115783	0.14979	0.0700507	0	0.294715	0.127499	0.0233275	0.021927	0.111874	0.140738	dyc-1	chrX:14056759-14057242	+	WBGene00001116	6.09858	4.40254	2.71521	2.6915
cel_circ_0001043	0	0	0	1	2	1	6	6	3	5	4	3	31	0	0	0	0.0615457	0.134396	0.0657811	0.347348	0.29958	0.210152	0.317813	0.294715	0.191249	0	0.087241	0.285693	0.267926	egl-27	chrII:6837851-6838091	+	WBGene00001194	38.0785	44.0716	64.0778	78.0992
cel_circ_0001044	4	7	5	4	7	2	19	37	18	17	29	27	176	0.199448	0.597017	0.349912	0.246183	0.470387	0.131562	1.09994	1.84741	1.26091	1.08056	2.13668	1.72124	0.382126	0.282711	1.40275	1.64616	klf-1	chrIII:2876675-2876868	+	WBGene00018990	9.71122	15.0395	17.0269	20.042
cel_circ_0001046	0	0	0	1	1	1	1	2	2	1	3	2	14	0	0	0	0.0615457	0.0671982	0.0657811	0.0578913	0.09986	0.140101	0.0635626	0.221036	0.127499	0	0.0648416	0.0992842	0.137366	Y116A8C.13	chrIV:16951384-16952729	+	WBGene00013792	5.34744	5.53667	6.53814	7.30525
cel_circ_0001048	1	1	1	0	3	1	0	4	0	1	3	1	16	0.049862	0.0852882	0.0699824	0	0.201594	0.0657811	0	0.19972	0	0.0635626	0.221036	0.0637495	0.0683775	0.0891252	0.0665734	0.116116	ppm-2	chrIII:4651764-4652308	+	WBGene00011953	153.825	110.308	108.021	101.404
cel_circ_0001051	0	1	0	1	1	2	2	6	2	0	3	3	21	0	0.0852882	0	0.0615457	0.0671982	0.131562	0.115783	0.29958	0.140101	0	0.221036	0.191249	0.0284294	0.0867687	0.185155	0.137428	Y51H1A.2	chrII:13865944-13866384	-	WBGene00013093	11.2726	14.1003	22.9427	24.3189
cel_circ_0001053	0	0	1	1	2	2	6	7	2	1	5	4	31	0	0	0.0699824	0.0615457	0.134396	0.131562	0.347348	0.34951	0.140101	0.0635626	0.368394	0.254998	0.0233275	0.109168	0.278986	0.228985	mlt-4	chrV:20282819-20283140	-	WBGene00013835	2.71839	3.15244	3.86832	3.73967
cel_circ_0001054	1	1	0	0	0	0	1	4	1	3	2	2	15	0.049862	0.0852882	0	0	0	0	0.0578913	0.19972	0.0700507	0.190688	0.147357	0.127499	0.0450501	0	0.109221	0.155181	plx-1	chrIV:981559-981993	+	WBGene00004047	10.7455	8.38421	10.191	13.1781
cel_circ_0001055	2	1	1	1	6	0	1	4	0	3	6	4	29	0.099724	0.0852882	0.0699824	0.0615457	0.403189	0	0.0578913	0.19972	0	0.190688	0.442072	0.254998	0.0849982	0.154912	0.0858705	0.29592	cdh-1	chrIII:2925283-2926301	+	WBGene00019994	4.28154	2.36628	2.39311	2.25857
cel_circ_0001058	0	0	1	0	1	2	1	3	2	1	3	0	14	0	0	0.0699824	0	0.0671982	0.131562	0.0578913	0.14979	0.140101	0.0635626	0.221036	0	0.0233275	0.0662534	0.115928	0.0948663	Y49E10.18	chrIII:12443591-12444993	-	WBGene00013037	52.347	27.2306	28.7553	14.4518
cel_circ_0001065	5	2	3	7	10	12	15	23	8	18	19	13	135	0.24931	0.170576	0.209947	0.43082	0.671982	0.789373	0.86837	1.14839	0.560405	1.14413	1.3999	0.828744	0.209944	0.630725	0.859055	1.12426	crh-2	chrII:5183687-5184600	-	WBGene00016162	78.4483	64.7577	123.218	134.697
cel_circ_0001066	12	10	12	12	10	14	19	27	21	21	36	33	227	0.598344	0.852882	0.839789	0.738549	0.671982	0.920935	1.09994	1.34811	1.47106	1.33482	2.65243	2.10373	0.763671	0.777155	1.30637	2.03033	mbk-2	chrIV:13014613-13015115	+	WBGene00003150	53.8707	68.8554	130.732	155.237
cel_circ_0001067	1	1	0	1	3	1	7	6	5	5	7	7	44	0.049862	0.0852882	0	0.0615457	0.201594	0.0657811	0.405239	0.29958	0.350253	0.317813	0.515751	0.446247	0.0450501	0.10964	0.351691	0.426604	lit-1	chrIII:13714571-13715851	+	WBGene00003048	46.5868	23.6432	32.6083	36.4364
cel_circ_0001068	2	7	3	3	9	11	3	20	9	8	23	14	112	0.099724	0.597017	0.209947	0.184637	0.604783	0.723592	0.173674	0.9986	0.630456	0.508501	1.69461	0.892494	0.30223	0.504337	0.60091	1.03187	gba-1	chrII:2179356-2179743	+	WBGene00016335	15.7008	6.77374	9.95645	9.6896
cel_circ_0001070	13	30	29	17	34	19	32	50	24	27	43	42	360	0.648206	2.55865	2.02949	1.04628	2.28474	1.24984	1.85252	2.4965	1.68122	1.71619	3.16819	2.67748	1.74545	1.52695	2.01008	2.52062	Y53F4B.39	chrII:15112167-15112626	+	WBGene00013176	50.8105	30.9409	76.8465	77.1356
cel_circ_0001071	1	0	0	1	1	0	3	2	1	0	3	1	13	0.049862	0	0	0.0615457	0.0671982	0	0.173674	0.09986	0.0700507	0	0.221036	0.0637495	0.0166207	0.0429146	0.114528	0.0949286	pad-1	chrI:12891840-12892398	+	WBGene00003905	14.5061	13.1804	13.6347	16.487
cel_circ_0001073	2	1	2	1	5	5	8	11	7	2	6	6	56	0.099724	0.0852882	0.139965	0.0615457	0.335991	0.328905	0.463131	0.54923	0.490355	0.127125	0.442072	0.382497	0.108326	0.242147	0.500905	0.317232	sbp-1	chrIII:11439440-11440602	-	WBGene00004735	11.6023	16.0403	18.421	24.3333
cel_circ_0001074	3	6	3	1	7	2	11	12	9	6	5	10	75	0.149586	0.511729	0.209947	0.0615457	0.470387	0.131562	0.636805	0.59916	0.630456	0.381376	0.368394	0.637495	0.290421	0.221165	0.62214	0.462422	unc-45	chrIII:493568-493845	+	WBGene00006781	34.9426	19.1876	18.9345	14.9476
cel_circ_0001075	1	1	1	1	3	2	1	8	4	3	3	5	33	0.049862	0.0852882	0.0699824	0.0615457	0.201594	0.131562	0.0578913	0.39944	0.280203	0.190688	0.221036	0.318748	0.0683775	0.131567	0.245845	0.243491	Y116A8C.30	chrIV:17102157-17102381	-	WBGene00013807	44.6888	44.8165	55.0572	38.0955
cel_circ_0001077	0	1	1	1	2	3	6	6	2	6	7	4	39	0	0.0852882	0.0699824	0.0615457	0.134396	0.197343	0.347348	0.29958	0.140101	0.381376	0.515751	0.254998	0.0517569	0.131095	0.262343	0.384042	Y39H10A.6	chrV:3751725-3752293	-	WBGene00021482	7.41864	6.82802	7.35771	9.51445
cel_circ_0001079	2	5	4	3	8	1	3	7	3	1	4	7	48	0.099724	0.426441	0.27993	0.184637	0.537585	0.0657811	0.173674	0.34951	0.210152	0.0635626	0.294715	0.446247	0.268698	0.262668	0.244445	0.268175	Y71G12B.35	chrI:1674940-1675386	-	WBGene00185098	4.87348	4.15265	5.05223	5.74191
cel_circ_0001082	0	0	0	4	0	0	9	11	7	6	12	12	61	0	0	0	0.246183	0	0	0.521022	0.54923	0.490355	0.381376	0.884145	0.764994	0	0.0820609	0.520202	0.676838	kup-1	chrV:12035526-12035985	-	WBGene00002241	25.0921	33.2563	49.4207	47.4456
cel_circ_0001085	0	0	1	0	0	1	3	6	3	2	4	4	24	0	0	0.0699824	0	0	0.0657811	0.173674	0.29958	0.210152	0.127125	0.294715	0.254998	0.0233275	0.021927	0.227802	0.225613	Y48G10A.4	chrI:13460591-13464935	-	WBGene00013021	16.5849	29.3363	34.6489	28.1924
cel_circ_0001087	0	0	1	0	1	1	6	6	6	7	6	6	40	0	0	0.0699824	0	0.0671982	0.0657811	0.347348	0.29958	0.420304	0.444939	0.442072	0.382497	0.0233275	0.0443264	0.355744	0.423169	dsl-3	chrIV:1610865-1611242	+	WBGene00001105	0.534991	1.21604	14.2155	30.4169
cel_circ_0001089	0	5	1	0	0	1	1	4	1	1	2	0	16	0	0.426441	0.0699824	0	0	0.0657811	0.0578913	0.19972	0.0700507	0.0635626	0.147357	0	0.165474	0.021927	0.109221	0.0703067	pxf-1	chrIV:10170739-10171744	-	WBGene00004254	20.4745	27.7089	55.0361	41.9358
cel_circ_0001090	1	0	1	2	3	2	7	12	9	4	14	9	64	0.049862	0	0.0699824	0.123091	0.201594	0.131562	0.405239	0.59916	0.630456	0.254251	1.0315	0.573746	0.0399481	0.152083	0.544952	0.619833	par-1	chrV:14115457-14117770	-	WBGene00003916	45.3281	38.7425	55.6943	62.2205
cel_circ_0001092	0	0	0	1	2	1	0	3	0	2	3	0	12	0	0	0	0.0615457	0.134396	0.0657811	0	0.14979	0	0.127125	0.221036	0	0	0.087241	0.04993	0.116054	tub-2	chrI:1876517-1877723	+	WBGene00022139	16.5339	12.6414	15.179	27.6392
cel_circ_0001093	0	0	0	1	1	0	3	3	2	3	4	5	22	0	0	0	0.0615457	0.0671982	0	0.173674	0.14979	0.140101	0.190688	0.294715	0.318748	0	0.0429146	0.154522	0.26805	Y6B3B.5	chrI:13752315-13753763	-	WBGene00012390	10.7323	7.51316	6.76815	6.51662
cel_circ_0001094	1	3	1	2	0	1	5	9	5	3	15	7	52	0.049862	0.255865	0.0699824	0.123091	0	0.0657811	0.289457	0.44937	0.350253	0.190688	1.10518	0.446247	0.125236	0.0629575	0.363027	0.580705	gln-3	chrIV:16170072-16170621	-	WBGene00001604	158.534	113.554	136.257	94.7456
cel_circ_0001095	0	1	0	0	2	2	2	3	3	1	2	4	20	0	0.0852882	0	0	0.134396	0.131562	0.115783	0.14979	0.210152	0.0635626	0.147357	0.254998	0.0284294	0.0886528	0.158575	0.155306	grdn-1	chrV:18603469-18603918	+	WBGene00013082	9.2636	4.6498	2.43928	2.51849
cel_circ_0001100	0	0	0	0	0	1	1	2	3	1	2	5	15	0	0	0	0	0	0.0657811	0.0578913	0.09986	0.210152	0.0635626	0.147357	0.318748	0	0.021927	0.122634	0.176556	attf-6	chrI:12795418-12796945	-	WBGene00012474	19.892	28.7164	20.0014	18.646
cel_circ_0001106	1	3	1	0	0	0	2	2	0	3	5	1	18	0.049862	0.255865	0.0699824	0	0	0	0.115783	0.09986	0	0.190688	0.368394	0.0637495	0.125236	0	0.0718809	0.20761	glr-2	chrIII:7140810-7142035	-	WBGene00001613	1.95669	1.39006	1.06803	1.14017
cel_circ_0001107	0	0	0	2	2	3	3	1	4	3	3	3	24	0	0	0	0.123091	0.134396	0.197343	0.173674	0.04993	0.280203	0.190688	0.221036	0.191249	0	0.15161	0.167936	0.200991	vab-1	chrII:4582472-4582722	+	WBGene00006868	21.8963	20.0981	44.7301	51.9117
cel_circ_0001110	2	0	0	2	1	0	5	8	1	2	6	11	38	0.099724	0	0	0.123091	0.0671982	0	0.289457	0.39944	0.0700507	0.127125	0.442072	0.701245	0.0332413	0.0634299	0.252982	0.423481	C30F12.1	chrI:6957566-6958532	-	WBGene00016260	15.6761	13.7262	16.1	19.2363
cel_circ_0001111	0	0	0	0	0	1	3	8	4	5	7	6	34	0	0	0	0	0	0.0657811	0.173674	0.39944	0.280203	0.317813	0.515751	0.382497	0	0.021927	0.284439	0.405354	mtq-2	chrII:2188372-2188597	-	WBGene00016341	6.48429	11.8166	36.3335	18.0225
cel_circ_0001112	1	1	0	2	1	1	2	6	0	3	4	3	24	0.049862	0.0852882	0	0.123091	0.0671982	0.0657811	0.115783	0.29958	0	0.190688	0.294715	0.191249	0.0450501	0.0853569	0.138454	0.22555	marc-4	chrI:284308-285211	+	WBGene00016903	1.33748	1.10569	1.20725	1.84365
cel_circ_0001117	0	1	0	1	2	0	2	11	2	6	8	4	37	0	0.0852882	0	0.0615457	0.134396	0	0.115783	0.54923	0.140101	0.381376	0.58943	0.254998	0.0284294	0.065314	0.268371	0.408601	herc-1	chrI:1221046-1222827	+	WBGene00021685	19.9681	19.7913	28.9413	29.0097
cel_circ_0001120	3	0	2	6	2	5	5	15	6	13	10	10	77	0.149586	0	0.139965	0.369274	0.134396	0.328905	0.289457	0.74895	0.420304	0.826314	0.736787	0.637495	0.0965169	0.277525	0.486237	0.733532	clp-4	chrIII:1814396-1815568	-	WBGene00000545	14.4362	18.9133	30.9574	42.2309
cel_circ_0001121	0	0	0	1	1	1	2	1	2	0	3	4	15	0	0	0	0.0615457	0.0671982	0.0657811	0.115783	0.04993	0.140101	0	0.221036	0.254998	0	0.0648416	0.101938	0.158678	orc-3	chrIII:1209186-1210041	+	WBGene00022488	10.2143	12.1288	24.7445	27.45
cel_circ_0001122	1	6	0	1	4	1	15	16	14	11	18	19	106	0.049862	0.511729	0	0.0615457	0.268793	0.0657811	0.86837	0.79888	0.98071	0.699189	1.32622	1.21124	0.187197	0.13204	0.882653	1.07888	C39E9.8	chrIV:13080766-13081325	+	WBGene00008032	106.183	123.235	247.794	277.763
cel_circ_0001123	0	0	0	0	0	0	4	2	2	3	3	0	14	0	0	0	0	0	0	0.231565	0.09986	0.140101	0.190688	0.221036	0	0	0	0.157176	0.137241	cpl-1	chrV:16593523-16594611	-	WBGene00000776	777.821	688.252	944.915	1340.18
cel_circ_0001125	1	2	0	1	0	0	2	1	3	2	0	2	14	0.049862	0.170576	0	0.0615457	0	0	0.115783	0.04993	0.210152	0.127125	0	0.127499	0.0734795	0.0205152	0.125288	0.0848748	cyp-42A1	chrV:18913513-18913880	+	WBGene00013585	16.1781	6.10128	5.1825	4.5142
cel_circ_0001128	0	0	0	0	0	2	1	4	1	2	1	3	14	0	0	0	0	0	0.131562	0.0578913	0.19972	0.0700507	0.127125	0.0736787	0.191249	0	0.043854	0.109221	0.130684	snt-2	chrIII:787318-788327	-	WBGene00004922	13.2142	18.0705	29.0653	33.5621
cel_circ_0001129	0	0	1	0	0	1	2	4	1	4	3	1	17	0	0	0.0699824	0	0	0.0657811	0.115783	0.19972	0.0700507	0.254251	0.221036	0.0637495	0.0233275	0.021927	0.128518	0.179679	F10F2.2	chrIII:4627311-4628183	-	WBGene00008654	15.7501	13.8441	12.8763	10.2532
cel_circ_0001132	0	0	0	1	2	1	2	4	1	1	2	3	17	0	0	0	0.0615457	0.134396	0.0657811	0.115783	0.19972	0.0700507	0.0635626	0.147357	0.191249	0	0.087241	0.128518	0.134056	K03H6.2	chrIV:1513548-1513796	+	WBGene00019368	1.75774	1.72235	3.17754	2.55066
cel_circ_0001134	2	5	2	6	5	3	6	14	5	10	11	17	86	0.099724	0.426441	0.139965	0.369274	0.335991	0.197343	0.347348	0.69902	0.350253	0.635626	0.810466	1.08374	0.222043	0.300869	0.465541	0.843278	daf-2	chrIII:3019169-3019673	-	WBGene00000898	15.2017	14.9634	25.5079	31.3383
cel_circ_0001135	0	1	1	0	1	2	3	7	2	0	1	7	25	0	0.0852882	0.0699824	0	0.0671982	0.131562	0.173674	0.34951	0.140101	0	0.0736787	0.446247	0.0517569	0.0662534	0.221095	0.173309	H05C05.1	chrIII:2955060-2955599	+	WBGene00019157	30.2822	31.149	19.113	21.917
cel_circ_0001136	0	3	0	0	2	1	1	2	1	1	1	2	14	0	0.255865	0	0	0.134396	0.0657811	0.0578913	0.09986	0.0700507	0.0635626	0.0736787	0.127499	0.0852882	0.0667258	0.075934	0.0882468	C01F1.3	chrII:4297094-4297512	+	WBGene00015298	27.9556	7.39694	6.75371	7.88306
cel_circ_0001146	5	17	14	12	22	12	22	30	21	17	27	26	225	0.24931	1.4499	0.979753	0.738549	1.47836	0.789373	1.27361	1.4979	1.47106	1.08056	1.98933	1.65749	0.892988	1.00209	1.41419	1.57579	pbo-1	chrIII:2681997-2682228	-	WBGene00003941	61.9778	47.5089	31.869	35.3716
cel_circ_0001149	0	2	1	2	2	1	10	3	2	11	4	4	42	0	0.170576	0.0699824	0.123091	0.134396	0.0657811	0.578913	0.14979	0.140101	0.699189	0.294715	0.254998	0.0801863	0.107756	0.289602	0.416301	skn-1	chrIV:5653348-5653876	-	WBGene00004804	64.5694	72.4735	107.608	127.78
cel_circ_0001151	1	1	1	1	1	1	4	9	5	2	3	6	35	0.049862	0.0852882	0.0699824	0.0615457	0.0671982	0.0657811	0.231565	0.44937	0.350253	0.127125	0.221036	0.382497	0.0683775	0.0648416	0.34373	0.243553	R31.2	chrV:11920156-11920959	+	WBGene00011270	132.431	129.884	159.443	122.039
cel_circ_0001152	0	2	1	0	1	0	6	10	13	3	11	15	62	0	0.170576	0.0699824	0	0.0671982	0	0.347348	0.4993	0.910659	0.190688	0.810466	0.956243	0.0801863	0.0223994	0.585769	0.652466	ubc-1	chrIV:4103999-4104389	+	WBGene00006701	53.0682	46.076	50.5428	72.4258
cel_circ_0001153	0	0	0	0	0	1	3	2	5	1	0	5	17	0	0	0	0	0	0.0657811	0.173674	0.09986	0.350253	0.0635626	0	0.318748	0	0.021927	0.207929	0.127437	Y67D8A.2	chrIV:3229974-3231603	+	WBGene00022059	53.6752	67.9387	92.4867	78.2735
cel_circ_0001157	1	0	0	0	2	1	1	0	0	3	4	2	14	0.049862	0	0	0	0.134396	0.0657811	0.0578913	0	0	0.190688	0.294715	0.127499	0.0166207	0.0667258	0.0192971	0.204301	mtm-1	chrI:5136276-5136761	+	WBGene00003475	7.52012	8.68136	8.47438	7.6549
cel_circ_0001158	4	2	1	1	3	3	7	18	7	10	6	12	74	0.199448	0.170576	0.0699824	0.0615457	0.201594	0.197343	0.405239	0.89874	0.490355	0.635626	0.442072	0.764994	0.146669	0.153494	0.598111	0.614231	eat-17	chrX:16401238-16401969	-	WBGene00020770	19.6286	16.7186	13.9457	17.708
cel_circ_0001160	0	1	1	0	0	1	4	4	1	4	4	2	22	0	0.0852882	0.0699824	0	0	0.0657811	0.231565	0.19972	0.0700507	0.254251	0.294715	0.127499	0.0517569	0.021927	0.167112	0.225488	akap-1	chrIII:6354398-6355128	+	WBGene00016977	77.7832	76.2565	71.5972	103.053
cel_circ_0001161	0	0	0	1	1	0	2	4	2	2	0	3	15	0	0	0	0.0615457	0.0671982	0	0.115783	0.19972	0.140101	0.127125	0	0.191249	0	0.0429146	0.151868	0.106125	B0546.3	chrIV:3380912-3381152	-	WBGene00015250	27.0726	21.7264	25.7957	26.1816
cel_circ_0001163	3	4	3	3	9	2	19	18	12	13	16	24	126	0.149586	0.341153	0.209947	0.184637	0.604783	0.131562	1.09994	0.89874	0.840608	0.826314	1.17886	1.52999	0.233562	0.306994	0.946428	1.17839	K09H9.5	chrI:3142041-3142265	-	WBGene00019597	17.9388	34.4185	44.123	29.9908
cel_circ_0001165	1	4	7	6	5	6	15	24	9	8	26	17	128	0.049862	0.341153	0.489877	0.369274	0.335991	0.394686	0.86837	1.19832	0.630456	0.508501	1.91565	1.08374	0.29363	0.36665	0.899049	1.1693	Y41E3.7	chrIV:15022065-15022492	+	WBGene00012765	46.2908	50.2722	138.571	159.313
cel_circ_0001170	2	3	1	1	2	2	7	5	9	4	8	8	52	0.099724	0.255865	0.0699824	0.0615457	0.134396	0.131562	0.405239	0.24965	0.630456	0.254251	0.58943	0.509996	0.141857	0.109168	0.428449	0.451226	Y71G12B.23	chrI:1670968-1671255	-	WBGene00022158	5.94567	3.53352	3.93018	3.45152
cel_circ_0001173	2	7	2	5	4	4	8	8	4	8	9	4	65	0.099724	0.597017	0.139965	0.307729	0.268793	0.263124	0.463131	0.39944	0.280203	0.508501	0.663109	0.254998	0.278902	0.279882	0.380925	0.475536	ZK131.11	chrII:13802039-13803280	+	WBGene00013934	14.1709	10.4925	7.32628	8.85145
cel_circ_0001174	0	2	0	2	0	1	2	5	4	1	2	0	19	0	0.170576	0	0.123091	0	0.0657811	0.115783	0.24965	0.280203	0.0635626	0.147357	0	0.0568588	0.0629575	0.215212	0.0703067	fln-2	chrX:9403315-9404149	+	WBGene00016006	45.8684	35.2831	31.2356	37.143
cel_circ_0001175	1	1	2	2	2	3	2	4	1	5	4	3	30	0.049862	0.0852882	0.139965	0.123091	0.134396	0.197343	0.115783	0.19972	0.0700507	0.317813	0.294715	0.191249	0.091705	0.15161	0.128518	0.267926	lips-17	chrII:7609117-7610264	+	WBGene00019939	15.8919	17.4582	3.57525	12.4389
cel_circ_0001176	4	1	2	5	1	2	0	1	0	0	0	0	16	0.199448	0.0852882	0.139965	0.307729	0.0671982	0.131562	0	0.04993	0	0	0	0	0.141567	0.16883	0.0166433	0	F33D4.6	chrIV:7715468-7716624	-	WBGene00017998	143.873	58.2817	0.801828	1.07722
cel_circ_0001180	0	1	1	0	0	0	1	5	0	1	2	1	12	0	0.0852882	0.0699824	0	0	0	0.0578913	0.24965	0	0.0635626	0.147357	0.0637495	0.0517569	0	0.102514	0.0915566	pmr-1	chrI:13020256-13020641	+	WBGene00004063	19.019	21.9607	37.2737	37.3517
cel_circ_0001184	5	11	11	4	20	17	4	10	6	1	7	2	98	0.24931	0.93817	0.769806	0.246183	1.34396	1.11828	0.231565	0.4993	0.420304	0.0635626	0.515751	0.127499	0.652429	0.902808	0.383723	0.235604	F56D2.3	chrIII:5585638-5586390	+	WBGene00018965	30.0504	7.60455	0.619113	1.27606
cel_circ_0001185	3	1	4	3	7	5	11	13	10	8	10	18	93	0.149586	0.0852882	0.27993	0.184637	0.470387	0.328905	0.636805	0.64909	0.700507	0.508501	0.736787	1.14749	0.171601	0.327977	0.662134	0.797593	R148.5	chrIII:3169333-3170012	+	WBGene00020104	32.9164	19.2652	21.9193	19.3827
cel_circ_0001187	6	6	8	2	5	5	7	7	10	3	9	7	75	0.299172	0.511729	0.559859	0.123091	0.335991	0.328905	0.405239	0.34951	0.700507	0.190688	0.663109	0.446247	0.45692	0.262662	0.485085	0.433348	ajm-1	chrX:9109917-9110682	+	WBGene00000100	59.4073	49.568	28.4597	28.8902
cel_circ_0001191	10	4	5	9	16	7	26	32	17	12	23	24	185	0.49862	0.341153	0.349912	0.553911	1.07517	0.460467	1.50517	1.59776	1.19086	0.762752	1.69461	1.52999	0.396562	0.696516	1.43127	1.32912	maph-1.1	chrI:14848070-14848454	+	WBGene00009306	32.654	28.3674	26.14	30.4102
cel_circ_0001192	0	0	0	1	1	0	1	2	1	1	2	3	12	0	0	0	0.0615457	0.0671982	0	0.0578913	0.09986	0.0700507	0.0635626	0.147357	0.191249	0	0.0429146	0.075934	0.134056	pac-1	chrIII:8502619-8502841	+	WBGene00015418	21.7647	20.9818	28.4062	26.0846
cel_circ_0001194	0	2	2	5	5	3	1	1	1	0	1	1	22	0	0.170576	0.139965	0.307729	0.335991	0.197343	0.0578913	0.04993	0.0700507	0	0.0736787	0.0637495	0.103514	0.280354	0.0592907	0.0458094	cdh-10	chrIV:2439898-2440386	-	WBGene00000402	22.8552	1.75415	0.4578	0.363
cel_circ_0001199	0	1	1	0	1	1	0	3	2	2	2	1	14	0	0.0852882	0.0699824	0	0.0671982	0.0657811	0	0.14979	0.140101	0.127125	0.147357	0.0637495	0.0517569	0.0443264	0.0966305	0.112744	alh-7	chrII:13489763-13490444	-	WBGene00000113	16.9849	12.58	13.7442	13.3124
cel_circ_0001200	2	3	6	3	7	3	8	20	10	10	20	14	106	0.099724	0.255865	0.419894	0.184637	0.470387	0.197343	0.463131	0.9986	0.700507	0.635626	1.47357	0.892494	0.258494	0.284122	0.720746	1.00056	F53A10.2	chrII:1211076-1211432	+	WBGene00018734	16.6469	12.0361	11.4376	20.6589
cel_circ_0001201	1	0	0	0	5	3	22	24	17	21	31	41	165	0.049862	0	0	0	0.335991	0.197343	1.27361	1.19832	1.19086	1.33482	2.28404	2.61373	0.0166207	0.177778	1.22093	2.07753	rin-1	chrV:14795925-14796474	-	WBGene00008183	10.7795	12.7545	14.3164	17.4544
cel_circ_0001204	2	3	1	2	7	3	8	13	4	7	6	19	75	0.099724	0.255865	0.0699824	0.123091	0.470387	0.197343	0.463131	0.64909	0.280203	0.444939	0.442072	1.21124	0.141857	0.263607	0.464141	0.699417	bre-4	chrI:1623181-1625003	-	WBGene00000269	9.93599	9.96285	23.0358	26.1772
cel_circ_0001207	0	1	0	1	0	0	2	2	1	2	1	2	12	0	0.0852882	0	0.0615457	0	0	0.115783	0.09986	0.0700507	0.127125	0.0736787	0.127499	0.0284294	0.0205152	0.0952311	0.109434	K03H6.2	chrIV:1512626-1514478	+	WBGene00019368	1.75774	1.72235	3.17754	2.55066
cel_circ_0001209	0	1	0	1	0	0	1	3	1	1	3	4	15	0	0.0852882	0	0.0615457	0	0	0.0578913	0.14979	0.0700507	0.0635626	0.221036	0.254998	0.0284294	0.0205152	0.0925774	0.179866	ell-1	chrIV:4409816-4410015	+	WBGene00021281	47.5319	39.7595	46.215	62.1688
cel_circ_0001211	0	1	0	1	1	0	3	0	2	0	5	5	18	0	0.0852882	0	0.0615457	0.0671982	0	0.173674	0	0.140101	0	0.368394	0.318748	0.0284294	0.0429146	0.104592	0.229047	herc-1	chrI:1247362-1247590	+	WBGene00021685	19.9681	19.7913	28.9413	29.0097
cel_circ_0001214	1	1	1	0	1	1	0	1	1	3	2	2	14	0.049862	0.0852882	0.0699824	0	0.0671982	0.0657811	0	0.04993	0.0700507	0.190688	0.147357	0.127499	0.0683775	0.0443264	0.0399936	0.155181	Y48G8AL.10	chrI:1140802-1147585	-	WBGene00021689	7.47669	9.51277	12.3512	11.8557
cel_circ_0001215	0	1	1	0	1	0	0	4	2	0	2	2	13	0	0.0852882	0.0699824	0	0.0671982	0	0	0.19972	0.140101	0	0.147357	0.127499	0.0517569	0.0223994	0.113274	0.0916189	unc-62	chrV:4503962-4505905	+	WBGene00006796	15.2344	12.9844	11.3141	17.0629
cel_circ_0001217	1	2	3	3	5	5	5	5	7	4	11	6	57	0.049862	0.170576	0.209947	0.184637	0.335991	0.328905	0.289457	0.24965	0.490355	0.254251	0.810466	0.382497	0.143462	0.283178	0.343154	0.482405	unc-43	chrIV:10327601-10334169	-	WBGene00006779	192.938	152.45	154.964	130.353
cel_circ_0001220	1	1	0	0	0	0	1	4	0	1	5	1	14	0.049862	0.0852882	0	0	0	0	0.0578913	0.19972	0	0.0635626	0.368394	0.0637495	0.0450501	0	0.0858705	0.165235	bli-4	chrI:6354899-6355238	+	WBGene00000254	65.5547	55.0589	141.349	172.421
cel_circ_0001222	3	6	5	7	13	16	22	26	17	18	17	23	173	0.149586	0.511729	0.349912	0.43082	0.873576	1.0525	1.27361	1.29818	1.19086	1.14413	1.25254	1.46624	0.337076	0.785631	1.25422	1.28764	hmr-1	chrI:11094102-11094332	-	WBGene00001980	44.2206	41.3433	62.5096	68.8222
cel_circ_0001223	0	0	0	0	1	1	0	5	1	2	2	0	12	0	0	0	0	0.0671982	0.0657811	0	0.24965	0.0700507	0.127125	0.147357	0	0	0.0443264	0.106567	0.0914943	grdn-1	chrV:18603469-18605852	+	WBGene00013082	9.2636	4.6498	2.43928	2.51849
cel_circ_0001225	2	1	1	2	2	0	2	1	0	0	2	0	13	0.099724	0.0852882	0.0699824	0.123091	0.134396	0	0.115783	0.04993	0	0	0.147357	0	0.0849982	0.0858292	0.0552376	0.0491192	gei-1	chrIII:3356246-3356748	+	WBGene00001559	13.0153	8.9819	6.65863	8.84724
cel_circ_0001228	0	1	1	0	3	2	1	6	6	3	8	6	37	0	0.0852882	0.0699824	0	0.201594	0.131562	0.0578913	0.29958	0.420304	0.190688	0.58943	0.382497	0.0517569	0.111052	0.259259	0.387538	ephx-1	chrII:4012449-4013218	+	WBGene00019487	6.19067	6.76495	7.9456	11.2135
cel_circ_0001229	3	0	0	1	5	3	1	5	3	5	10	5	41	0.149586	0	0	0.0615457	0.335991	0.197343	0.0578913	0.24965	0.210152	0.317813	0.736787	0.318748	0.049862	0.198293	0.172564	0.457783	vab-19	chrII:2443857-2444368	+	WBGene00006882	21.5872	10.7316	7.49511	9.49786
cel_circ_0001231	0	0	1	1	0	1	1	5	2	2	4	2	19	0	0	0.0699824	0.0615457	0	0.0657811	0.0578913	0.24965	0.140101	0.127125	0.294715	0.127499	0.0233275	0.0424423	0.149214	0.183113	sinh-1	chrII:12231292-12232907	+	WBGene00013261	5.9129	13.787	17.677	19.4568
cel_circ_0001234	0	0	0	1	1	1	4	3	1	1	7	5	24	0	0	0	0.0615457	0.0671982	0.0657811	0.231565	0.14979	0.0700507	0.0635626	0.515751	0.318748	0	0.0648416	0.150469	0.299354	pqn-18	chrX:12916158-12916720	+	WBGene00004108	20.0696	17.9864	29.6885	27.9772
cel_circ_0001237	0	0	0	1	4	2	1	2	1	0	1	2	14	0	0	0	0.0615457	0.268793	0.131562	0.0578913	0.09986	0.0700507	0	0.0736787	0.127499	0	0.153967	0.075934	0.0670593	Y41E3.11	chrIV:15044164-15044726	+	WBGene00012769	101.925	135.725	191.836	206.09
cel_circ_0001238	1	4	1	3	5	4	6	13	7	5	8	11	68	0.049862	0.341153	0.0699824	0.184637	0.335991	0.263124	0.347348	0.64909	0.490355	0.317813	0.58943	0.701245	0.153666	0.261251	0.495598	0.536163	gei-17	chrI:9104048-9106060	-	WBGene00001574	58.8927	86.0606	220.442	248.96
cel_circ_0001239	0	0	2	0	2	1	2	2	4	3	1	3	20	0	0	0.139965	0	0.134396	0.0657811	0.115783	0.09986	0.280203	0.190688	0.0736787	0.191249	0.0466549	0.0667258	0.165282	0.151872	dkf-1	chrI:13641799-13643307	-	WBGene00012352	8.94379	5.2477	9.8926	13.6419
cel_circ_0001242	1	8	0	1	5	3	1	4	1	1	1	3	29	0.049862	0.682306	0	0.0615457	0.335991	0.197343	0.0578913	0.19972	0.0700507	0.0635626	0.0736787	0.191249	0.244056	0.198293	0.109221	0.109497	mab-20	chrI:1646957-1647235	-	WBGene00003111	6.70235	4.27231	4.90997	9.43469
cel_circ_0001245	0	1	0	3	2	1	3	5	1	2	3	0	21	0	0.0852882	0	0.184637	0.134396	0.0657811	0.173674	0.24965	0.0700507	0.127125	0.221036	0	0.0284294	0.128272	0.164458	0.116054	kpc-1	chrI:11677839-11678240	+	WBGene00002232	29.9457	16.8512	21.7628	30.1851
cel_circ_0001246	0	0	2	1	3	1	3	16	2	4	5	5	42	0	0	0.139965	0.0615457	0.201594	0.0657811	0.173674	0.79888	0.140101	0.254251	0.368394	0.318748	0.0466549	0.10964	0.370885	0.313797	daao-1	chrIV:2614881-2615114	+	WBGene00022076	2.22654	1.79654	9.68049	3.23999
cel_circ_0001260	0	0	0	1	1	0	1	4	1	1	4	0	13	0	0	0	0.0615457	0.0671982	0	0.0578913	0.19972	0.0700507	0.0635626	0.294715	0	0	0.0429146	0.109221	0.119426	top-3	chrIII:11951156-11953593	-	WBGene00006596	7.58435	10.1418	10.9778	8.97528
cel_circ_0001263	0	1	0	0	1	1	3	2	2	1	6	6	23	0	0.0852882	0	0	0.0671982	0.0657811	0.173674	0.09986	0.140101	0.0635626	0.442072	0.382497	0.0284294	0.0443264	0.137878	0.296044	Y87G2A.1	chrI:13521742-13524757	+	WBGene00013593	10.4013	14.9428	16.4596	12.9565
cel_circ_0001265	1	1	1	3	0	1	3	7	5	4	6	4	36	0.049862	0.0852882	0.0699824	0.184637	0	0.0657811	0.173674	0.34951	0.350253	0.254251	0.442072	0.254998	0.0683775	0.0834727	0.291146	0.317107	herc-1	chrI:1212573-1222827	+	WBGene00021685	19.9681	19.7913	28.9413	29.0097
cel_circ_0001269	0	1	0	0	0	1	1	6	4	3	9	5	30	0	0.0852882	0	0	0	0.0657811	0.0578913	0.29958	0.280203	0.190688	0.663109	0.318748	0.0284294	0.021927	0.212558	0.390848	catp-1	chrI:14446006-14446858	-	WBGene00013672	8.06389	5.81121	5.27889	7.0035
cel_circ_0001270	3	3	3	6	7	4	2	11	6	3	10	10	68	0.149586	0.255865	0.209947	0.369274	0.470387	0.263124	0.115783	0.54923	0.420304	0.190688	0.736787	0.637495	0.205133	0.367595	0.361772	0.521657	Y53C10A.5	chrI:11999024-11999831	+	WBGene00013136	21.0942	14.8521	17.6078	17.0528
cel_circ_0001271	1	0	0	2	0	0	1	4	2	2	2	2	16	0.049862	0	0	0.123091	0	0	0.0578913	0.19972	0.140101	0.127125	0.147357	0.127499	0.0166207	0.0410305	0.132571	0.133994	nhr-274	chrIV:1641582-1642086	-	WBGene00021522	10.2482	8.79986	7.98287	9.10418
cel_circ_0001273	4	5	5	1	4	2	5	13	5	7	6	8	65	0.199448	0.426441	0.349912	0.0615457	0.268793	0.131562	0.289457	0.64909	0.350253	0.444939	0.442072	0.509996	0.325267	0.153967	0.4296	0.465669	vha-11	chrIV:2309522-2311171	-	WBGene00006920	309.41	179.821	145.006	127.701
cel_circ_0001275	0	0	0	0	0	1	2	2	6	1	2	0	14	0	0	0	0	0	0.0657811	0.115783	0.09986	0.420304	0.0635626	0.147357	0	0	0.021927	0.211982	0.0703067	tra-1	chrIII:11191814-11193102	-	WBGene00006604	23.1111	16.8845	19.2522	22.2105
cel_circ_0001277	0	0	0	0	0	0	6	2	2	1	3	4	18	0	0	0	0	0	0	0.347348	0.09986	0.140101	0.0635626	0.221036	0.254998	0	0	0.19577	0.179866	F27C1.6	chrI:5425161-5426197	-	WBGene00017855	36.3826	31.6353	20.9948	20.166
cel_circ_0001281	2	1	4	1	2	1	6	7	2	5	9	6	46	0.099724	0.0852882	0.27993	0.0615457	0.134396	0.0657811	0.347348	0.34951	0.140101	0.317813	0.663109	0.382497	0.154981	0.087241	0.278986	0.454473	wars-1	chrV:18857768-18858076	-	WBGene00006945	51.5296	66.2841	48.7694	50.3528
cel_circ_0001282	0	1	0	1	2	0	3	3	1	1	3	2	17	0	0.0852882	0	0.0615457	0.134396	0	0.173674	0.14979	0.0700507	0.0635626	0.221036	0.127499	0.0284294	0.065314	0.131172	0.137366	tag-163	chrI:5585997-5587928	-	NA	NA	NA	NA	NA
cel_circ_0001283	1	1	3	2	3	1	3	6	2	3	9	3	37	0.049862	0.0852882	0.209947	0.123091	0.201594	0.0657811	0.173674	0.29958	0.140101	0.190688	0.663109	0.191249	0.115032	0.130156	0.204452	0.348348	vab-8	chrV:12222140-12222679	+	WBGene00006874	17.7447	14.0996	17.7528	22.8239
cel_circ_0001286	1	0	2	1	5	1	13	9	5	6	15	7	65	0.049862	0	0.139965	0.0615457	0.335991	0.0657811	0.752587	0.44937	0.350253	0.381376	1.10518	0.446247	0.0632756	0.154439	0.517404	0.644268	F53A10.2	chrII:1225767-1226296	+	WBGene00018734	16.6469	12.0361	11.4376	20.6589
cel_circ_0001288	1	0	0	1	1	0	5	4	0	2	1	3	18	0.049862	0	0	0.0615457	0.0671982	0	0.289457	0.19972	0	0.127125	0.0736787	0.191249	0.0166207	0.0429146	0.163059	0.130684	C14B4.2	chrV:19336800-19337585	-	WBGene00007583	4.58442	3.50801	3.38222	3.55872
cel_circ_0001289	0	1	0	0	0	2	3	8	1	3	8	4	30	0	0.0852882	0	0	0	0.131562	0.173674	0.39944	0.0700507	0.190688	0.58943	0.254998	0.0284294	0.043854	0.214388	0.345039	hlh-33	chrIII:1856050-1857579	+	WBGene00021446	3.55876	4.16234	8.49572	9.7894
cel_circ_0001292	1	0	2	3	2	1	5	12	8	6	10	8	58	0.049862	0	0.139965	0.184637	0.134396	0.0657811	0.289457	0.59916	0.560405	0.381376	0.736787	0.509996	0.0632756	0.128272	0.483007	0.54272	T07D1.2	chrX:2431246-2431780	-	WBGene00020301	27.7738	23.6014	30.4742	29.1622
cel_circ_0001293	0	0	1	0	0	1	2	8	3	5	9	6	35	0	0	0.0699824	0	0	0.0657811	0.115783	0.39944	0.210152	0.317813	0.663109	0.382497	0.0233275	0.021927	0.241792	0.454473	tub-2	chrI:1879503-1882234	+	WBGene00022139	16.5339	12.6414	15.179	27.6392
cel_circ_0001294	2	4	2	2	1	3	19	11	7	14	12	9	86	0.099724	0.341153	0.139965	0.123091	0.0671982	0.197343	1.09994	0.54923	0.490355	0.889877	0.884145	0.573746	0.193614	0.129211	0.713173	0.782589	pqn-41	chrIII:1934183-1934523	+	WBGene00004128	15.4564	19.0684	34.621	34.2496
cel_circ_0001297	1	10	3	2	9	3	14	13	11	11	12	10	99	0.049862	0.852882	0.209947	0.123091	0.604783	0.197343	0.810479	0.64909	0.770558	0.699189	0.884145	0.637495	0.370897	0.308406	0.743375	0.740276	par-1	chrV:14114475-14116680	-	WBGene00003916	45.3281	38.7425	55.6943	62.2205
cel_circ_0001298	2	2	0	0	1	0	2	7	3	0	2	1	20	0.099724	0.170576	0	0	0.0671982	0	0.115783	0.34951	0.210152	0	0.147357	0.0637495	0.0901001	0.0223994	0.225148	0.070369	lgc-30	chrIV:928381-928991	+	WBGene00019069	0.886104	0.890749	1.50204	1.99254
cel_circ_0001299	2	2	3	6	4	5	10	18	8	6	13	20	97	0.099724	0.170576	0.209947	0.369274	0.268793	0.328905	0.578913	0.89874	0.560405	0.381376	0.957824	1.27499	0.160083	0.322324	0.679353	0.871397	T04B8.5	chrII:619483-619830	-	WBGene00020207	12.1693	7.64776	7.96115	8.78291
cel_circ_0001300	0	0	0	0	0	0	4	0	1	3	4	2	14	0	0	0	0	0	0	0.231565	0	0.0700507	0.190688	0.294715	0.127499	0	0	0.100539	0.204301	cogc-3	chrI:2936559-2936881	+	WBGene00022121	10.1771	14.7252	20.3206	20.0382
cel_circ_0001302	0	0	0	1	2	0	1	4	2	4	4	5	23	0	0	0	0.0615457	0.134396	0	0.0578913	0.19972	0.140101	0.254251	0.294715	0.318748	0	0.065314	0.132571	0.289238	Y71A12C.2	chrI:14047151-14047455	-	WBGene00013513	1.65674	1.36092	1.54794	2.39585
cel_circ_0001305	0	2	1	0	1	0	1	3	0	1	2	1	12	0	0.170576	0.0699824	0	0.0671982	0	0.0578913	0.14979	0	0.0635626	0.147357	0.0637495	0.0801863	0.0223994	0.0692271	0.0915566	eat-2	chrII:14169769-14170076	-	WBGene00001133	0.467059	0.396596	0.535682	0.597956
cel_circ_0001306	8	6	7	6	10	8	24	20	13	17	12	18	149	0.398896	0.511729	0.489877	0.369274	0.671982	0.526248	1.38939	0.9986	0.910659	1.08056	0.884145	1.14749	0.466834	0.522501	1.09955	1.0374	smg-6	chrIII:2483768-2484286	+	WBGene00004884	19.7531	22.0688	65.3837	58.9393
cel_circ_0001308	0	1	2	1	1	2	0	3	0	1	3	3	17	0	0.0852882	0.139965	0.0615457	0.0671982	0.131562	0	0.14979	0	0.0635626	0.221036	0.191249	0.0750843	0.0867687	0.04993	0.158616	taf-6.2	chrIV:3690519-3690870	-	WBGene00021363	12.098	14.4905	9.4931	11.8265
cel_circ_0001309	4	8	7	11	8	10	8	14	4	5	7	5	91	0.199448	0.682306	0.489877	0.677003	0.537585	0.657811	0.463131	0.69902	0.280203	0.317813	0.515751	0.318748	0.45721	0.624133	0.480785	0.384104	nhr-114	chrV:4187606-4187809	+	WBGene00003704	104.548	46.096	7.04737	4.52688
cel_circ_0001311	4	8	15	6	27	10	29	42	39	20	45	35	280	0.199448	0.682306	1.04974	0.369274	1.81435	0.657811	1.67885	2.09706	2.73198	1.27125	3.31554	2.23123	0.64383	0.947145	2.1693	2.27268	C39B5.6	chrIII:2204629-2205729	+	WBGene00016524	19.7247	16.7585	23.3909	21.9531
cel_circ_0001312	1	3	3	3	5	2	1	15	5	1	15	11	65	0.049862	0.255865	0.209947	0.184637	0.335991	0.131562	0.0578913	0.74895	0.350253	0.0635626	1.10518	0.701245	0.171891	0.217397	0.385698	0.62333	tbc-17	chrII:12721099-12721915	+	WBGene00012894	37.8704	31.3627	33.1344	33.0069
cel_circ_0001313	0	0	0	0	0	1	1	4	3	0	5	6	20	0	0	0	0	0	0.0657811	0.0578913	0.19972	0.210152	0	0.368394	0.382497	0	0.021927	0.155921	0.250297	alg-2	chrII:877027-877986	+	WBGene00000106	11.8314	14.8621	11.1301	11.7665
cel_circ_0001315	1	3	2	5	3	1	5	11	8	8	14	12	73	0.049862	0.255865	0.139965	0.307729	0.201594	0.0657811	0.289457	0.54923	0.560405	0.508501	1.0315	0.764994	0.148564	0.191701	0.466364	0.768333	egl-4	chrIV:1860835-1865469	+	WBGene00001173	143.211	139.498	226.455	190.231
cel_circ_0001319	0	1	0	1	0	0	1	2	4	1	3	3	16	0	0.0852882	0	0.0615457	0	0	0.0578913	0.09986	0.280203	0.0635626	0.221036	0.191249	0.0284294	0.0205152	0.145985	0.158616	rps-7	chrI:10331110-10331476	+	WBGene00004476	5451.94	6165.02	11070.2	8934.5
cel_circ_0001321	0	0	1	0	0	1	2	4	2	2	2	2	16	0	0	0.0699824	0	0	0.0657811	0.115783	0.19972	0.140101	0.127125	0.147357	0.127499	0.0233275	0.021927	0.151868	0.133994	C50D2.7	chrII:94310-94583	-	WBGene00016810	16.3968	16.0706	26.6597	29.3295
cel_circ_0001324	0	1	1	2	6	4	1	2	1	2	1	3	24	0	0.0852882	0.0699824	0.123091	0.403189	0.263124	0.0578913	0.09986	0.0700507	0.127125	0.0736787	0.191249	0.0517569	0.263135	0.075934	0.130684	gap-2	chrX:9502840-9504031	+	WBGene00001516	11.9485	8.23355	8.04112	11.8128
cel_circ_0001325	0	0	0	0	1	0	1	3	1	4	1	4	15	0	0	0	0	0.0671982	0	0.0578913	0.14979	0.0700507	0.254251	0.0736787	0.254998	0	0.0223994	0.0925774	0.194309	zyx-1	chrII:13068739-13069971	+	WBGene00006999	55.5641	53.5385	36.3537	29.7608
cel_circ_0001329	0	1	1	3	9	5	6	5	7	4	8	3	52	0	0.0852882	0.0699824	0.184637	0.604783	0.328905	0.347348	0.24965	0.490355	0.254251	0.58943	0.191249	0.0517569	0.372775	0.362451	0.344976	Y54G2A.11	chrIV:2768164-2768629	-	WBGene00021876	39.7505	26.6084	20.8884	28.1242
cel_circ_0001330	1	0	0	2	3	0	1	7	4	3	5	4	30	0.049862	0	0	0.123091	0.201594	0	0.0578913	0.34951	0.280203	0.190688	0.368394	0.254998	0.0166207	0.108229	0.229201	0.27136	hxk-2	chrI:11317035-11317446	-	WBGene00010416	53.6476	54.4476	85.6907	69.6454
cel_circ_0001331	2	5	3	4	5	5	6	6	2	1	2	0	41	0.099724	0.426441	0.209947	0.246183	0.335991	0.328905	0.347348	0.29958	0.140101	0.0635626	0.147357	0	0.245371	0.303693	0.262343	0.0703067	nhr-65	chrV:18841198-18842740	+	WBGene00003655	9.23315	6.66682	7.35397	7.74751
cel_circ_0001333	0	1	0	0	0	1	0	6	2	2	2	4	18	0	0.0852882	0	0	0	0.0657811	0	0.29958	0.140101	0.127125	0.147357	0.254998	0.0284294	0.021927	0.14656	0.176494	eat-20	chrX:15520949-15521259	+	WBGene00001148	20.0232	9.07516	9.4811	10.2141
cel_circ_0001334	1	0	0	0	1	1	0	3	2	1	2	2	13	0.049862	0	0	0	0.0671982	0.0657811	0	0.14979	0.140101	0.0635626	0.147357	0.127499	0.0166207	0.0443264	0.0966305	0.112806	plc-1	chrX:10796509-10797548	-	WBGene00004036	4.66575	4.55717	4.57253	4.75912
cel_circ_0001337	0	0	0	1	0	0	0	3	0	2	5	1	12	0	0	0	0.0615457	0	0	0	0.14979	0	0.127125	0.368394	0.0637495	0	0.0205152	0.04993	0.186423	F55F10.1	chrIV:4383211-4384674	+	WBGene00018898	36.6479	33.6509	19.464	17.9145
cel_circ_0001339	2	0	2	1	2	0	4	5	1	4	7	8	36	0.099724	0	0.139965	0.0615457	0.134396	0	0.231565	0.24965	0.0700507	0.254251	0.515751	0.509996	0.0798962	0.065314	0.183755	0.426666	bed-1	chrV:19121802-19122246	-	WBGene00012674	4.58948	3.38771	3.81645	4.54708
cel_circ_0001341	0	4	2	0	2	3	0	2	2	0	5	2	22	0	0.341153	0.139965	0	0.134396	0.197343	0	0.09986	0.140101	0	0.368394	0.127499	0.160373	0.11058	0.0799871	0.165298	nhr-41	chrIV:1393880-1394075	+	WBGene00022423	18.1804	13.1215	9.55062	10.0044
cel_circ_0001342	0	0	0	0	1	0	1	2	2	1	4	1	12	0	0	0	0	0.0671982	0	0.0578913	0.09986	0.140101	0.0635626	0.294715	0.0637495	0	0.0223994	0.0992842	0.140676	xpc-1	chrIV:2000901-2001310	+	WBGene00022296	20.6405	26.8889	45.8116	49.962
cel_circ_0001347	1	1	0	3	1	2	2	2	3	4	6	4	29	0.049862	0.0852882	0	0.184637	0.0671982	0.131562	0.115783	0.09986	0.210152	0.254251	0.442072	0.254998	0.0450501	0.127799	0.141932	0.317107	cdkr-3	chrV:20271853-20272889	+	WBGene00013765	23.019	15.3133	15.3853	14.4568
cel_circ_0001348	4	6	8	1	8	8	22	15	13	15	12	15	127	0.199448	0.511729	0.559859	0.0615457	0.537585	0.526248	1.27361	0.74895	0.910659	0.95344	0.884145	0.956243	0.423679	0.375126	0.97774	0.931276	tol-1	chrI:459568-460062	+	WBGene00006593	14.9491	12.6848	15.4831	16.0045
cel_circ_0001350	0	0	0	1	0	0	1	3	2	5	3	1	16	0	0	0	0.0615457	0	0	0.0578913	0.14979	0.140101	0.317813	0.221036	0.0637495	0	0.0205152	0.115928	0.200866	btf-1	chrII:13212857-13213796	+	WBGene00000274	8.13377	9.49164	13.2411	11.7057
cel_circ_0001351	0	1	1	1	2	2	3	6	6	4	4	2	32	0	0.0852882	0.0699824	0.0615457	0.134396	0.131562	0.173674	0.29958	0.420304	0.254251	0.294715	0.127499	0.0517569	0.109168	0.297853	0.225488	Y38F2AR.3	chrIV:2386587-2386801	+	WBGene00021421	49.9952	50.6762	45.158	34.8598
cel_circ_0001353	0	0	0	0	1	1	6	6	5	10	2	2	33	0	0	0	0	0.0671982	0.0657811	0.347348	0.29958	0.350253	0.635626	0.147357	0.127499	0	0.0443264	0.332394	0.303494	pqn-41	chrIII:1931961-1932374	+	WBGene00004128	15.4564	19.0684	34.621	34.2496
cel_circ_0001354	1	0	0	0	1	0	1	4	3	0	4	0	14	0.049862	0	0	0	0.0671982	0	0.0578913	0.19972	0.210152	0	0.294715	0	0.0166207	0.0223994	0.155921	0.0982383	Y55F3AM.9	chrIV:1007536-1008604	-	WBGene00021926	30.6661	22.2261	58.1785	50.2718
cel_circ_0001355	1	0	1	2	1	0	2	0	3	0	4	3	17	0.049862	0	0.0699824	0.123091	0.0671982	0	0.115783	0	0.210152	0	0.294715	0.191249	0.0399481	0.0634299	0.108645	0.161988	W08G11.3	chrV:16368386-16369700	+	WBGene00012347	12.3586	17.4915	31.0938	30.6087
cel_circ_0001356	0	1	0	1	1	0	5	9	1	0	8	2	28	0	0.0852882	0	0.0615457	0.0671982	0	0.289457	0.44937	0.0700507	0	0.58943	0.127499	0.0284294	0.0429146	0.269626	0.238976	par-1	chrV:14120060-14121018	-	WBGene00003916	45.3281	38.7425	55.6943	62.2205
cel_circ_0001359	0	1	2	0	0	3	2	4	3	2	4	3	24	0	0.0852882	0.139965	0	0	0.197343	0.115783	0.19972	0.210152	0.127125	0.294715	0.191249	0.0750843	0.0657811	0.175218	0.204363	unc-105	chrII:8116464-8116975	+	WBGene00006832	5.14095	2.98646	2.69433	2.9001
cel_circ_0001364	0	1	0	3	0	0	0	2	1	0	4	3	14	0	0.0852882	0	0.184637	0	0	0	0.09986	0.0700507	0	0.294715	0.191249	0.0284294	0.0615457	0.0566369	0.161988	Y23H5B.6	chrI:2492607-2492967	+	WBGene00021277	32.5896	38.4037	37.5837	29.1684
cel_circ_0001367	0	2	1	1	0	0	2	3	0	1	2	1	13	0	0.170576	0.0699824	0.0615457	0	0	0.115783	0.14979	0	0.0635626	0.147357	0.0637495	0.0801863	0.0205152	0.0885242	0.0915566	M03C11.3	chrIII:10412647-10413722	+	WBGene00010840	29.6388	35.442	60.1773	68.8747
cel_circ_0001370	0	2	1	0	1	2	0	5	1	2	1	3	18	0	0.170576	0.0699824	0	0.0671982	0.131562	0	0.24965	0.0700507	0.127125	0.0736787	0.191249	0.0801863	0.0662534	0.106567	0.130684	clh-1	chrII:11850635-11851311	-	WBGene00000528	11.059	14.46	17.9471	24.7227
cel_circ_0001373	1	0	0	2	1	1	1	10	2	3	5	3	29	0.049862	0	0	0.123091	0.0671982	0.0657811	0.0578913	0.4993	0.140101	0.190688	0.368394	0.191249	0.0166207	0.0853569	0.232431	0.25011	aat-9	chrI:11394746-11395177	-	WBGene00000010	14.0317	12.8567	21.7143	20.6801
cel_circ_0001376	1	0	2	1	1	6	3	1	3	1	6	5	30	0.049862	0	0.139965	0.0615457	0.0671982	0.394686	0.173674	0.04993	0.210152	0.0635626	0.442072	0.318748	0.0632756	0.174477	0.144585	0.274794	cdh-12	chrIII:1171664-1173408	+	WBGene00022103	30.1783	3.85181	0.880138	1.0099
cel_circ_0001377	0	0	0	0	2	2	1	2	7	0	4	0	18	0	0	0	0	0.134396	0.131562	0.0578913	0.09986	0.490355	0	0.294715	0	0	0.0886528	0.216035	0.0982383	sql-1	chrIII:12506132-12510007	+	WBGene00013730	21.7388	14.0499	11.3615	13.0123
cel_circ_0001380	0	0	0	1	2	0	4	6	1	3	2	4	23	0	0	0	0.0615457	0.134396	0	0.231565	0.29958	0.0700507	0.190688	0.147357	0.254998	0	0.065314	0.200399	0.197681	F22B7.9	chrIII:8653154-8653560	-	WBGene00017698	30.9673	27.3218	31.2257	44.9482
cel_circ_0001381	1	1	1	2	4	1	10	14	5	8	12	11	70	0.049862	0.0852882	0.0699824	0.123091	0.268793	0.0657811	0.578913	0.69902	0.350253	0.508501	0.884145	0.701245	0.0683775	0.152555	0.542729	0.697964	zip-1	chrIII:12340866-12341137	+	WBGene00006986	13.008	12.6988	14.9674	19.0804
cel_circ_0001384	7	8	10	7	9	8	10	16	11	9	16	10	121	0.349034	0.682306	0.699824	0.43082	0.604783	0.526248	0.578913	0.79888	0.770558	0.572064	1.17886	0.637495	0.577054	0.520617	0.716117	0.79614	H24G06.1	chrV:9454382-9455268	+	WBGene00019237	28.8487	20.3781	16.189	16.1904
cel_circ_0001387	3	4	1	1	1	1	17	9	8	11	8	6	70	0.149586	0.341153	0.0699824	0.0615457	0.0671982	0.0657811	0.984153	0.44937	0.560405	0.699189	0.58943	0.382497	0.186907	0.0648416	0.664643	0.557039	Y82E9BR.16	chrIII:1425911-1426295	-	WBGene00022348	25.0126	36.6422	49.1042	53.6909
cel_circ_0001389	1	5	3	3	7	0	12	9	10	8	6	12	76	0.049862	0.426441	0.209947	0.184637	0.470387	0	0.694696	0.44937	0.700507	0.508501	0.442072	0.764994	0.22875	0.218341	0.614858	0.571856	Y73F8A.32	chrIV:15516537-15518787	-	WBGene00013536	4.33712	4.6345	16.1606	13.6618
cel_circ_0001390	0	0	1	0	1	1	1	4	4	2	5	6	25	0	0	0.0699824	0	0.0671982	0.0657811	0.0578913	0.19972	0.280203	0.127125	0.368394	0.382497	0.0233275	0.0443264	0.179271	0.292672	Y111B2A.9	chrIII:12561314-12561879	-	WBGene00013733	7.68495	6.70057	5.64503	8.02947
cel_circ_0001391	21	60	30	30	68	33	78	80	50	61	76	79	666	1.0471	5.11729	2.09947	1.84637	4.56947	2.17077	4.51552	3.9944	3.50253	3.87732	5.59958	5.03621	2.75462	2.86221	4.00415	4.83771	tbc-17	chrII:12721099-12721982	+	WBGene00012894	37.8704	31.3627	33.1344	33.0069
cel_circ_0001392	0	0	0	1	1	1	1	11	1	4	5	4	29	0	0	0	0.0615457	0.0671982	0.0657811	0.0578913	0.54923	0.0700507	0.254251	0.368394	0.254998	0	0.0648416	0.225724	0.292547	dlk-1	chrI:12569517-12570084	-	WBGene00001008	51.8624	42.294	44.51	47.0914
cel_circ_0001393	0	1	0	2	0	1	0	6	1	1	1	3	16	0	0.0852882	0	0.123091	0	0.0657811	0	0.29958	0.0700507	0.0635626	0.0736787	0.191249	0.0284294	0.0629575	0.12321	0.109497	grk-1	chrX:9993630-9996807	-	WBGene00001708	7.27378	6.82552	8.4034	9.93401
cel_circ_0001396	3	0	0	0	0	0	9	1	1	0	3	3	20	0.149586	0	0	0	0	0	0.521022	0.04993	0.0700507	0	0.221036	0.191249	0.049862	0	0.213668	0.137428	dmsr-5	chrIII:10993124-10994399	-	WBGene00012962	1.24234	0.832004	1.01706	1.19006
cel_circ_0001398	2	0	0	0	1	0	2	2	2	0	2	2	13	0.099724	0	0	0	0.0671982	0	0.115783	0.09986	0.140101	0	0.147357	0.127499	0.0332413	0.0223994	0.118581	0.0916189	unc-53	chrII:11073409-11073881	-	WBGene00006788	6.37721	4.50767	5.68103	8.09023
cel_circ_0001401	1	0	0	0	1	2	2	6	2	2	7	3	26	0.049862	0	0	0	0.0671982	0.131562	0.115783	0.29958	0.140101	0.127125	0.515751	0.191249	0.0166207	0.0662534	0.185155	0.278042	Y110A2AR.3	chrII:2917233-2917500	-	WBGene00022453	24.3427	19.5282	19.137	22.3638
cel_circ_0001403	0	3	2	2	5	1	1	5	0	1	8	6	34	0	0.255865	0.139965	0.123091	0.335991	0.0657811	0.0578913	0.24965	0	0.0635626	0.58943	0.382497	0.131943	0.174954	0.102514	0.345163	rgs-7	chrX:3552546-3552926	+	WBGene00004350	12.2388	16.5402	17.8801	18.1485
cel_circ_0001405	1	0	1	0	4	0	0	4	0	3	5	2	20	0.049862	0	0.0699824	0	0.268793	0	0	0.19972	0	0.190688	0.368394	0.127499	0.0399481	0.0895975	0.0665734	0.22886	aat-7	chrII:1390886-1391108	+	WBGene00000008	1.01749	1.00869	0.326373	0.145375
cel_circ_0001406	0	0	4	1	1	2	2	4	2	5	3	3	27	0	0	0.27993	0.0615457	0.0671982	0.131562	0.115783	0.19972	0.140101	0.317813	0.221036	0.191249	0.0933098	0.0867687	0.151868	0.243366	lgc-37	chrIII:12786996-12789938	+	WBGene00013914	1.09634	0.86138	0.759855	0.785199
cel_circ_0001408	1	0	1	2	0	3	3	6	4	3	4	3	30	0.049862	0	0.0699824	0.123091	0	0.197343	0.173674	0.29958	0.280203	0.190688	0.294715	0.191249	0.0399481	0.106812	0.251152	0.22555	Y51A2D.7	chrV:18540396-18540932	+	WBGene00013075	6.9508	7.62851	7.47985	7.45062
cel_circ_0001410	1	1	1	0	4	1	5	5	7	7	4	7	43	0.049862	0.0852882	0.0699824	0	0.268793	0.0657811	0.289457	0.24965	0.490355	0.444939	0.294715	0.446247	0.0683775	0.111525	0.343154	0.3953	alfa-1	chrII:7659586-7660514	-	WBGene00017547	13.0111	15.5874	16.7932	16.2739
cel_circ_0001415	0	0	1	0	4	0	1	2	3	1	4	2	18	0	0	0.0699824	0	0.268793	0	0.0578913	0.09986	0.210152	0.0635626	0.294715	0.127499	0.0233275	0.0895975	0.122634	0.161926	W05F2.4	chrI:3381539-3382010	-	WBGene00021036	20.2329	12.9573	11.4746	16.9277
cel_circ_0001418	0	2	0	0	2	1	1	6	3	1	1	4	21	0	0.170576	0	0	0.134396	0.0657811	0.0578913	0.29958	0.210152	0.0635626	0.0736787	0.254998	0.0568588	0.0667258	0.189208	0.130747	unc-104	chrII:7001720-7002966	+	WBGene00006831	14.3293	9.15694	7.04512	6.55165
cel_circ_0001426	4	2	1	0	0	4	6	15	4	7	11	10	64	0.199448	0.170576	0.0699824	0	0	0.263124	0.347348	0.74895	0.280203	0.444939	0.810466	0.637495	0.146669	0.0877081	0.458834	0.630967	ZK484.4	chrI:6074035-6076173	-	WBGene00022750	10.8719	14.8319	38.3698	39.1493
cel_circ_0001429	2	2	2	3	7	4	20	14	18	12	19	15	118	0.099724	0.170576	0.139965	0.184637	0.470387	0.263124	1.15783	0.69902	1.26091	0.762752	1.3999	0.956243	0.136755	0.306049	1.03925	1.03963	wars-1	chrV:18856081-18856567	-	WBGene00006945	51.5296	66.2841	48.7694	50.3528
cel_circ_0001431	1	1	1	0	0	0	3	3	2	3	1	1	16	0.049862	0.0852882	0.0699824	0	0	0	0.173674	0.14979	0.140101	0.190688	0.0736787	0.0637495	0.0683775	0	0.154522	0.109372	H06I04.1	chrIII:3094843-3097661	+	WBGene00019167	10.4011	13.724	37.3074	34.731
cel_circ_0001432	2	0	0	3	1	3	5	17	7	4	16	8	66	0.099724	0	0	0.184637	0.0671982	0.197343	0.289457	0.84881	0.490355	0.254251	1.17886	0.509996	0.0332413	0.149726	0.542874	0.647702	M01G5.1	chrIII:1506093-1506397	+	WBGene00019715	18.5377	22.2309	15.2406	15.9114
cel_circ_0001433	9	15	9	7	22	13	18	32	21	14	30	21	211	0.448758	1.27932	0.629841	0.43082	1.47836	0.855154	1.04204	1.59776	1.47106	0.889877	2.21036	1.33874	0.785974	0.921444	1.37029	1.47966	fos-1	chrV:6011100-6011352	+	WBGene00001345	37.158	29.9276	36.8138	50.614
cel_circ_0001434	0	1	0	1	3	0	3	3	4	4	1	3	23	0	0.0852882	0	0.0615457	0.201594	0	0.173674	0.14979	0.280203	0.254251	0.0736787	0.191249	0.0284294	0.0877134	0.201222	0.173059	nfyb-1	chrII:464020-464570	-	WBGene00021132	15.306	18.1629	26.3161	26.2367
cel_circ_0001435	3	14	5	3	47	19	8	28	7	4	19	8	165	0.149586	1.19403	0.349912	0.184637	3.15831	1.24984	0.463131	1.39804	0.490355	0.254251	1.3999	0.509996	0.564511	1.53093	0.783842	0.721381	nas-38	chrX:558842-559103	+	WBGene00003554	16.6112	8.99629	0.31821	0.548085
cel_circ_0001442	0	1	3	0	0	1	1	3	2	1	3	3	18	0	0.0852882	0.209947	0	0	0.0657811	0.0578913	0.14979	0.140101	0.0635626	0.221036	0.191249	0.0984118	0.021927	0.115928	0.158616	nhr-88	chrII:2983816-2984604	+	WBGene00003678	11.0721	11.2003	11.4877	15.5578
cel_circ_0001445	2	2	0	4	1	0	12	15	17	11	10	18	92	0.099724	0.170576	0	0.246183	0.0671982	0	0.694696	0.74895	1.19086	0.699189	0.736787	1.14749	0.0901001	0.10446	0.878169	0.861156	srx-14	chrIV:1111976-1112546	-	WBGene00005905	0.200423	1.70497	4.90271	3.04404
cel_circ_0001453	4	1	1	4	3	2	8	17	5	10	3	15	73	0.199448	0.0852882	0.0699824	0.246183	0.201594	0.131562	0.463131	0.84881	0.350253	0.635626	0.221036	0.956243	0.11824	0.193113	0.554065	0.604302	ubxn-3	chrII:218298-219503	-	WBGene00018586	40.9693	49.5438	66.2401	66.4427
cel_circ_0001454	0	0	0	0	0	1	2	6	3	1	6	5	24	0	0	0	0	0	0.0657811	0.115783	0.29958	0.210152	0.0635626	0.442072	0.318748	0	0.021927	0.208505	0.274794	T04C4.1	chrIV:2230693-2230962	+	WBGene00020208	16.3288	16.2989	19.6467	33.3523
cel_circ_0001455	1	1	0	1	1	1	4	1	1	5	2	3	21	0.049862	0.0852882	0	0.0615457	0.0671982	0.0657811	0.231565	0.04993	0.0700507	0.317813	0.147357	0.191249	0.0450501	0.0648416	0.117182	0.218806	K07A1.9	chrI:9612905-9613389	-	WBGene00010615	18.248	15.1822	25.5615	23.6753
cel_circ_0001456	0	0	0	0	2	1	2	5	2	2	3	0	17	0	0	0	0	0.134396	0.0657811	0.115783	0.24965	0.140101	0.127125	0.221036	0	0	0.0667258	0.168511	0.116054	daf-2	chrIII:3014587-3016342	-	WBGene00000898	15.2017	14.9634	25.5079	31.3383
cel_circ_0001458	2	1	2	0	1	0	3	3	1	2	2	4	21	0.099724	0.0852882	0.139965	0	0.0671982	0	0.173674	0.14979	0.0700507	0.127125	0.147357	0.254998	0.108326	0.0223994	0.131172	0.176494	lev-11	chrI:14622827-14624420	-	WBGene00002978	1720.4	1651.71	1027.43	567.597
cel_circ_0001459	1	1	1	0	4	0	1	6	1	0	3	5	23	0.049862	0.0852882	0.0699824	0	0.268793	0	0.0578913	0.29958	0.0700507	0	0.221036	0.318748	0.0683775	0.0895975	0.142507	0.179928	nhr-85	chrI:13058975-13059625	-	WBGene00003675	12.9348	5.91707	5.55145	8.73056
cel_circ_0001460	0	0	0	0	2	2	0	1	1	2	1	4	13	0	0	0	0	0.134396	0.131562	0	0.04993	0.0700507	0.127125	0.0736787	0.254998	0	0.0886528	0.0399936	0.151934	Y43H11AL.1	chrII:229086-232029	-	WBGene00021545	85.7795	97.2815	120.519	101.143
cel_circ_0001461	1	1	0	3	4	4	5	3	3	3	5	4	36	0.049862	0.0852882	0	0.184637	0.268793	0.263124	0.289457	0.14979	0.210152	0.190688	0.368394	0.254998	0.0450501	0.238851	0.216466	0.27136	egl-44	chrII:5936440-5937251	+	WBGene00001208	29.7108	26.601	20.2972	22.4884
cel_circ_0001462	10	18	10	4	21	7	4	14	3	4	7	6	108	0.49862	1.53519	0.699824	0.246183	1.41116	0.460467	0.231565	0.69902	0.210152	0.254251	0.515751	0.382497	0.91121	0.705937	0.380246	0.384166	cdh-12	chrIII:1166063-1166409	+	WBGene00022103	30.1783	3.85181	0.880138	1.0099
cel_circ_0001463	1	4	2	3	6	4	10	13	7	5	10	8	73	0.049862	0.341153	0.139965	0.184637	0.403189	0.263124	0.578913	0.64909	0.490355	0.317813	0.736787	0.509996	0.176993	0.28365	0.572786	0.521532	lim-9	chrI:9194412-9195124	-	WBGene00006407	92.9902	68.6569	50.2354	47.3914
cel_circ_0001465	0	0	0	2	1	0	4	9	6	4	9	16	51	0	0	0	0.123091	0.0671982	0	0.231565	0.44937	0.420304	0.254251	0.663109	1.01999	0	0.0634299	0.36708	0.645784	cec-2	chrIV:1174636-1174970	+	WBGene00016796	5.72379	8.32095	21.0113	20.245
cel_circ_0001469	0	2	0	0	1	0	0	2	4	2	3	2	16	0	0.170576	0	0	0.0671982	0	0	0.09986	0.280203	0.127125	0.221036	0.127499	0.0568588	0.0223994	0.126688	0.158554	nhr-41	chrIV:1393880-1394655	+	WBGene00022423	18.1804	13.1215	9.55062	10.0044
cel_circ_0001471	0	0	0	1	1	0	3	3	0	0	5	1	14	0	0	0	0.0615457	0.0671982	0	0.173674	0.14979	0	0	0.368394	0.0637495	0	0.0429146	0.107821	0.144048	egl-9	chrV:10470399-10471116	+	WBGene00001178	18.8736	7.60509	7.96443	10.5252
cel_circ_0001472	9	17	6	14	25	14	25	27	25	12	31	35	240	0.448758	1.4499	0.419894	0.86164	1.67995	0.920935	1.44728	1.34811	1.75127	0.762752	2.28404	2.23123	0.772851	1.15418	1.51555	1.75934	nhr-119	chrII:2796331-2796883	-	WBGene00003709	8.28547	6.67328	7.3171	9.36929
cel_circ_0001476	0	5	6	3	3	2	3	7	3	4	5	3	44	0	0.426441	0.419894	0.184637	0.201594	0.131562	0.173674	0.34951	0.210152	0.254251	0.368394	0.191249	0.282112	0.172598	0.244445	0.271298	dmsr-3	chrII:13344966-13345325	-	WBGene00012993	0.954923	0.825178	0.754255	0.819981
cel_circ_0001479	0	1	3	1	1	1	0	1	0	2	1	1	12	0	0.0852882	0.209947	0.0615457	0.0671982	0.0657811	0	0.04993	0	0.127125	0.0736787	0.0637495	0.0984118	0.0648416	0.0166433	0.0881845	F13B9.1	chrX:8288313-8290327	+	WBGene00017419	39.5049	19.9205	31.0634	45.9451
cel_circ_0001482	3	2	0	1	0	1	2	8	6	1	13	12	49	0.149586	0.170576	0	0.0615457	0	0.0657811	0.115783	0.39944	0.420304	0.0635626	0.957824	0.764994	0.106721	0.0424423	0.311842	0.59546	mel-11	chrII:9364892-9365779	+	WBGene00003196	27.9601	35.6884	78.8964	94.3575
cel_circ_new_0000013	0	0	0	1	0	1	4	1	3	0	1	2	13	0	0	0	0.0615457	0	0.0657811	0.231565	0.04993	0.210152	0	0.0736787	0.127499	0	0.0424423	0.163882	0.0670593	scpl-1	chrI:10100663-10102012	-	WBGene00007054	50.2833	55.4017	51.0806	49.5281
cel_circ_new_0000057	0	3	0	1	3	3	8	6	9	4	8	12	57	0	0.255865	0	0.0615457	0.201594	0.197343	0.463131	0.29958	0.630456	0.254251	0.58943	0.764994	0.0852882	0.153494	0.464389	0.536225	daf-16	chrI:10750571-10751188	+	WBGene00000912	28.2614	31.0408	36.021	34.7197
cel_circ_new_0000081	2	5	3	1	6	1	4	10	2	2	3	6	45	0.099724	0.426441	0.209947	0.0615457	0.403189	0.0657811	0.231565	0.4993	0.140101	0.127125	0.221036	0.382497	0.245371	0.176839	0.290322	0.243553	Y52B11A.4	chrI:10981490-10982551	-	WBGene00013124	2.85064	1.29335	1.00719	1.00505
cel_circ_new_0000085	0	0	0	0	0	3	1	0	3	4	1	2	14	0	0	0	0	0	0.197343	0.0578913	0	0.210152	0.254251	0.0736787	0.127499	0	0.0657811	0.0893478	0.151809	mltn-2	chrI:11024021-11024599	-	WBGene00013126	0.164054	0.211282	0.673301	1.40587
cel_circ_new_0000087	0	0	0	0	0	0	2	7	2	4	6	5	26	0	0	0	0	0	0	0.115783	0.34951	0.140101	0.254251	0.442072	0.318748	0	0	0.201798	0.338357	Y52B11A.8	chrI:11032340-11032948	+	WBGene00013127	8.92947	36.8396	90.0257	89.6756
cel_circ_new_0000088	3	0	0	2	0	1	16	19	15	19	14	20	109	0.149586	0	0	0.123091	0	0.0657811	0.926261	0.94867	1.05076	1.20769	1.0315	1.27499	0.049862	0.0629575	0.975231	1.17139	Y52B11A.8	chrI:11032340-11033130	+	WBGene00013127	8.92947	36.8396	90.0257	89.6756
cel_circ_new_0000110	0	0	0	0	1	0	0	5	4	2	2	1	15	0	0	0	0	0.0671982	0	0	0.24965	0.280203	0.127125	0.147357	0.0637495	0	0.0223994	0.176618	0.112744	nfya-2	chrI:11224835-11225277	+	WBGene00043056	12.9288	18.8743	39.1396	43.8394
cel_circ_new_0000133	0	0	1	2	0	0	2	2	1	1	5	3	17	0	0	0.0699824	0.123091	0	0	0.115783	0.09986	0.0700507	0.0635626	0.368394	0.191249	0.0233275	0.0410305	0.0952311	0.207735	F15D3.6	chrI:11573263-11574331	-	WBGene00008856	47.6205	41.0217	43.2858	53.8566
cel_circ_new_0000136	0	1	0	0	0	1	1	3	3	2	2	0	13	0	0.0852882	0	0	0	0.0657811	0.0578913	0.14979	0.210152	0.127125	0.147357	0	0.0284294	0.021927	0.139278	0.0914943	unc-75	chrI:11598127-11598512	+	WBGene00006807	3.33619	1.61674	1.4787	1.8442
cel_circ_new_0000141	0	0	0	0	0	0	0	4	1	2	2	3	12	0	0	0	0	0	0	0	0.19972	0.0700507	0.127125	0.147357	0.191249	0	0	0.0899236	0.155244	haf-6	chrI:1164508-1164726	-	WBGene00001816	38.2471	27.3014	15.4022	14.1288
cel_circ_new_0000159	0	0	0	0	0	0	1	4	0	2	1	4	12	0	0	0	0	0	0	0.0578913	0.19972	0	0.127125	0.0736787	0.254998	0	0	0.0858705	0.151934	ced-1	chrI:11865896-11867169	-	WBGene00000415	27.6349	27.4133	50.8969	49.4218
cel_circ_new_0000166	0	0	1	0	2	0	3	1	1	1	1	2	12	0	0	0.0699824	0	0.134396	0	0.173674	0.04993	0.0700507	0.0635626	0.0736787	0.127499	0.0233275	0.0447988	0.0978849	0.0882468	Y48G8AL.5	chrI:1193157-1193442	+	WBGene00021686	86.0314	90.5019	64.3633	65.359
cel_circ_new_0000178	12	8	11	5	11	4	14	19	10	8	16	9	127	0.598344	0.682306	0.769806	0.307729	0.73918	0.263124	0.810479	0.94867	0.700507	0.508501	1.17886	0.573746	0.683485	0.436678	0.819885	0.753702	Y53C10A.5	chrI:11998780-12000232	+	WBGene00013136	21.0942	14.8521	17.6078	17.0528
cel_circ_new_0000180	0	1	0	0	0	0	2	1	0	4	1	3	12	0	0.0852882	0	0	0	0	0.115783	0.04993	0	0.254251	0.0736787	0.191249	0.0284294	0	0.0552376	0.173059	ksr-2	chrI:12052172-12052477	-	WBGene00002240	10.9437	18.3091	33.2491	38.9491
cel_circ_new_0000183	0	0	0	0	1	1	0	2	3	0	3	5	15	0	0	0	0	0.0671982	0.0657811	0	0.09986	0.210152	0	0.221036	0.318748	0	0.0443264	0.103337	0.179928	Y48G8AL.5	chrI:1207321-1207736	+	WBGene00021686	86.0314	90.5019	64.3633	65.359
cel_circ_new_0000195	0	0	0	0	0	0	0	2	1	0	7	2	12	0	0	0	0	0	0	0	0.09986	0.0700507	0	0.515751	0.127499	0	0	0.0566369	0.214417	herc-1	chrI:1233776-1234673	+	WBGene00021685	19.9681	19.7913	28.9413	29.0097
cel_circ_new_0000206	1	0	1	0	0	2	0	0	3	1	7	2	17	0.049862	0	0.0699824	0	0	0.131562	0	0	0.210152	0.0635626	0.515751	0.127499	0.0399481	0.043854	0.0700507	0.235604	unc-101	chrI:12510782-12512316	+	WBGene00006829	23.3665	28.2498	35.8694	22.7602
cel_circ_new_0000213	0	0	0	0	0	0	3	8	1	3	1	4	20	0	0	0	0	0	0	0.173674	0.39944	0.0700507	0.190688	0.0736787	0.254998	0	0	0.214388	0.173122	K11D2.4	chrI:12523401-12523654	+	WBGene00010770	7.39333	9.41613	15.0782	19.1502
cel_circ_new_0000221	0	1	0	1	0	0	3	2	0	0	0	5	12	0	0.0852882	0	0.0615457	0	0	0.173674	0.09986	0	0	0	0.318748	0.0284294	0.0205152	0.091178	0.106249	grh-1	chrI:1264756-1268155	-	WBGene00001707	11.3377	4.73811	3.50002	3.66745
cel_circ_new_0000225	2	2	2	2	6	3	13	12	10	10	14	18	94	0.099724	0.170576	0.139965	0.123091	0.403189	0.197343	0.752587	0.59916	0.700507	0.635626	1.0315	1.14749	0.136755	0.241208	0.684085	0.938207	grh-1	chrI:1265421-1268155	-	WBGene00001707	11.3377	4.73811	3.50002	3.66745
cel_circ_new_0000227	0	0	0	1	2	1	3	4	0	2	1	3	17	0	0	0	0.0615457	0.134396	0.0657811	0.173674	0.19972	0	0.127125	0.0736787	0.191249	0	0.087241	0.124465	0.130684	grh-1	chrI:1266269-1268155	-	WBGene00001707	11.3377	4.73811	3.50002	3.66745
cel_circ_new_0000233	1	5	5	4	5	6	7	5	8	7	4	4	61	0.049862	0.426441	0.349912	0.246183	0.335991	0.394686	0.405239	0.24965	0.560405	0.444939	0.294715	0.254998	0.275405	0.32562	0.405098	0.331551	amx-2	chrI:12762137-12763260	-	WBGene00000138	16.8024	12.0217	6.53362	6.76415
cel_circ_new_0000276	0	0	0	0	1	1	2	2	0	0	2	4	12	0	0	0	0	0.0671982	0.0657811	0.115783	0.09986	0	0	0.147357	0.254998	0	0.0443264	0.0718809	0.134119	pmr-1	chrI:13013376-13013607	+	WBGene00004063	19.019	21.9607	37.2737	37.3517
cel_circ_new_0000285	4	4	3	0	1	2	4	10	8	2	8	8	54	0.199448	0.341153	0.209947	0	0.0671982	0.131562	0.231565	0.4993	0.560405	0.127125	0.58943	0.509996	0.250183	0.0662534	0.430424	0.40885	nhr-85	chrI:13061821-13062122	-	WBGene00003675	12.9348	5.91707	5.55145	8.73056
cel_circ_new_0000305	0	0	0	0	2	0	6	1	13	4	4	8	38	0	0	0	0	0.134396	0	0.347348	0.04993	0.910659	0.254251	0.294715	0.509996	0	0.0447988	0.435979	0.352987	Y40B1A.3	chrI:13353006-13353245	+	WBGene00012734	24.5677	26.8726	30.4086	30.4246
cel_circ_new_0000335	0	0	0	0	0	0	2	1	1	2	1	5	12	0	0	0	0	0	0	0.115783	0.04993	0.0700507	0.127125	0.0736787	0.318748	0	0	0.0785878	0.173184	Y40B1B.8	chrI:13431983-13432314	+	WBGene00012740	22.9735	26.1421	34.9908	28.9679
cel_circ_new_0000342	0	0	0	1	2	0	6	5	2	4	7	6	33	0	0	0	0.0615457	0.134396	0	0.347348	0.24965	0.140101	0.254251	0.515751	0.382497	0	0.065314	0.2457	0.384166	Y48G10A.2	chrI:13482027-13482382	-	WBGene00013019	14.5108	20.8355	23.6363	20.961
cel_circ_new_0000344	0	1	1	2	1	2	1	3	1	1	1	5	19	0	0.0852882	0.0699824	0.123091	0.0671982	0.131562	0.0578913	0.14979	0.0700507	0.0635626	0.0736787	0.318748	0.0517569	0.107284	0.0925774	0.151996	Y48G10A.2	chrI:13484106-13484439	-	WBGene00013019	14.5108	20.8355	23.6363	20.961
cel_circ_new_0000348	0	2	0	1	3	3	5	8	5	2	5	9	43	0	0.170576	0	0.0615457	0.201594	0.197343	0.289457	0.39944	0.350253	0.127125	0.368394	0.573746	0.0568588	0.153494	0.346383	0.356422	Y87G2A.1	chrI:13516324-13516777	+	WBGene00013593	10.4013	14.9428	16.4596	12.9565
cel_circ_new_0000356	0	0	0	0	0	1	2	3	2	2	1	2	13	0	0	0	0	0	0.0657811	0.115783	0.14979	0.140101	0.127125	0.0736787	0.127499	0	0.021927	0.135225	0.109434	vars-2	chrI:13549740-13550072	-	NA	NA	NA	NA	NA
cel_circ_new_0000358	0	0	0	0	0	0	1	2	4	2	2	1	12	0	0	0	0	0	0	0.0578913	0.09986	0.280203	0.127125	0.147357	0.0637495	0	0	0.145985	0.112744	vars-2	chrI:13551821-13552121	-	NA	NA	NA	NA	NA
cel_circ_new_0000360	0	0	0	0	0	0	6	7	4	5	9	8	39	0	0	0	0	0	0	0.347348	0.34951	0.280203	0.317813	0.663109	0.509996	0	0	0.325687	0.496973	vars-2	chrI:13551821-13556807	-	NA	NA	NA	NA	NA
cel_circ_new_0000361	0	0	0	0	0	1	0	5	4	3	6	5	24	0	0	0	0	0	0.0657811	0	0.24965	0.280203	0.190688	0.442072	0.318748	0	0.021927	0.176618	0.317169	vars-2	chrI:13553912-13556807	-	NA	NA	NA	NA	NA
cel_circ_new_0000373	1	0	2	0	2	2	1	2	1	0	1	1	13	0.049862	0	0.139965	0	0.134396	0.131562	0.0578913	0.09986	0.0700507	0	0.0736787	0.0637495	0.0632756	0.0886528	0.075934	0.0458094	agef-1	chrI:13623426-13623736	-	WBGene00012386	21.6438	16.1747	18.4236	18.2992
cel_circ_new_0000376	1	0	1	0	6	1	27	14	7	13	14	10	94	0.049862	0	0.0699824	0	0.403189	0.0657811	1.56307	0.69902	0.490355	0.826314	1.0315	0.637495	0.0399481	0.156323	0.91748	0.831771	Y92H12BL.5	chrI:1365308-1365620	+	WBGene00022366	58.7955	50.2978	81.2831	79.914
cel_circ_new_0000377	1	1	0	1	1	3	13	11	6	10	7	15	69	0.049862	0.0852882	0	0.0615457	0.0671982	0.197343	0.752587	0.54923	0.420304	0.635626	0.515751	0.956243	0.0450501	0.108696	0.574041	0.70254	Y92H12BL.5	chrI:1365308-1371349	+	WBGene00022366	58.7955	50.2978	81.2831	79.914
cel_circ_new_0000378	0	1	0	0	3	4	7	9	10	1	8	11	54	0	0.0852882	0	0	0.201594	0.263124	0.405239	0.44937	0.700507	0.0635626	0.58943	0.701245	0.0284294	0.154906	0.518372	0.451412	W04A4.5	chrI:13669534-13670228	+	WBGene00012234	20.9428	30.3663	30.2392	24.3349
cel_circ_new_0000381	0	0	0	0	1	0	6	6	5	3	5	6	32	0	0	0	0	0.0671982	0	0.347348	0.29958	0.350253	0.190688	0.368394	0.382497	0	0.0223994	0.332394	0.31386	Y6B3B.9	chrI:13743490-13743722	-	WBGene00012393	8.45697	9.45996	9.26301	8.96714
cel_circ_new_0000393	0	0	0	1	1	1	0	3	2	3	6	6	23	0	0	0	0.0615457	0.0671982	0.0657811	0	0.14979	0.140101	0.190688	0.442072	0.382497	0	0.0648416	0.0966305	0.338419	Y37H9A.3	chrI:13784401-13785346	+	WBGene00012578	9.71409	8.1168	7.18453	8.42872
cel_circ_new_0000395	2	1	0	1	1	0	2	6	3	3	4	4	27	0.099724	0.0852882	0	0.0615457	0.0671982	0	0.115783	0.29958	0.210152	0.190688	0.294715	0.254998	0.0616707	0.0429146	0.208505	0.2468	Y37H9A.3	chrI:13784999-13785346	+	WBGene00012578	9.71409	8.1168	7.18453	8.42872
cel_circ_new_0000403	4	3	0	5	4	2	8	8	8	6	9	8	65	0.199448	0.255865	0	0.307729	0.268793	0.131562	0.463131	0.39944	0.560405	0.381376	0.663109	0.509996	0.151771	0.236028	0.474325	0.51816	W09G3.6	chrI:13819670-13821586	-	WBGene00012369	16.7542	22.4019	43.3085	35.4045
cel_circ_new_0000437	1	1	1	0	1	2	1	3	0	0	3	0	13	0.049862	0.0852882	0.0699824	0	0.0671982	0.131562	0.0578913	0.14979	0	0	0.221036	0	0.0683775	0.0662534	0.0692271	0.0736787	pry-1	chrI:14176834-14177195	-	WBGene00004202	8.80457	5.75676	8.32675	14.9916
cel_circ_new_0000445	0	5	2	0	1	0	4	2	0	0	1	4	19	0	0.426441	0.139965	0	0.0671982	0	0.231565	0.09986	0	0	0.0736787	0.254998	0.188802	0.0223994	0.110475	0.109559	src-2	chrI:14322236-14322702	+	WBGene00005078	6.43859	2.22785	1.60776	1.95506
cel_circ_new_0000457	2	0	1	1	1	0	2	1	3	1	3	1	16	0.099724	0	0.0699824	0.0615457	0.0671982	0	0.115783	0.04993	0.210152	0.0635626	0.221036	0.0637495	0.0565688	0.0429146	0.125288	0.116116	hpo-13	chrI:14426378-14426832	+	WBGene00013670	20.1029	16.4904	18.0797	20.8604
cel_circ_new_0000481	0	1	0	1	0	2	2	4	8	4	4	4	30	0	0.0852882	0	0.0615457	0	0.131562	0.115783	0.19972	0.560405	0.254251	0.294715	0.254998	0.0284294	0.0643693	0.291969	0.267988	Y105E8A.25	chrI:14575107-14587139	-	WBGene00013682	42.7494	37.8797	44.5559	50.4786
cel_circ_new_0000483	0	0	0	1	0	1	10	15	10	9	9	11	66	0	0	0	0.0615457	0	0.0657811	0.578913	0.74895	0.700507	0.572064	0.663109	0.701245	0	0.0424423	0.676123	0.645472	Y105E8A.25	chrI:14579081-14587139	-	WBGene00013682	42.7494	37.8797	44.5559	50.4786
cel_circ_new_0000486	1	4	1	1	4	0	4	4	4	2	3	3	31	0.049862	0.341153	0.0699824	0.0615457	0.268793	0	0.231565	0.19972	0.280203	0.127125	0.221036	0.191249	0.153666	0.110113	0.237163	0.179803	Y105E8A.25	chrI:14585521-14604138	-	WBGene00013682	42.7494	37.8797	44.5559	50.4786
cel_circ_new_0000487	0	0	0	0	0	2	7	9	11	8	7	9	53	0	0	0	0	0	0.131562	0.405239	0.44937	0.770558	0.508501	0.515751	0.573746	0	0.043854	0.541722	0.532666	Y105E8A.25	chrI:14586780-14587139	-	WBGene00013682	42.7494	37.8797	44.5559	50.4786
cel_circ_new_0000492	0	0	0	0	0	0	6	1	3	1	2	3	16	0	0	0	0	0	0	0.347348	0.04993	0.210152	0.0635626	0.147357	0.191249	0	0	0.202477	0.134056	Y105E8A.25	chrI:14590705-14593571	-	WBGene00013682	42.7494	37.8797	44.5559	50.4786
cel_circ_new_0000493	4	1	4	3	3	6	6	7	7	7	8	6	62	0.199448	0.0852882	0.27993	0.184637	0.201594	0.394686	0.347348	0.34951	0.490355	0.444939	0.58943	0.382497	0.188222	0.260306	0.395738	0.472289	Y105E8A.25	chrI:14590705-14604138	-	WBGene00013682	42.7494	37.8797	44.5559	50.4786
cel_circ_new_0000497	1	1	0	0	1	0	4	5	6	3	1	4	26	0.049862	0.0852882	0	0	0.0671982	0	0.231565	0.24965	0.420304	0.190688	0.0736787	0.254998	0.0450501	0.0223994	0.300507	0.173122	Y105E8A.25	chrI:14593327-14596350	-	WBGene00013682	42.7494	37.8797	44.5559	50.4786
cel_circ_new_0000498	0	0	0	0	0	0	1	2	1	5	3	1	13	0	0	0	0	0	0	0.0578913	0.09986	0.0700507	0.317813	0.221036	0.0637495	0	0	0.075934	0.200866	Y105E8A.25	chrI:14593327-14600287	-	WBGene00013682	42.7494	37.8797	44.5559	50.4786
cel_circ_new_0000500	1	1	1	0	3	1	4	6	2	1	6	5	31	0.049862	0.0852882	0.0699824	0	0.201594	0.0657811	0.231565	0.29958	0.140101	0.0635626	0.442072	0.318748	0.0683775	0.0891252	0.223749	0.274794	Y105E8A.25	chrI:14600190-14602805	-	WBGene00013682	42.7494	37.8797	44.5559	50.4786
cel_circ_new_0000501	4	5	9	10	23	17	38	70	35	39	55	38	343	0.199448	0.426441	0.629841	0.615457	1.54556	1.11828	2.19987	3.4951	2.45177	2.47894	4.05233	2.42248	0.418577	1.0931	2.71558	2.98459	Y105E8A.25	chrI:14600190-14604138	-	WBGene00013682	42.7494	37.8797	44.5559	50.4786
cel_circ_new_0000503	1	0	0	0	1	0	1	3	1	0	3	6	16	0.049862	0	0	0	0.0671982	0	0.0578913	0.14979	0.0700507	0	0.221036	0.382497	0.0166207	0.0223994	0.0925774	0.201178	Y105E8A.25	chrI:14602063-14602805	-	WBGene00013682	42.7494	37.8797	44.5559	50.4786
cel_circ_new_0000504	5	9	5	8	10	9	26	44	26	21	51	28	242	0.24931	0.767594	0.349912	0.492366	0.671982	0.592029	1.50517	2.19692	1.82132	1.33482	3.75762	1.78499	0.455605	0.585459	1.84114	2.29247	Y105E8A.25	chrI:14602063-14604138	-	WBGene00013682	42.7494	37.8797	44.5559	50.4786
cel_circ_new_0000505	1	3	5	3	6	4	13	16	6	16	20	8	101	0.049862	0.255865	0.349912	0.184637	0.403189	0.263124	0.752587	0.79888	0.420304	1.017	1.47357	0.509996	0.218546	0.28365	0.657257	1.00019	Y105E8A.25	chrI:14602592-14604138	-	WBGene00013682	42.7494	37.8797	44.5559	50.4786
cel_circ_new_0000534	0	0	0	0	1	0	1	1	2	2	2	4	13	0	0	0	0	0.0671982	0	0.0578913	0.04993	0.140101	0.127125	0.147357	0.254998	0	0.0223994	0.0826409	0.176494	frm-1	chrI:14877964-14878993	-	WBGene00001488	79.5065	91.811	116.791	118.695
cel_circ_new_0000535	0	0	0	0	0	2	2	4	1	0	3	2	14	0	0	0	0	0	0.131562	0.115783	0.19972	0.0700507	0	0.221036	0.127499	0	0.043854	0.128518	0.116178	frm-1	chrI:14877964-14881174	-	WBGene00001488	79.5065	91.811	116.791	118.695
cel_circ_new_0000536	0	1	0	0	1	1	1	5	0	1	2	3	15	0	0.0852882	0	0	0.0671982	0.0657811	0.0578913	0.24965	0	0.0635626	0.147357	0.191249	0.0284294	0.0443264	0.102514	0.134056	frm-1	chrI:14880609-14881174	-	WBGene00001488	79.5065	91.811	116.791	118.695
cel_circ_new_0000539	0	0	0	0	0	0	1	5	3	0	5	4	18	0	0	0	0	0	0	0.0578913	0.24965	0.210152	0	0.368394	0.254998	0	0	0.172564	0.207797	frm-1	chrI:14894575-14895436	-	WBGene00001488	79.5065	91.811	116.791	118.695
cel_circ_new_0000540	0	0	0	0	0	1	4	4	4	4	2	5	24	0	0	0	0	0	0.0657811	0.231565	0.19972	0.280203	0.254251	0.147357	0.318748	0	0.021927	0.237163	0.240119	frm-1	chrI:14894575-14897367	-	WBGene00001488	79.5065	91.811	116.791	118.695
cel_circ_new_0000544	0	0	0	0	0	2	1	6	3	2	2	3	19	0	0	0	0	0	0.131562	0.0578913	0.29958	0.210152	0.127125	0.147357	0.191249	0	0.043854	0.189208	0.155244	frm-1	chrI:14897031-14897367	-	WBGene00001488	79.5065	91.811	116.791	118.695
cel_circ_new_0000549	0	0	0	0	1	0	0	4	2	0	4	4	15	0	0	0	0	0.0671982	0	0	0.19972	0.140101	0	0.294715	0.254998	0	0.0223994	0.113274	0.183238	klu-1	chrI:14975418-14977881	+	WBGene00013970	4.05117	2.78205	2.55091	2.75134
cel_circ_new_0000552	0	0	0	0	1	0	4	1	1	4	0	3	14	0	0	0	0	0.0671982	0	0.231565	0.04993	0.0700507	0.254251	0	0.191249	0	0.0223994	0.117182	0.1485	Y92H12A.5	chrI:1498797-1499514	-	WBGene00022361	13.3823	14.608	24.4306	22.2124
cel_circ_new_0000554	1	3	1	0	3	0	0	2	2	2	4	2	20	0.049862	0.255865	0.0699824	0	0.201594	0	0	0.09986	0.140101	0.127125	0.294715	0.127499	0.125236	0.0671982	0.0799871	0.183113	F33H2.6	chrI:15016074-15016595	-	WBGene00009369	40.7997	29.1264	32.9668	31.0702
cel_circ_new_0000644	0	0	0	0	0	0	1	3	2	1	2	3	12	0	0	0	0	0	0	0.0578913	0.14979	0.140101	0.0635626	0.147357	0.191249	0	0	0.115928	0.134056	src-1	chrI:1574142-1574491	+	WBGene00005077	25.4767	29.6138	36.5335	47.3416
cel_circ_new_0000667	0	0	0	0	1	0	2	2	3	1	1	4	14	0	0	0	0	0.0671982	0	0.115783	0.09986	0.210152	0.0635626	0.0736787	0.254998	0	0.0223994	0.141932	0.130747	tln-1	chrI:1730816-1731573	+	WBGene00006771	73.4725	39.5241	33.8154	35.935
cel_circ_new_0000673	0	1	0	0	1	0	5	0	2	3	1	3	16	0	0.0852882	0	0	0.0671982	0	0.289457	0	0.140101	0.190688	0.0736787	0.191249	0.0284294	0.0223994	0.143186	0.151872	lin-65	chrI:1762290-1762679	+	WBGene00022149	36.6506	48.0781	41.0336	39.6048
cel_circ_new_0000674	1	0	2	1	1	0	4	10	4	1	1	6	31	0.049862	0	0.139965	0.0615457	0.0671982	0	0.231565	0.4993	0.280203	0.0635626	0.0736787	0.382497	0.0632756	0.0429146	0.337023	0.173246	lin-65	chrI:1763034-1763257	+	WBGene00022149	36.6506	48.0781	41.0336	39.6048
cel_circ_new_0000681	0	3	1	0	2	1	3	3	2	1	1	0	17	0	0.255865	0.0699824	0	0.134396	0.0657811	0.173674	0.14979	0.140101	0.0635626	0.0736787	0	0.108616	0.0667258	0.154522	0.0457471	Y71G12B.6	chrI:1793253-1793968	+	WBGene00022146	85.3649	46.2533	41.5669	32.7486
cel_circ_new_0000682	7	12	5	7	20	11	15	23	16	16	27	26	185	0.349034	1.02346	0.349912	0.43082	1.34396	0.723592	0.86837	1.14839	1.12081	1.017	1.98933	1.65749	0.574135	0.832792	1.04586	1.55461	Y71G12B.6	chrI:1793253-1795453	+	WBGene00022146	85.3649	46.2533	41.5669	32.7486
cel_circ_new_0000685	0	0	0	4	1	0	9	8	5	4	8	3	42	0	0	0	0.246183	0.0671982	0	0.521022	0.39944	0.350253	0.254251	0.58943	0.191249	0	0.10446	0.423572	0.344976	egl-30	chrI:1840094-1840426	+	WBGene00001196	48.9287	28.2386	29.1095	33.2169
cel_circ_new_0000698	0	0	0	0	2	2	5	10	9	3	6	8	45	0	0	0	0	0.134396	0.131562	0.289457	0.4993	0.630456	0.190688	0.442072	0.509996	0	0.0886528	0.473071	0.380919	trpp-10	chrI:1917033-1919339	+	WBGene00022138	8.36278	9.52279	10.7176	11.084
cel_circ_new_0000699	0	0	0	2	2	0	1	4	4	4	3	2	22	0	0	0	0.123091	0.134396	0	0.0578913	0.19972	0.280203	0.254251	0.221036	0.127499	0	0.0858292	0.179271	0.200929	hex-4	chrI:1929520-1929876	+	WBGene00021766	14.4729	16.5279	54.6154	53.603
cel_circ_new_0000711	0	0	0	0	0	2	11	5	4	8	2	4	36	0	0	0	0	0	0.131562	0.636805	0.24965	0.280203	0.508501	0.147357	0.254998	0	0.043854	0.388886	0.303619	gap-3	chrI:1997743-2001193	-	WBGene00021238	9.30699	9.33298	16.7046	21.3359
cel_circ_new_0000723	0	0	1	0	0	0	6	4	3	5	0	4	23	0	0	0.0699824	0	0	0	0.347348	0.19972	0.210152	0.317813	0	0.254998	0.0233275	0	0.252407	0.190937	npp-13	chrI:2103197-2104040	+	WBGene00003799	22.4661	30.511	32.9754	27.3886
cel_circ_new_0000726	0	0	0	4	6	2	21	23	17	25	24	24	146	0	0	0	0.246183	0.403189	0.131562	1.21572	1.14839	1.19086	1.58907	1.76829	1.52999	0	0.260311	1.18499	1.62911	npp-13	chrI:2110131-2111616	+	WBGene00003799	22.4661	30.511	32.9754	27.3886
cel_circ_new_0000732	1	2	2	3	3	3	20	16	19	13	21	24	127	0.049862	0.170576	0.139965	0.184637	0.201594	0.197343	1.15783	0.79888	1.33096	0.826314	1.54725	1.52999	0.120134	0.194525	1.09589	1.30119	afd-1	chrI:2172003-2174984	+	WBGene00021009	21.0345	18.352	31.4333	36.2405
cel_circ_new_0000735	7	20	14	21	26	14	52	40	31	43	45	51	364	0.349034	1.70576	0.979753	1.29246	1.74715	0.920935	3.01035	1.9972	2.17157	2.73319	3.31554	3.25123	1.01152	1.32018	2.39304	3.09999	afd-1	chrI:2173753-2174022	+	WBGene00021009	21.0345	18.352	31.4333	36.2405
cel_circ_new_0000736	0	1	0	0	0	0	2	1	2	4	2	1	13	0	0.0852882	0	0	0	0	0.115783	0.04993	0.140101	0.254251	0.147357	0.0637495	0.0284294	0	0.101938	0.155119	afd-1	chrI:2173753-2185918	+	WBGene00021009	21.0345	18.352	31.4333	36.2405
cel_circ_new_0000737	0	1	0	1	0	0	7	4	2	5	6	3	29	0	0.0852882	0	0.0615457	0	0	0.405239	0.19972	0.140101	0.317813	0.442072	0.191249	0.0284294	0.0205152	0.248354	0.317045	afd-1	chrI:2173753-2186713	+	WBGene00021009	21.0345	18.352	31.4333	36.2405
cel_circ_new_0000742	0	0	0	0	2	0	1	3	4	2	5	4	21	0	0	0	0	0.134396	0	0.0578913	0.14979	0.280203	0.127125	0.368394	0.254998	0	0.0447988	0.162628	0.250172	afd-1	chrI:2197188-2200149	+	WBGene00021009	21.0345	18.352	31.4333	36.2405
cel_circ_new_0000746	0	1	0	0	0	1	4	2	3	3	2	3	19	0	0.0852882	0	0	0	0.0657811	0.231565	0.09986	0.210152	0.190688	0.147357	0.191249	0.0284294	0.021927	0.180526	0.176431	W03F11.5	chrI:2216099-2217448	+	WBGene00021008	6.59222	1.67857	1.20723	1.85271
cel_circ_new_0000765	0	4	5	1	7	2	4	7	8	5	6	8	57	0	0.341153	0.349912	0.0615457	0.470387	0.131562	0.231565	0.34951	0.560405	0.317813	0.442072	0.509996	0.230355	0.221165	0.380494	0.423294	dot-1.1	chrI:2389882-2391160	-	WBGene00021474	18.9681	21.532	41.4509	42.2856
cel_circ_new_0000766	0	0	0	1	0	1	4	3	5	2	6	5	27	0	0	0	0.0615457	0	0.0657811	0.231565	0.14979	0.350253	0.127125	0.442072	0.318748	0	0.0424423	0.24387	0.295982	F23C8.7	chrI:2423931-2424285	-	WBGene00017736	4.65214	5.53846	3.2883	4.27146
cel_circ_new_0000780	0	1	0	0	2	1	1	1	2	1	6	3	18	0	0.0852882	0	0	0.134396	0.0657811	0.0578913	0.04993	0.140101	0.0635626	0.442072	0.191249	0.0284294	0.0667258	0.0826409	0.232295	Y23H5A.2	chrI:2622317-2622629	+	WBGene00021269	7.45633	9.82757	15.3568	18.4547
cel_circ_new_0000782	1	0	0	0	0	0	6	7	2	6	7	6	35	0.049862	0	0	0	0	0	0.347348	0.34951	0.140101	0.381376	0.515751	0.382497	0.0166207	0	0.278986	0.426541	F32B5.6	chrI:2668166-2668526	+	WBGene00017979	47.4869	50.1079	77.2803	58.5022
cel_circ_new_0000783	0	0	0	1	0	0	2	5	3	2	1	5	19	0	0	0	0.0615457	0	0	0.115783	0.24965	0.210152	0.127125	0.0736787	0.318748	0	0.0205152	0.191862	0.173184	F32B5.6	chrI:2668792-2669211	+	WBGene00017979	47.4869	50.1079	77.2803	58.5022
cel_circ_new_0000788	0	1	0	0	0	1	0	0	8	0	0	4	14	0	0.0852882	0	0	0	0.0657811	0	0	0.560405	0	0	0.254998	0.0284294	0.021927	0.186802	0.0849994	F32B5.7	chrI:2679800-2680665	-	WBGene00017980	9.93471	7.10932	7.87575	10.7606
cel_circ_new_0000792	1	0	0	0	1	0	2	4	2	0	2	1	13	0.049862	0	0	0	0.0671982	0	0.115783	0.19972	0.140101	0	0.147357	0.0637495	0.0166207	0.0223994	0.151868	0.070369	sop-3	chrI:2767169-2767829	-	WBGene00004946	17.2221	17.6312	23.9274	21.4453
cel_circ_new_0000822	1	1	0	0	0	1	2	3	0	0	1	3	12	0.049862	0.0852882	0	0	0	0.0657811	0.115783	0.14979	0	0	0.0736787	0.191249	0.0450501	0.021927	0.0885242	0.0883091	M01B12.4	chrI:3072164-3072972	-	WBGene00019697	24.8881	34.9631	36.5215	41.0088
cel_circ_new_0000834	1	1	0	2	2	1	3	5	4	5	3	4	31	0.049862	0.0852882	0	0.123091	0.134396	0.0657811	0.173674	0.24965	0.280203	0.317813	0.221036	0.254998	0.0450501	0.107756	0.234509	0.264616	Y54E10A.11	chrI:3180884-3181327	-	WBGene00021831	20.0758	20.3362	18.0807	19.2855
cel_circ_new_0000881	0	0	0	0	0	0	6	7	1	1	0	3	18	0	0	0	0	0	0	0.347348	0.34951	0.0700507	0.0635626	0	0.191249	0	0	0.255636	0.0849371	lpd-3	chrI:3580195-3580765	-	WBGene00003060	20.0808	17.1349	25.5696	28.4091
cel_circ_new_0000886	1	0	0	1	0	0	8	4	4	2	3	4	27	0.049862	0	0	0.0615457	0	0	0.463131	0.19972	0.280203	0.127125	0.221036	0.254998	0.0166207	0.0205152	0.314351	0.201053	rnp-8	chrI:366652-367209	+	WBGene00020091	28.603	72.9936	175.811	121.994
cel_circ_new_0000922	0	1	0	0	1	1	3	1	2	1	2	5	17	0	0.0852882	0	0	0.0671982	0.0657811	0.173674	0.04993	0.140101	0.0635626	0.147357	0.318748	0.0284294	0.0443264	0.121235	0.176556	unc-73	chrI:4015940-4016971	-	WBGene00006805	29.6824	23.058	22.8534	26.3722
cel_circ_new_0000927	0	0	0	3	1	0	1	3	0	0	3	4	15	0	0	0	0.184637	0.0671982	0	0.0578913	0.14979	0	0	0.221036	0.254998	0	0.0839451	0.0692271	0.158678	unc-89	chrI:4052455-4052939	+	WBGene00006820	79.137	44.0426	55.4306	50.3504
cel_circ_new_0000939	0	0	0	0	0	0	1	4	2	1	5	1	14	0	0	0	0	0	0	0.0578913	0.19972	0.140101	0.0635626	0.368394	0.0637495	0	0	0.132571	0.165235	cas-2	chrI:4191211-4191837	+	WBGene00015975	18.1436	23.3777	28.7196	25.1333
cel_circ_new_0001007	1	1	1	1	0	0	4	2	6	3	5	4	28	0.049862	0.0852882	0.0699824	0.0615457	0	0	0.231565	0.09986	0.420304	0.190688	0.368394	0.254998	0.0683775	0.0205152	0.250576	0.27136	F57C9.4	chrI:4830134-4831512	+	WBGene00019011	13.6128	20.8283	24.2582	21.7227
cel_circ_new_0001026	0	0	1	2	5	3	4	8	6	5	5	6	45	0	0	0.0699824	0.123091	0.335991	0.197343	0.231565	0.39944	0.420304	0.317813	0.368394	0.382497	0.0233275	0.218808	0.350437	0.356235	fhod-1	chrI:5068200-5068829	-	WBGene00016735	17.4041	13.5548	9.50004	12.0214
cel_circ_new_0001052	0	0	0	1	0	1	1	4	0	2	2	3	14	0	0	0	0.0615457	0	0.0657811	0.0578913	0.19972	0	0.127125	0.147357	0.191249	0	0.0424423	0.0858705	0.155244	let-526	chrI:5304440-5305081	-	WBGene00002717	37.9211	35.9972	61.4836	61.2099
cel_circ_new_0001054	0	0	0	1	0	1	4	3	5	2	4	4	24	0	0	0	0.0615457	0	0.0657811	0.231565	0.14979	0.350253	0.127125	0.294715	0.254998	0	0.0424423	0.24387	0.225613	let-526	chrI:5309088-5310828	-	WBGene00002717	37.9211	35.9972	61.4836	61.2099
cel_circ_new_0001056	2	0	0	1	4	1	3	4	5	4	5	3	32	0.099724	0	0	0.0615457	0.268793	0.0657811	0.173674	0.19972	0.350253	0.254251	0.368394	0.191249	0.0332413	0.13204	0.241216	0.271298	let-526	chrI:5313517-5313924	-	WBGene00002717	37.9211	35.9972	61.4836	61.2099
cel_circ_new_0001079	0	0	0	0	2	0	0	4	0	3	7	5	21	0	0	0	0	0.134396	0	0	0.19972	0	0.190688	0.515751	0.318748	0	0.0447988	0.0665734	0.341729	let-355	chrI:5478007-5478676	-	WBGene00020263	35.6257	27.7836	24.1256	23.184
cel_circ_new_0001121	1	1	0	1	8	1	3	4	2	1	1	1	24	0.049862	0.0852882	0	0.0615457	0.537585	0.0657811	0.173674	0.19972	0.140101	0.0635626	0.0736787	0.0637495	0.0450501	0.221637	0.171165	0.066997	lron-8	chrI:5770462-5770998	+	WBGene00020693	45.3513	23.9916	10.6279	9.59254
cel_circ_new_0001150	1	0	0	0	0	1	6	4	2	5	2	3	24	0.049862	0	0	0	0	0.0657811	0.347348	0.19972	0.140101	0.317813	0.147357	0.191249	0.0166207	0.021927	0.229056	0.218806	C27A12.9	chrI:6066806-6067731	-	WBGene00016159	8.79001	9.53606	19.6876	15.1047
cel_circ_new_0001164	0	0	0	0	0	0	4	0	1	3	3	2	13	0	0	0	0	0	0	0.231565	0	0.0700507	0.190688	0.221036	0.127499	0	0	0.100539	0.179741	chdp-1	chrI:6284972-6285373	+	WBGene00015687	60.3083	59.025	112.032	135.692
cel_circ_new_0001165	0	1	2	0	3	0	9	7	8	5	12	18	65	0	0.0852882	0.139965	0	0.201594	0	0.521022	0.34951	0.560405	0.317813	0.884145	1.14749	0.0750843	0.0671982	0.476979	0.78315	chdp-1	chrI:6286663-6287767	+	WBGene00015687	60.3083	59.025	112.032	135.692
cel_circ_new_0001170	0	1	0	0	2	0	8	12	4	7	10	7	51	0	0.0852882	0	0	0.134396	0	0.463131	0.59916	0.280203	0.444939	0.736787	0.446247	0.0284294	0.0447988	0.447498	0.542658	Y65B4A.6	chrI:633890-634797	-	WBGene00022029	38.3168	76.6593	55.8577	50.9864
cel_circ_new_0001194	26	3	19	26	4	26	11	13	17	21	27	26	219	1.29641	0.255865	1.32967	1.60019	0.268793	1.71031	0.636805	0.64909	1.19086	1.33482	1.98933	1.65749	0.960647	1.1931	0.825585	1.66054	glh-2	chrI:6514881-6515268	+	WBGene00001599	16.8939	25.9375	23.9154	26.5286
cel_circ_new_0001197	0	0	0	1	1	1	0	3	1	1	6	1	15	0	0	0	0.0615457	0.0671982	0.0657811	0	0.14979	0.0700507	0.0635626	0.442072	0.0637495	0	0.0648416	0.0732802	0.189795	let-607	chrI:6580185-6581144	+	WBGene00002783	46.8473	38.4894	61.7069	63.4392
cel_circ_new_0001223	1	1	1	1	1	2	7	11	3	4	9	5	46	0.049862	0.0852882	0.0699824	0.0615457	0.0671982	0.131562	0.405239	0.54923	0.210152	0.254251	0.663109	0.318748	0.0683775	0.0867687	0.388207	0.412036	C48B6.3	chrI:6915341-6915781	+	WBGene00016741	39.4043	101.114	204.455	209.044
cel_circ_new_0001224	0	1	0	1	3	1	1	1	0	2	0	2	12	0	0.0852882	0	0.0615457	0.201594	0.0657811	0.0578913	0.04993	0	0.127125	0	0.127499	0.0284294	0.10964	0.0359405	0.0848748	T10B11.2	chrI:6934172-6934623	+	WBGene00020398	30.3343	43.4068	40.1268	34.4091
cel_circ_new_0001250	2	5	2	0	10	2	4	6	5	3	6	5	50	0.099724	0.426441	0.139965	0	0.671982	0.131562	0.231565	0.29958	0.350253	0.190688	0.442072	0.318748	0.222043	0.267848	0.2938	0.317169	unc-14	chrI:7124680-7125148	-	WBGene00006753	40.9909	29.5932	40.7765	47.4435
cel_circ_new_0001264	0	0	0	0	1	1	4	2	0	1	3	2	14	0	0	0	0	0.0671982	0.0657811	0.231565	0.09986	0	0.0635626	0.221036	0.127499	0	0.0443264	0.110475	0.137366	F52A8.6	chrI:7348060-7348507	+	WBGene00009919	23.6741	36.5435	82.1527	65.2314
cel_circ_new_0001322	0	0	0	0	0	0	1	5	2	1	2	3	14	0	0	0	0	0	0	0.0578913	0.24965	0.140101	0.0635626	0.147357	0.191249	0	0	0.149214	0.134056	kcnl-2	chrI:8176376-8176868	+	WBGene00008570	2.94572	1.98629	1.92337	1.9694
cel_circ_new_0001336	0	0	0	2	1	0	5	2	2	0	1	2	15	0	0	0	0.123091	0.0671982	0	0.289457	0.09986	0.140101	0	0.0736787	0.127499	0	0.0634299	0.176473	0.0670593	abts-1	chrI:8303642-8307566	-	WBGene00009920	43.5239	31.5814	31.8013	33.0209
cel_circ_new_0001339	0	0	0	2	0	0	4	2	0	1	0	4	13	0	0	0	0.123091	0	0	0.231565	0.09986	0	0.0635626	0	0.254998	0	0.0410305	0.110475	0.106187	T19A6.1	chrI:8388027-8390027	-	WBGene00011827	57.1528	60.0519	64.931	54.0674
cel_circ_new_0001341	1	2	0	1	1	0	2	3	0	2	4	1	17	0.049862	0.170576	0	0.0615457	0.0671982	0	0.115783	0.14979	0	0.127125	0.294715	0.0637495	0.0734795	0.0429146	0.0885242	0.161863	nepr-1	chrI:8398917-8399509	+	WBGene00011828	104.56	129.675	170.194	122.082
cel_circ_new_0001352	0	0	0	0	1	0	1	3	0	4	2	2	13	0	0	0	0	0.0671982	0	0.0578913	0.14979	0	0.254251	0.147357	0.127499	0	0.0223994	0.0692271	0.176369	rskn-1	chrI:8578786-8580107	-	WBGene00011352	17.2977	32.4155	131.239	122.694
cel_circ_new_0001373	0	0	0	0	0	1	7	4	7	9	8	4	40	0	0	0	0	0	0.0657811	0.405239	0.19972	0.490355	0.572064	0.58943	0.254998	0	0.021927	0.365105	0.472164	Y95B8A.6	chrI:884903-886707	+	WBGene00022386	9.48016	11.6297	45.1813	52.146
cel_circ_new_0001395	1	0	0	0	0	2	0	3	3	1	1	1	12	0.049862	0	0	0	0	0.131562	0	0.14979	0.210152	0.0635626	0.0736787	0.0637495	0.0166207	0.043854	0.119981	0.066997	gei-17	chrI:9104048-9106054	-	WBGene00001574	58.8927	86.0606	220.442	248.96
cel_circ_new_0001408	1	0	0	0	0	0	5	3	0	9	2	5	25	0.049862	0	0	0	0	0	0.289457	0.14979	0	0.572064	0.147357	0.318748	0.0166207	0	0.146416	0.346056	pyk-1	chrI:9168431-9171592	+	WBGene00009126	130.676	158.954	150.867	146.243
cel_circ_new_0001429	3	3	2	1	2	2	0	3	0	1	2	2	21	0.149586	0.255865	0.139965	0.0615457	0.134396	0.131562	0	0.14979	0	0.0635626	0.147357	0.127499	0.181805	0.109168	0.04993	0.112806	mec-8	chrI:9441940-9442279	-	WBGene00003172	15.3878	9.07787	8.43667	10.7584
cel_circ_new_0001431	0	0	1	0	1	1	1	2	4	1	0	1	12	0	0	0.0699824	0	0.0671982	0.0657811	0.0578913	0.09986	0.280203	0.0635626	0	0.0637495	0.0233275	0.0443264	0.145985	0.0424374	mec-8	chrI:9443036-9443384	-	WBGene00003172	15.3878	9.07787	8.43667	10.7584
cel_circ_new_0001460	0	0	0	0	1	0	1	1	1	3	4	2	13	0	0	0	0	0.0671982	0	0.0578913	0.04993	0.0700507	0.190688	0.294715	0.127499	0	0.0223994	0.0592907	0.204301	hmbx-1	chrI:990520-991038	+	WBGene00018786	1.72599	2.01271	2.00723	1.39135
cel_circ_new_0001469	1	0	2	1	0	2	4	1	0	2	2	1	16	0.049862	0	0.139965	0.0615457	0	0.131562	0.231565	0.04993	0	0.127125	0.147357	0.0637495	0.0632756	0.0643693	0.0938318	0.112744	daf-19	chrII:10160796-10161043	-	WBGene00000914	2.51798	1.69647	2.38806	3.42723
cel_circ_new_0001489	0	1	2	2	4	2	3	7	5	2	5	5	38	0	0.0852882	0.139965	0.123091	0.268793	0.131562	0.173674	0.34951	0.350253	0.127125	0.368394	0.318748	0.0750843	0.174482	0.291146	0.271422	T09F3.5	chrII:10397292-10397780	+	WBGene00011664	8.67185	10.8955	13.1255	11.1602
cel_circ_new_0001529	1	0	0	1	2	0	7	4	8	6	7	6	42	0.049862	0	0	0.0615457	0.134396	0	0.405239	0.19972	0.560405	0.381376	0.515751	0.382497	0.0166207	0.065314	0.388455	0.426541	mnk-1	chrII:10553495-10555044	-	WBGene00011304	108.411	58.8792	102.814	138.994
cel_circ_new_0001535	0	0	0	0	2	0	1	1	3	0	2	3	12	0	0	0	0	0.134396	0	0.0578913	0.04993	0.210152	0	0.147357	0.191249	0	0.0447988	0.105991	0.112869	ptb-1	chrII:10677589-10679819	+	WBGene00004207	13.0889	10.4674	7.83016	7.66397
cel_circ_new_0001576	2	0	3	2	1	3	1	5	0	2	3	4	26	0.099724	0	0.209947	0.123091	0.0671982	0.197343	0.0578913	0.24965	0	0.127125	0.221036	0.254998	0.103224	0.129211	0.102514	0.201053	unc-53	chrII:11070714-11071331	-	WBGene00006788	6.37721	4.50767	5.68103	8.09023
cel_circ_new_0001581	0	0	0	3	1	0	2	1	1	1	1	3	13	0	0	0	0.184637	0.0671982	0	0.115783	0.04993	0.0700507	0.0635626	0.0736787	0.191249	0	0.0839451	0.0785878	0.109497	F40F8.5	chrII:11133524-11133837	-	WBGene00009578	74.0372	85.1772	271.569	365.989
cel_circ_new_0001582	0	1	1	3	0	3	4	4	5	3	2	4	30	0	0.0852882	0.0699824	0.184637	0	0.197343	0.231565	0.19972	0.350253	0.190688	0.147357	0.254998	0.0517569	0.127327	0.260513	0.197681	F40F8.5	chrII:11133524-11134112	-	WBGene00009578	74.0372	85.1772	271.569	365.989
cel_circ_new_0001583	26	21	22	27	24	27	47	29	35	39	41	54	392	1.29641	1.79105	1.53961	1.66173	1.61276	1.77609	2.72089	1.44797	2.45177	2.47894	3.02083	3.44248	1.54236	1.68353	2.20688	2.98075	F40F8.5	chrII:11133524-11134289	-	WBGene00009578	74.0372	85.1772	271.569	365.989
cel_circ_new_0001584	7	7	10	11	7	7	12	11	13	10	12	17	124	0.349034	0.597017	0.699824	0.677003	0.470387	0.460467	0.694696	0.54923	0.910659	0.635626	0.884145	1.08374	0.548625	0.535952	0.718195	0.867838	F40F8.5	chrII:11133702-11134112	-	WBGene00009578	74.0372	85.1772	271.569	365.989
cel_circ_new_0001585	7	7	8	7	5	5	10	6	11	11	8	10	95	0.349034	0.597017	0.559859	0.43082	0.335991	0.328905	0.578913	0.29958	0.770558	0.699189	0.58943	0.637495	0.50197	0.365239	0.549684	0.642038	F40F8.5	chrII:11133702-11134289	-	WBGene00009578	74.0372	85.1772	271.569	365.989
cel_circ_new_0001586	8	9	8	10	8	8	10	9	7	9	11	12	109	0.398896	0.767594	0.559859	0.615457	0.537585	0.526248	0.578913	0.44937	0.490355	0.572064	0.810466	0.764994	0.57545	0.559764	0.506213	0.715841	F40F8.5	chrII:11133980-11134289	-	WBGene00009578	74.0372	85.1772	271.569	365.989
cel_circ_new_0001595	1	0	1	1	3	1	3	6	2	3	4	3	28	0.049862	0	0.0699824	0.0615457	0.201594	0.0657811	0.173674	0.29958	0.140101	0.190688	0.294715	0.191249	0.0399481	0.10964	0.204452	0.22555	sut-1	chrII:1121587-1121802	-	WBGene00020475	34.0906	34.5831	41.9647	44.1644
cel_circ_new_0001596	0	0	0	0	0	2	7	4	6	5	3	1	28	0	0	0	0	0	0.131562	0.405239	0.19972	0.420304	0.317813	0.221036	0.0637495	0	0.043854	0.341755	0.200866	sut-1	chrII:1121587-1121805	-	WBGene00020475	34.0906	34.5831	41.9647	44.1644
cel_circ_new_0001610	0	2	0	1	0	0	4	3	2	1	2	2	17	0	0.170576	0	0.0615457	0	0	0.231565	0.14979	0.140101	0.0635626	0.147357	0.127499	0.0568588	0.0205152	0.173819	0.112806	pod-2	chrII:1143907-1144644	+	WBGene00004076	78.1642	54.7634	94.901	138.427
cel_circ_new_0001613	0	1	0	1	2	0	4	5	0	3	4	1	21	0	0.0852882	0	0.0615457	0.134396	0	0.231565	0.24965	0	0.190688	0.294715	0.0637495	0.0284294	0.065314	0.160405	0.183051	W02B12.4	chrII:11456769-11457248	-	WBGene00012202	2.48572	2.51342	4.35458	5.04503
cel_circ_new_0001664	1	1	2	3	2	4	7	9	6	4	10	13	62	0.049862	0.0852882	0.139965	0.184637	0.134396	0.263124	0.405239	0.44937	0.420304	0.254251	0.736787	0.828744	0.091705	0.194053	0.424971	0.606594	Y17G7B.20	chrII:11979282-11979658	-	WBGene00012471	190.072	525.588	523.392	507.263
cel_circ_new_0001670	0	0	0	0	0	1	2	1	3	1	5	0	13	0	0	0	0	0	0.0657811	0.115783	0.04993	0.210152	0.0635626	0.368394	0	0	0.021927	0.125288	0.143985	glb-29	chrII:12012361-12016369	+	WBGene00012461	2.48538	1.56557	1.72858	2.70893
cel_circ_new_0001673	0	0	0	0	0	0	2	1	2	3	2	2	12	0	0	0	0	0	0	0.115783	0.04993	0.140101	0.190688	0.147357	0.127499	0	0	0.101938	0.155181	cyn-16	chrII:12029827-12031098	-	WBGene00000892	45.1707	42.4673	54.6578	47.7017
cel_circ_new_0001693	2	0	0	0	0	0	1	3	2	2	6	4	20	0.099724	0	0	0	0	0	0.0578913	0.14979	0.140101	0.127125	0.442072	0.254998	0.0332413	0	0.115928	0.274732	sinh-1	chrII:12229507-12232907	+	WBGene00013261	5.9129	13.787	17.677	19.4568
cel_circ_new_0001701	0	0	0	0	0	0	2	3	2	2	2	3	14	0	0	0	0	0	0	0.115783	0.14979	0.140101	0.127125	0.147357	0.191249	0	0	0.135225	0.155244	F53A10.2	chrII:1225767-1227517	+	WBGene00018734	16.6469	12.0361	11.4376	20.6589
cel_circ_new_0001710	1	1	0	1	3	1	3	1	3	1	1	8	24	0.049862	0.0852882	0	0.0615457	0.201594	0.0657811	0.173674	0.04993	0.210152	0.0635626	0.0736787	0.509996	0.0450501	0.10964	0.144585	0.215746	F53A10.2	chrII:1228929-1229976	+	WBGene00018734	16.6469	12.0361	11.4376	20.6589
cel_circ_new_0001711	0	0	0	0	1	0	2	3	1	1	4	2	14	0	0	0	0	0.0671982	0	0.115783	0.14979	0.0700507	0.0635626	0.294715	0.127499	0	0.0223994	0.111874	0.161926	Y57A10A.31	chrII:12290204-12291582	+	WBGene00013270	16.6067	23.3898	24.0248	26.6886
cel_circ_new_0001721	1	1	4	0	2	3	0	2	3	0	2	1	19	0.049862	0.0852882	0.27993	0	0.134396	0.197343	0	0.09986	0.210152	0	0.147357	0.0637495	0.13836	0.11058	0.103337	0.070369	lin-42	chrII:1235661-1236389	-	WBGene00018572	76.4635	19.6909	1.02352	2.01572
cel_circ_new_0001727	1	0	2	2	3	3	0	5	0	0	1	0	17	0.049862	0	0.139965	0.123091	0.201594	0.197343	0	0.24965	0	0	0.0736787	0	0.0632756	0.17401	0.0832167	0.0245596	lin-42	chrII:1243371-1244035	-	WBGene00018572	76.4635	19.6909	1.02352	2.01572
cel_circ_new_0001730	0	0	1	0	3	0	0	2	0	0	2	5	13	0	0	0.0699824	0	0.201594	0	0	0.09986	0	0	0.147357	0.318748	0.0233275	0.0671982	0.0332867	0.155368	F49C5.4	chrII:12539727-12541643	+	WBGene00009867	0.164797	0.131258	0.601	1.22408
cel_circ_new_0001736	0	0	0	0	1	1	3	1	3	1	4	1	15	0	0	0	0	0.0671982	0.0657811	0.173674	0.04993	0.210152	0.0635626	0.294715	0.0637495	0	0.0443264	0.144585	0.140676	ceh-100	chrII:12596132-12596570	-	WBGene00012584	15.9328	19.2509	20.9346	18.871
cel_circ_new_0001741	0	0	0	0	0	1	2	3	0	3	4	2	15	0	0	0	0	0	0.0657811	0.115783	0.14979	0	0.190688	0.294715	0.127499	0	0.021927	0.0885242	0.204301	rgs-4	chrII:12669226-12671151	+	WBGene00004347	8.1379	6.43721	11.2585	10.6722
cel_circ_new_0001755	5	0	0	0	5	1	5	7	8	7	5	6	49	0.24931	0	0	0	0.335991	0.0657811	0.289457	0.34951	0.560405	0.444939	0.368394	0.382497	0.0831033	0.133924	0.399791	0.39861	tiar-2	chrII:12770281-12770587	+	WBGene00012904	12.9516	12.3317	8.64517	9.41803
cel_circ_new_0001760	1	4	3	2	6	0	1	4	5	3	5	7	41	0.049862	0.341153	0.209947	0.123091	0.403189	0	0.0578913	0.19972	0.350253	0.190688	0.368394	0.446247	0.200321	0.175427	0.202622	0.335109	Y46G5A.18	chrII:12803015-12804053	-	WBGene00012908	25.4332	22.1961	33.286	37.0192
cel_circ_new_0001797	0	1	0	0	2	0	1	2	2	1	3	5	17	0	0.0852882	0	0	0.134396	0	0.0578913	0.09986	0.140101	0.0635626	0.221036	0.318748	0.0284294	0.0447988	0.0992842	0.201116	fcho-1	chrII:1313165-1317204	+	WBGene00018974	18.8648	27.6264	81.8143	102.651
cel_circ_new_0001799	0	0	0	0	0	0	2	0	1	2	5	2	12	0	0	0	0	0	0	0.115783	0	0.0700507	0.127125	0.368394	0.127499	0	0	0.0619445	0.207673	fcho-1	chrII:1315960-1319151	+	WBGene00018974	18.8648	27.6264	81.8143	102.651
cel_circ_new_0001802	0	0	0	0	1	1	2	1	2	4	6	3	20	0	0	0	0	0.0671982	0.0657811	0.115783	0.04993	0.140101	0.254251	0.442072	0.191249	0	0.0443264	0.101938	0.295857	btf-1	chrII:13204539-13206010	+	WBGene00000274	8.13377	9.49164	13.2411	11.7057
cel_circ_new_0001806	0	1	0	1	1	0	0	0	2	4	4	2	15	0	0.0852882	0	0.0615457	0.0671982	0	0	0	0.140101	0.254251	0.294715	0.127499	0.0284294	0.0429146	0.0467005	0.225488	F15D4.4	chrII:13240686-13241435	-	WBGene00008861	2.50055	2.68464	5.05706	4.83896
cel_circ_new_0001813	1	0	1	0	1	2	4	3	3	2	5	2	24	0.049862	0	0.0699824	0	0.0671982	0.131562	0.231565	0.14979	0.210152	0.127125	0.368394	0.127499	0.0399481	0.0662534	0.197169	0.207673	jip-1	chrII:1331051-1331436	+	WBGene00002176	7.00388	6.11941	12.3233	14.1249
cel_circ_new_0001841	2	1	0	0	1	0	3	9	5	2	7	7	37	0.099724	0.0852882	0	0	0.0671982	0	0.173674	0.44937	0.350253	0.127125	0.515751	0.446247	0.0616707	0.0223994	0.324433	0.363041	pqn-27	chrII:13460078-13460642	-	WBGene00004116	32.4602	32.2971	27.9959	25.2974
cel_circ_new_0001842	0	1	1	0	2	0	4	8	7	5	10	7	45	0	0.0852882	0.0699824	0	0.134396	0	0.231565	0.39944	0.490355	0.317813	0.736787	0.446247	0.0517569	0.0447988	0.373787	0.500282	jip-1	chrII:1346069-1346336	+	WBGene00002176	7.00388	6.11941	12.3233	14.1249
cel_circ_new_0001843	0	0	1	1	2	0	2	8	2	0	5	8	29	0	0	0.0699824	0.0615457	0.134396	0	0.115783	0.39944	0.140101	0	0.368394	0.509996	0.0233275	0.065314	0.218441	0.292797	jip-1	chrII:1346069-1347703	+	WBGene00002176	7.00388	6.11941	12.3233	14.1249
cel_circ_new_0001897	0	0	0	1	0	0	5	6	7	6	4	12	41	0	0	0	0.0615457	0	0	0.289457	0.29958	0.490355	0.381376	0.294715	0.764994	0	0.0205152	0.359797	0.480362	mig-14	chrII:13743982-13745401	+	WBGene00003246	10.3484	18.3098	35.3635	39.2657
cel_circ_new_0001903	1	5	1	0	3	0	4	5	4	3	6	3	35	0.049862	0.426441	0.0699824	0	0.201594	0	0.231565	0.24965	0.280203	0.190688	0.442072	0.191249	0.182095	0.0671982	0.253806	0.27467	C01B9.1	chrII:13776384-13777687	+	WBGene00007220	3.20417	1.44836	0.612432	0.554035
cel_circ_new_0001917	8	9	4	8	29	23	55	91	58	47	73	58	463	0.398896	0.767594	0.27993	0.492366	1.94875	1.51296	3.18402	4.54363	4.06294	2.98744	5.37855	3.69747	0.48214	1.31803	3.9302	4.02116	zip-3	chrII:13953202-13953413	-	WBGene00012330	39.0772	36.4992	24.2672	17.2046
cel_circ_new_0001941	2	2	1	0	4	3	7	8	3	3	8	8	49	0.099724	0.170576	0.0699824	0	0.268793	0.197343	0.405239	0.39944	0.210152	0.190688	0.58943	0.509996	0.113428	0.155379	0.338277	0.430038	xrn-2	chrII:14162418-14162812	+	WBGene00006964	30.8681	27.0117	11.6639	13.2859
cel_circ_new_0001991	0	1	0	1	0	0	4	7	5	5	4	7	34	0	0.0852882	0	0.0615457	0	0	0.231565	0.34951	0.350253	0.317813	0.294715	0.446247	0.0284294	0.0205152	0.310443	0.352925	gpx-2	chrII:14867636-14867927	+	WBGene00011045	40.161	30.6432	43.5817	38.4885
cel_circ_new_0002017	1	0	1	2	0	0	6	4	5	2	2	5	28	0.049862	0	0.0699824	0.123091	0	0	0.347348	0.19972	0.350253	0.127125	0.147357	0.318748	0.0399481	0.0410305	0.299107	0.197743	Y53F4B.21	chrII:15099554-15099900	+	WBGene00013167	6.05967	6.31457	5.68819	6.03758
cel_circ_new_0002026	3	3	3	0	8	3	8	6	1	4	6	5	50	0.149586	0.255865	0.209947	0	0.537585	0.197343	0.463131	0.29958	0.0700507	0.254251	0.442072	0.318748	0.205133	0.244976	0.277587	0.338357	spsb-1	chrII:15222830-15223191	+	WBGene00021597	31.9177	23.7692	40.5973	51.8208
cel_circ_new_0002030	1	2	3	0	1	1	4	2	2	2	2	8	28	0.049862	0.170576	0.209947	0	0.0671982	0.0657811	0.231565	0.09986	0.140101	0.127125	0.147357	0.509996	0.143462	0.0443264	0.157176	0.261493	2RSSE.1	chrII:15268211-15270973	+	WBGene00007064	6.22161	4.32258	4.09375	7.26064
cel_circ_new_0002061	0	0	1	0	1	0	0	3	0	1	2	4	12	0	0	0.0699824	0	0.0671982	0	0	0.14979	0	0.0635626	0.147357	0.254998	0.0233275	0.0223994	0.04993	0.155306	gba-2	chrII:2184050-2185769	-	WBGene00016340	1.04787	4.41302	7.14501	6.20429
cel_circ_new_0002064	1	1	2	1	3	5	4	12	3	4	9	8	53	0.049862	0.0852882	0.139965	0.0615457	0.201594	0.328905	0.231565	0.59916	0.210152	0.254251	0.663109	0.509996	0.091705	0.197348	0.346959	0.475785	C33C12.10	chrII:2193693-2194114	-	WBGene00016342	14.2748	14.0606	17.969	19.1072
cel_circ_new_0002078	1	0	0	0	1	0	2	7	6	4	6	6	33	0.049862	0	0	0	0.0671982	0	0.115783	0.34951	0.420304	0.254251	0.442072	0.382497	0.0166207	0.0223994	0.295199	0.359607	Y43H11AL.1	chrII:223703-229294	-	WBGene00021545	85.7795	97.2815	120.519	101.143
cel_circ_new_0002090	0	0	0	0	2	1	0	3	4	0	4	3	17	0	0	0	0	0.134396	0.0657811	0	0.14979	0.280203	0	0.294715	0.191249	0	0.0667258	0.143331	0.161988	laat-1	chrII:235461-235745	-	WBGene00021546	28.1529	29.7347	54.9862	47.7758
cel_circ_new_0002097	0	2	1	0	1	3	1	4	4	1	3	4	24	0	0.170576	0.0699824	0	0.0671982	0.197343	0.0578913	0.19972	0.280203	0.0635626	0.221036	0.254998	0.0801863	0.0881804	0.179271	0.179866	vab-19	chrII:2445311-2445641	+	WBGene00006882	21.5872	10.7316	7.49511	9.49786
cel_circ_new_0002124	0	0	1	0	2	1	5	9	3	5	3	3	32	0	0	0.0699824	0	0.134396	0.0657811	0.289457	0.44937	0.210152	0.317813	0.221036	0.191249	0.0233275	0.0667258	0.316326	0.243366	gbas-1	chrII:2509523-2510820	+	WBGene00019130	7.13339	10.5761	23.259	27.4716
cel_circ_new_0002167	0	2	1	1	0	1	1	2	0	0	2	2	12	0	0.170576	0.0699824	0.0615457	0	0.0657811	0.0578913	0.09986	0	0	0.147357	0.127499	0.0801863	0.0424423	0.0525838	0.0916189	Y25C1A.7	chrII:3070073-3070613	-	WBGene00021294	26.4241	25.5656	45.9907	54.6508
cel_circ_new_0002181	0	1	1	0	1	1	1	1	0	2	5	0	13	0	0.0852882	0.0699824	0	0.0671982	0.0657811	0.0578913	0.04993	0	0.127125	0.368394	0	0.0517569	0.0443264	0.0359405	0.165173	apd-3	chrII:3534566-3535385	-	WBGene00000162	13.6331	13.9039	8.61776	10.3394
cel_circ_new_0002183	1	0	1	0	1	1	6	10	3	5	13	10	51	0.049862	0	0.0699824	0	0.0671982	0.0657811	0.347348	0.4993	0.210152	0.317813	0.957824	0.637495	0.0399481	0.0443264	0.352267	0.637711	apd-3	chrII:3537005-3537395	-	WBGene00000162	13.6331	13.9039	8.61776	10.3394
cel_circ_new_0002193	0	0	1	0	0	0	4	4	1	1	2	1	14	0	0	0.0699824	0	0	0	0.231565	0.19972	0.0700507	0.0635626	0.147357	0.0637495	0.0233275	0	0.167112	0.0915566	F53C3.13	chrII:3926916-3927982	-	WBGene00018756	35.9009	41.3063	69.3888	90.992
cel_circ_new_0002196	1	1	1	0	3	0	1	5	3	1	4	3	23	0.049862	0.0852882	0.0699824	0	0.201594	0	0.0578913	0.24965	0.210152	0.0635626	0.294715	0.191249	0.0683775	0.0671982	0.172564	0.183175	sea-2	chrII:3961688-3962853	+	WBGene00004751	19.5952	13.6889	24.1551	23.2074
cel_circ_new_0002203	1	1	0	0	1	1	1	5	2	2	3	3	20	0.049862	0.0852882	0	0	0.0671982	0.0657811	0.0578913	0.24965	0.140101	0.127125	0.221036	0.191249	0.0450501	0.0443264	0.149214	0.179803	pqn-48	chrII:4040355-4040923	+	WBGene00004135	31.8705	47.5913	80.3357	56.3295
cel_circ_new_0002230	0	1	0	1	3	1	2	3	0	0	3	0	14	0	0.0852882	0	0.0615457	0.201594	0.0657811	0.115783	0.14979	0	0	0.221036	0	0.0284294	0.10964	0.0885242	0.0736787	B0286.1	chrII:4383622-4384981	+	WBGene00015115	28.7992	23.6185	7.86354	8.51692
cel_circ_new_0002233	0	1	0	0	1	4	2	5	3	3	2	3	24	0	0.0852882	0	0	0.0671982	0.263124	0.115783	0.24965	0.210152	0.190688	0.147357	0.191249	0.0284294	0.110107	0.191862	0.176431	mlt-7	chrII:4398568-4401052	+	WBGene00022743	54.294	33.0757	19.428	14.5066
cel_circ_new_0002234	0	1	0	1	1	1	1	2	3	3	1	3	17	0	0.0852882	0	0.0615457	0.0671982	0.0657811	0.0578913	0.09986	0.210152	0.190688	0.0736787	0.191249	0.0284294	0.0648416	0.122634	0.151872	mlt-7	chrII:4399542-4401052	+	WBGene00022743	54.294	33.0757	19.428	14.5066
cel_circ_new_0002238	0	1	0	0	0	0	1	4	1	2	3	4	16	0	0.0852882	0	0	0	0	0.0578913	0.19972	0.0700507	0.127125	0.221036	0.254998	0.0284294	0	0.109221	0.201053	vps-18	chrII:4465550-4465944	+	WBGene00021058	10.7787	10.4665	6.99281	7.86267
cel_circ_new_0002274	0	0	0	0	0	0	1	4	2	1	2	2	12	0	0	0	0	0	0	0.0578913	0.19972	0.140101	0.0635626	0.147357	0.127499	0	0	0.132571	0.112806	shc-2	chrII:4972854-4974031	+	WBGene00020867	4.81586	5.21414	6.36965	7.41512
cel_circ_new_0002275	1	2	0	0	2	0	0	2	2	0	1	2	12	0.049862	0.170576	0	0	0.134396	0	0	0.09986	0.140101	0	0.0736787	0.127499	0.0734795	0.0447988	0.0799871	0.0670593	shc-2	chrII:4972854-4978543	+	WBGene00020867	4.81586	5.21414	6.36965	7.41512
cel_circ_new_0002288	0	0	1	1	0	0	1	1	1	1	2	4	12	0	0	0.0699824	0.0615457	0	0	0.0578913	0.04993	0.0700507	0.0635626	0.147357	0.254998	0.0233275	0.0205152	0.0592907	0.155306	EGAP2.1	chrII:5231962-5232593	+	WBGene00017147	14.1032	14.8499	25.8509	29.6291
cel_circ_new_0002293	2	1	2	1	5	1	2	6	4	4	9	7	44	0.099724	0.0852882	0.139965	0.0615457	0.335991	0.0657811	0.115783	0.29958	0.280203	0.254251	0.663109	0.446247	0.108326	0.154439	0.231855	0.454535	vhp-1	chrII:5331485-5334801	+	WBGene00006923	38.4452	35.623	58.8796	90.5322
cel_circ_new_0002371	0	0	1	3	0	4	12	20	19	9	18	17	103	0	0	0.0699824	0.184637	0	0.263124	0.694696	0.9986	1.33096	0.572064	1.32622	1.08374	0.0233275	0.149254	1.00809	0.994008	klf-3	chrII:6619408-6619961	+	WBGene00003480	6.12472	11.3936	16.4709	18.9519
cel_circ_new_0002391	0	2	1	0	3	2	4	2	6	1	10	5	36	0	0.170576	0.0699824	0	0.201594	0.131562	0.231565	0.09986	0.420304	0.0635626	0.736787	0.318748	0.0801863	0.111052	0.250576	0.373033	egl-27	chrII:6841484-6842605	+	WBGene00001194	38.0785	44.0716	64.0778	78.0992
cel_circ_new_0002400	0	1	0	2	2	0	1	3	0	3	1	4	17	0	0.0852882	0	0.123091	0.134396	0	0.0578913	0.14979	0	0.190688	0.0736787	0.254998	0.0284294	0.0858292	0.0692271	0.173122	C15F1.5	chrII:6969193-6969967	-	WBGene00015796	2.53985	7.83647	8.68416	9.82818
cel_circ_new_0002403	0	0	0	0	0	0	2	3	3	2	3	6	19	0	0	0	0	0	0	0.115783	0.14979	0.210152	0.127125	0.221036	0.382497	0	0	0.158575	0.243553	thoc-1	chrII:705634-706541	+	WBGene00020172	11.3826	14.7205	14.8543	16.4307
cel_circ_new_0002414	1	0	0	1	0	2	3	5	1	3	4	5	25	0.049862	0	0	0.0615457	0	0.131562	0.173674	0.24965	0.0700507	0.190688	0.294715	0.318748	0.0166207	0.0643693	0.164458	0.26805	Y39F10B.1	chrII:723894-724581	+	WBGene00021456	19.6323	19.4828	44.899	42.2505
cel_circ_new_0002415	0	0	0	1	0	0	1	4	0	1	3	2	12	0	0	0	0.0615457	0	0	0.0578913	0.19972	0	0.0635626	0.221036	0.127499	0	0.0205152	0.0858705	0.137366	Y39F10B.1	chrII:723894-725776	+	WBGene00021456	19.6323	19.4828	44.899	42.2505
cel_circ_new_0002443	1	0	0	0	2	0	2	4	0	3	3	4	19	0.049862	0	0	0	0.134396	0	0.115783	0.19972	0	0.190688	0.221036	0.254998	0.0166207	0.0447988	0.105168	0.222241	cki-2	chrII:7817897-7818316	+	WBGene00000517	19.7466	25.6483	28.5208	35.0379
cel_circ_new_0002482	0	0	0	0	1	0	2	9	3	1	2	5	23	0	0	0	0	0.0671982	0	0.115783	0.44937	0.210152	0.0635626	0.147357	0.318748	0	0.0223994	0.258435	0.176556	ulp-4	chrII:8129959-8130653	+	WBGene00006739	35.4549	41.6096	35.9834	55.524
cel_circ_new_0002528	0	0	0	0	0	0	2	0	4	2	2	2	12	0	0	0	0	0	0	0.115783	0	0.280203	0.127125	0.147357	0.127499	0	0	0.131995	0.133994	hgap-2	chrII:8672706-8675005	-	WBGene00008430	45.0159	46.7295	57.35	58.6333
cel_circ_new_0002535	0	0	0	0	1	1	4	7	5	4	8	3	33	0	0	0	0	0.0671982	0.0657811	0.231565	0.34951	0.350253	0.254251	0.58943	0.191249	0	0.0443264	0.310443	0.344976	T01B7.5	chrII:8718388-8720081	+	WBGene00011311	57.6513	63.1767	60.7974	66.114
cel_circ_new_0002557	0	0	0	0	0	1	0	2	1	2	3	3	12	0	0	0	0	0	0.0657811	0	0.09986	0.0700507	0.127125	0.221036	0.191249	0	0.021927	0.0566369	0.179803	jun-1	chrII:9116824-9123336	+	WBGene00012005	74.945	102.323	104.975	94.415
cel_circ_new_0002558	1	0	0	1	0	0	4	7	5	4	8	5	35	0.049862	0	0	0.0615457	0	0	0.231565	0.34951	0.350253	0.254251	0.58943	0.318748	0.0166207	0.0205152	0.310443	0.387476	jun-1	chrII:9120175-9123336	+	WBGene00012005	74.945	102.323	104.975	94.415
cel_circ_new_0002561	0	0	0	0	1	0	1	4	1	0	4	5	16	0	0	0	0	0.0671982	0	0.0578913	0.19972	0.0700507	0	0.294715	0.318748	0	0.0223994	0.109221	0.204488	jun-1	chrII:9122302-9123336	+	WBGene00012005	74.945	102.323	104.975	94.415
cel_circ_new_0002562	0	1	1	1	1	0	3	2	1	3	4	4	21	0	0.0852882	0.0699824	0.0615457	0.0671982	0	0.173674	0.09986	0.0700507	0.190688	0.294715	0.254998	0.0517569	0.0429146	0.114528	0.2468	sym-2	chrII:9180509-9181155	-	WBGene00006367	20.6206	5.20375	3.09062	3.5837
cel_circ_new_0002581	0	0	0	0	0	1	0	2	1	1	3	5	13	0	0	0	0	0	0.0657811	0	0.09986	0.0700507	0.0635626	0.221036	0.318748	0	0.021927	0.0566369	0.201116	mel-11	chrII:9359924-9361866	+	WBGene00003196	27.9601	35.6884	78.8964	94.3575
cel_circ_new_0002582	2	1	1	0	1	1	2	2	1	3	4	3	21	0.099724	0.0852882	0.0699824	0	0.0671982	0.0657811	0.115783	0.09986	0.0700507	0.190688	0.294715	0.191249	0.0849982	0.0443264	0.0952311	0.22555	mel-11	chrII:9362043-9363355	+	WBGene00003196	27.9601	35.6884	78.8964	94.3575
cel_circ_new_0002602	0	0	0	0	2	2	4	6	2	2	6	7	31	0	0	0	0	0.134396	0.131562	0.231565	0.29958	0.140101	0.127125	0.442072	0.446247	0	0.0886528	0.223749	0.338481	Y53C12B.2	chrII:9740210-9740463	-	WBGene00013144	90.09	149.491	183.704	172.667
cel_circ_new_0002624	0	0	0	0	0	0	7	5	2	6	6	5	31	0	0	0	0	0	0	0.405239	0.24965	0.140101	0.381376	0.442072	0.318748	0	0	0.264997	0.380732	egl-43	chrII:9960938-9961900	+	WBGene00001207	3.79233	3.05936	5.02303	9.15157
cel_circ_new_0002634	0	1	2	1	3	1	0	0	1	2	2	1	14	0	0.0852882	0.139965	0.0615457	0.201594	0.0657811	0	0	0.0700507	0.127125	0.147357	0.0637495	0.0750843	0.10964	0.0233502	0.112744	nac-3	chrIII:10152794-10153126	+	WBGene00003519	26.3477	13.794	10.7767	12.2591
cel_circ_new_0002651	1	0	2	2	3	1	14	16	14	16	17	26	112	0.049862	0	0.139965	0.123091	0.201594	0.0657811	0.810479	0.79888	0.98071	1.017	1.25254	1.65749	0.0632756	0.130156	0.863356	1.30901	nex-2	chrIII:10329157-10329792	-	WBGene00003589	25.8209	25.7744	55.2537	74.2641
cel_circ_new_0002656	0	1	1	0	1	1	1	1	1	0	2	3	12	0	0.0852882	0.0699824	0	0.0671982	0.0657811	0.0578913	0.04993	0.0700507	0	0.147357	0.191249	0.0517569	0.0443264	0.0592907	0.112869	chin-1	chrIII:1034178-1035036	-	WBGene00015267	8.82116	14.6731	27.9563	22.5132
cel_circ_new_0002661	1	0	0	0	0	0	1	3	1	1	3	4	14	0.049862	0	0	0	0	0	0.0578913	0.14979	0.0700507	0.0635626	0.221036	0.254998	0.0166207	0	0.0925774	0.179866	BE0003N10.1	chrIII:1041770-1042105	+	WBGene00015266	6.24888	5.22477	2.45955	1.93054
cel_circ_new_0002669	1	0	1	0	0	0	1	5	1	1	3	1	14	0.049862	0	0.0699824	0	0	0	0.0578913	0.24965	0.0700507	0.0635626	0.221036	0.0637495	0.0399481	0	0.125864	0.116116	cul-1	chrIII:10473793-10474238	+	WBGene00000836	17.1036	16.6693	14.5797	15.2435
cel_circ_new_0002676	0	0	0	1	1	0	0	4	1	5	2	4	18	0	0	0	0.0615457	0.0671982	0	0	0.19972	0.0700507	0.317813	0.147357	0.254998	0	0.0429146	0.0899236	0.240056	unc-49	chrIII:10522046-10524325	+	WBGene00006784	29.0984	14.9266	14.472	17.9715
cel_circ_new_0002689	0	0	0	0	0	1	1	1	2	0	3	4	12	0	0	0	0	0	0.0657811	0.0578913	0.04993	0.140101	0	0.221036	0.254998	0	0.021927	0.0826409	0.158678	cnt-2	chrIII:10674508-10675631	+	WBGene00000566	13.7824	15.6906	15.1984	15.9898
cel_circ_new_0002701	0	0	3	1	1	0	2	9	1	4	5	5	31	0	0	0.209947	0.0615457	0.0671982	0	0.115783	0.44937	0.0700507	0.254251	0.368394	0.318748	0.0699824	0.0429146	0.211734	0.313797	par-2	chrIII:1084061-1084461	+	WBGene00003917	32.1377	46.1398	53.3995	39.3574
cel_circ_new_0002703	0	0	0	0	0	0	9	4	0	13	7	2	35	0	0	0	0	0	0	0.521022	0.19972	0	0.826314	0.515751	0.127499	0	0	0.240247	0.489855	pde-12	chrIII:10841888-10842561	-	WBGene00011268	15.1495	21.8137	32.7841	28.3075
cel_circ_new_0002704	0	0	0	0	0	0	0	4	1	2	4	1	12	0	0	0	0	0	0	0	0.19972	0.0700507	0.127125	0.294715	0.0637495	0	0	0.0899236	0.161863	hex-3	chrIII:10850149-10850779	+	WBGene00012663	22.8563	25.9338	52.3144	50.6402
cel_circ_new_0002713	0	0	0	0	3	0	1	2	1	3	2	0	12	0	0	0	0	0.201594	0	0.0578913	0.09986	0.0700507	0.190688	0.147357	0	0	0.0671982	0.075934	0.112682	athp-1	chrIII:10886564-10886882	+	WBGene00008081	9.26089	13.9053	11.9203	9.87386
cel_circ_new_0002722	0	0	0	0	2	1	1	2	2	1	5	1	15	0	0	0	0	0.134396	0.0657811	0.0578913	0.09986	0.140101	0.0635626	0.368394	0.0637495	0	0.0667258	0.0992842	0.165235	W05B2.7	chrIII:10990730-10991177	+	WBGene00012273	2.42877	1.28074	0.289324	0.227668
cel_circ_new_0002745	3	4	4	0	9	9	5	20	17	3	12	11	97	0.149586	0.341153	0.27993	0	0.604783	0.592029	0.289457	0.9986	1.19086	0.190688	0.884145	0.701245	0.256889	0.398938	0.826306	0.592026	exc-6	chrIII:1109113-1109468	+	WBGene00019030	9.99112	6.46711	4.27287	4.47028
cel_circ_new_0002747	0	0	1	1	3	1	1	8	5	3	6	10	39	0	0	0.0699824	0.0615457	0.201594	0.0657811	0.0578913	0.39944	0.350253	0.190688	0.442072	0.637495	0.0233275	0.10964	0.269195	0.423419	exc-6	chrIII:1110222-1110672	+	WBGene00019030	9.99112	6.46711	4.27287	4.47028
cel_circ_new_0002751	0	0	0	0	1	0	5	1	3	0	0	3	13	0	0	0	0	0.0671982	0	0.289457	0.04993	0.210152	0	0	0.191249	0	0.0223994	0.18318	0.0637495	cku-70	chrIII:11158215-11159326	+	WBGene00000519	9.04633	11.6986	15.8463	14.9115
cel_circ_new_0002762	0	0	0	0	0	1	8	8	6	4	7	5	39	0	0	0	0	0	0.0657811	0.463131	0.39944	0.420304	0.254251	0.515751	0.318748	0	0.021927	0.427625	0.362916	tra-1	chrIII:11183713-11191931	-	WBGene00006604	23.1111	16.8845	19.2522	22.2105
cel_circ_new_0002767	0	0	1	1	0	1	0	6	1	1	5	1	17	0	0	0.0699824	0.0615457	0	0.0657811	0	0.29958	0.0700507	0.0635626	0.368394	0.0637495	0.0233275	0.0424423	0.12321	0.165235	rsks-1	chrIII:11250095-11250439	+	WBGene00012929	42.5446	38.7862	43.9643	63.4367
cel_circ_new_0002769	0	0	0	0	0	0	0	7	1	1	3	3	15	0	0	0	0	0	0	0	0.34951	0.0700507	0.0635626	0.221036	0.191249	0	0	0.139854	0.158616	obr-1	chrIII:11258078-11258568	-	WBGene00012930	29.4132	36.3549	40.5202	52.302
cel_circ_new_0002770	0	0	0	0	0	1	3	0	0	0	6	3	13	0	0	0	0	0	0.0657811	0.173674	0	0	0	0.442072	0.191249	0	0.021927	0.0578913	0.211107	obr-1	chrIII:11258912-11260036	-	WBGene00012930	29.4132	36.3549	40.5202	52.302
cel_circ_new_0002793	1	2	2	0	3	2	4	4	2	2	2	2	26	0.049862	0.170576	0.139965	0	0.201594	0.131562	0.231565	0.19972	0.140101	0.127125	0.147357	0.127499	0.120134	0.111052	0.190462	0.133994	T28D6.5	chrIII:11335437-11337518	+	WBGene00012125	10.5627	8.00783	7.03474	7.29752
cel_circ_new_0002810	0	2	0	1	0	3	2	4	0	1	5	3	21	0	0.170576	0	0.0615457	0	0.197343	0.115783	0.19972	0	0.0635626	0.368394	0.191249	0.0568588	0.0862963	0.105168	0.207735	Y66D12A.9	chrIII:11571197-11571622	+	WBGene00013435	50.6034	105.688	62.3185	47.1289
cel_circ_new_0002832	0	0	1	1	0	1	1	3	2	1	1	2	13	0	0	0.0699824	0.0615457	0	0.0657811	0.0578913	0.14979	0.140101	0.0635626	0.0736787	0.127499	0.0233275	0.0424423	0.115928	0.0882468	gbf-1	chrIII:11752005-11752596	-	WBGene00007703	85.6927	53.4588	57.0715	60.2535
cel_circ_new_0002857	0	0	0	1	1	0	0	3	2	1	1	5	14	0	0	0	0.0615457	0.0671982	0	0	0.14979	0.140101	0.0635626	0.0736787	0.318748	0	0.0429146	0.0966305	0.151996	taf-12	chrIII:11864946-11866206	-	WBGene00006396	40.2079	44.7333	71.1349	75.5101
cel_circ_new_0002866	0	0	0	2	1	2	2	3	2	1	3	5	21	0	0	0	0.123091	0.0671982	0.131562	0.115783	0.14979	0.140101	0.0635626	0.221036	0.318748	0	0.107284	0.135225	0.201116	tsen-2	chrIII:11895927-11898269	-	WBGene00013231	13.9672	19.7516	21.9611	18.5681
cel_circ_new_0002867	1	0	0	0	4	0	1	3	2	7	4	1	23	0.049862	0	0	0	0.268793	0	0.0578913	0.14979	0.140101	0.444939	0.294715	0.0637495	0.0166207	0.0895975	0.115928	0.267801	tsen-2	chrIII:11897005-11898269	-	WBGene00013231	13.9672	19.7516	21.9611	18.5681
cel_circ_new_0002879	0	1	1	0	0	1	2	3	0	2	1	2	13	0	0.0852882	0.0699824	0	0	0.0657811	0.115783	0.14979	0	0.127125	0.0736787	0.127499	0.0517569	0.021927	0.0885242	0.109434	Y56A3A.30	chrIII:11978134-11979065	-	WBGene00013242	4.91798	4.60492	5.12562	6.43896
cel_circ_new_0002880	1	0	0	0	0	0	2	3	0	3	2	3	14	0.049862	0	0	0	0	0	0.115783	0.14979	0	0.190688	0.147357	0.191249	0.0166207	0	0.0885242	0.176431	Y56A3A.31	chrIII:11982553-11983682	+	WBGene00013243	5.97362	6.96419	7.03962	8.61265
cel_circ_new_0002884	1	0	1	0	2	0	4	6	3	5	3	7	32	0.049862	0	0.0699824	0	0.134396	0	0.231565	0.29958	0.210152	0.317813	0.221036	0.446247	0.0399481	0.0447988	0.247099	0.328365	brp-1	chrIII:12023528-12023980	+	WBGene00000273	238.285	329.564	1793.44	2409.36
cel_circ_new_0002886	0	0	1	1	0	0	5	3	4	1	2	2	19	0	0	0.0699824	0.0615457	0	0	0.289457	0.14979	0.280203	0.0635626	0.147357	0.127499	0.0233275	0.0205152	0.239816	0.112806	Y79H2A.3	chrIII:12032915-12033239	-	WBGene00013580	11.6019	11.9607	11.1616	12.5173
cel_circ_new_0002891	0	1	1	2	2	0	3	0	6	3	4	0	22	0	0.0852882	0.0699824	0.123091	0.134396	0	0.173674	0	0.420304	0.190688	0.294715	0	0.0517569	0.0858292	0.197993	0.161801	Y119D3B.12	chrIII:1205336-1205749	+	WBGene00022489	25.9274	27.4924	17.1069	17.9236
cel_circ_new_0002899	3	0	0	0	2	0	2	3	3	1	1	1	16	0.149586	0	0	0	0.134396	0	0.115783	0.14979	0.210152	0.0635626	0.0736787	0.0637495	0.049862	0.0447988	0.158575	0.066997	orc-3	chrIII:1208132-1211498	+	WBGene00022488	10.2143	12.1288	24.7445	27.45
cel_circ_new_0002912	0	1	1	0	1	0	4	3	2	2	1	2	17	0	0.0852882	0.0699824	0	0.0671982	0	0.231565	0.14979	0.140101	0.127125	0.0736787	0.127499	0.0517569	0.0223994	0.173819	0.109434	Y75B8A.7	chrIII:12157055-12157405	+	WBGene00013544	39.9398	39.7641	26.3113	24.1247
cel_circ_new_0002919	1	1	0	1	0	0	2	1	1	0	3	2	12	0.049862	0.0852882	0	0.0615457	0	0	0.115783	0.04993	0.0700507	0	0.221036	0.127499	0.0450501	0.0205152	0.0785878	0.116178	Y75B8A.24	chrIII:12253352-12255691	-	WBGene00013557	12.4378	13.1614	11.7628	11.5634
cel_circ_new_0002924	21	45	34	27	47	32	73	68	57	73	68	70	615	1.0471	3.83797	2.3794	1.66173	3.15831	2.10499	4.22607	3.39524	3.99289	4.64007	5.01015	4.46247	2.42149	2.30835	3.8714	4.70423	zip-12	chrIII:12329463-12329812	+	WBGene00013560	34.0995	34.0152	72.6884	81.1539
cel_circ_new_0002925	2	20	5	10	16	13	40	41	22	47	34	40	290	0.099724	1.70576	0.349912	0.615457	1.07517	0.855154	2.31565	2.04713	1.54112	2.98744	2.50508	2.54998	0.718467	0.848594	1.96797	2.68083	zip-12	chrIII:12329463-12330872	+	WBGene00013560	34.0995	34.0152	72.6884	81.1539
cel_circ_new_0002926	0	0	0	1	1	1	6	3	1	1	4	5	23	0	0	0	0.0615457	0.0671982	0.0657811	0.347348	0.14979	0.0700507	0.0635626	0.294715	0.318748	0	0.0648416	0.189063	0.225675	zip-12	chrIII:12330572-12330872	+	WBGene00013560	34.0995	34.0152	72.6884	81.1539
cel_circ_new_0002927	0	1	0	0	1	2	3	9	4	2	5	6	33	0	0.0852882	0	0	0.0671982	0.131562	0.173674	0.44937	0.280203	0.127125	0.368394	0.382497	0.0284294	0.0662534	0.301082	0.292672	zip-1	chrIII:12336906-12337351	+	WBGene00006986	13.008	12.6988	14.9674	19.0804
cel_circ_new_0002930	0	0	0	1	5	1	4	2	3	2	3	3	24	0	0	0	0.0615457	0.335991	0.0657811	0.231565	0.09986	0.210152	0.127125	0.221036	0.191249	0	0.154439	0.180526	0.179803	Y49E10.9	chrIII:12392710-12393071	-	NA	NA	NA	NA	NA
cel_circ_new_0002942	2	3	3	1	11	3	10	10	9	10	15	5	82	0.099724	0.255865	0.209947	0.0615457	0.73918	0.197343	0.578913	0.4993	0.630456	0.635626	1.10518	0.318748	0.188512	0.33269	0.569557	0.686518	tat-1	chrIII:12418845-12420722	-	WBGene00013034	54.009	48.7316	69.9311	70.678
cel_circ_new_0002977	0	3	0	0	2	1	1	4	1	3	1	1	17	0	0.255865	0	0	0.134396	0.0657811	0.0578913	0.19972	0.0700507	0.190688	0.0736787	0.0637495	0.0852882	0.0667258	0.109221	0.109372	pqn-80	chrIII:12649658-12650328	+	WBGene00004161	21.2092	21.1336	13.3985	14.5019
cel_circ_new_0002980	0	3	1	1	4	5	0	0	4	1	0	1	20	0	0.255865	0.0699824	0.0615457	0.268793	0.328905	0	0	0.280203	0.0635626	0	0.0637495	0.108616	0.219748	0.0934009	0.0424374	elpc-2	chrIII:12673676-12678915	+	WBGene00013738	13.6408	14.3786	9.87964	8.25616
cel_circ_new_0002983	0	1	0	1	0	0	0	3	1	2	2	2	12	0	0.0852882	0	0.0615457	0	0	0	0.14979	0.0700507	0.127125	0.147357	0.127499	0.0284294	0.0205152	0.0732802	0.133994	elpc-2	chrIII:12683226-12683896	+	WBGene00013738	13.6408	14.3786	9.87964	8.25616
cel_circ_new_0002990	1	0	0	0	0	1	0	0	5	0	2	4	13	0.049862	0	0	0	0	0.0657811	0	0	0.350253	0	0.147357	0.254998	0.0166207	0.021927	0.116751	0.134119	ssl-1	chrIII:12739983-12742049	+	WBGene00007027	28.894	29.3665	28.934	30.906
cel_circ_new_0002992	1	1	1	1	1	1	3	2	0	1	2	1	15	0.049862	0.0852882	0.0699824	0.0615457	0.0671982	0.0657811	0.173674	0.09986	0	0.0635626	0.147357	0.0637495	0.0683775	0.0648416	0.091178	0.0915566	lgc-37	chrIII:12785153-12785511	+	WBGene00013914	1.09634	0.86138	0.759855	0.785199
cel_circ_new_0003005	0	0	0	1	1	1	2	2	4	1	5	5	22	0	0	0	0.0615457	0.0671982	0.0657811	0.115783	0.09986	0.280203	0.0635626	0.368394	0.318748	0	0.0648416	0.165282	0.250235	pqn-83	chrIII:13093881-13096916	-	WBGene00004164	174.439	153.904	288.782	261.449
cel_circ_new_0003013	0	0	0	1	0	0	3	2	4	0	3	3	16	0	0	0	0.0615457	0	0	0.173674	0.09986	0.280203	0	0.221036	0.191249	0	0.0205152	0.184579	0.137428	abce-1	chrIII:13153816-13157843	+	WBGene00012714	53.914	48.8092	57.8608	50.5938
cel_circ_new_0003025	0	1	0	0	1	0	3	1	1	3	1	1	12	0	0.0852882	0	0	0.0671982	0	0.173674	0.04993	0.0700507	0.190688	0.0736787	0.0637495	0.0284294	0.0223994	0.0978849	0.109372	F53A2.9	chrIII:13358003-13358635	-	WBGene00009953	6.9304	30.8402	58.654	57.6107
cel_circ_new_0003041	1	1	0	0	1	1	5	9	2	2	4	5	31	0.049862	0.0852882	0	0	0.0671982	0.0657811	0.289457	0.44937	0.140101	0.127125	0.294715	0.318748	0.0450501	0.0443264	0.292976	0.246863	mlh-1	chrIII:13511627-13512114	-	WBGene00003373	8.81977	16.3327	32.8759	38.5614
cel_circ_new_0003052	0	0	1	0	1	0	0	4	1	0	5	3	15	0	0	0.0699824	0	0.0671982	0	0	0.19972	0.0700507	0	0.368394	0.191249	0.0233275	0.0223994	0.0899236	0.186547	set-16	chrIII:13649505-13650686	+	WBGene00011729	9.21999	7.39208	9.87126	8.85175
cel_circ_new_0003059	0	0	0	0	4	2	10	6	14	9	12	11	68	0	0	0	0	0.268793	0.131562	0.578913	0.29958	0.98071	0.572064	0.884145	0.701245	0	0.133452	0.619734	0.719151	lit-1	chrIII:13715497-13715851	+	WBGene00003048	46.5868	23.6432	32.6083	36.4364
cel_circ_new_0003075	2	1	2	1	3	2	8	9	5	8	11	8	60	0.099724	0.0852882	0.139965	0.0615457	0.201594	0.131562	0.463131	0.44937	0.350253	0.508501	0.810466	0.509996	0.108326	0.131567	0.420918	0.609655	Y82E9BR.19	chrIII:1490101-1493980	-	WBGene00022351	37.6317	39.739	29.0209	23.1116
cel_circ_new_0003077	0	0	0	1	3	0	1	3	4	2	4	2	20	0	0	0	0.0615457	0.201594	0	0.0578913	0.14979	0.280203	0.127125	0.294715	0.127499	0	0.0877134	0.162628	0.183113	Y82E9BR.19	chrIII:1491413-1493980	-	WBGene00022351	37.6317	39.739	29.0209	23.1116
cel_circ_new_0003078	0	1	1	1	2	0	5	12	10	4	11	8	55	0	0.0852882	0.0699824	0.0615457	0.134396	0	0.289457	0.59916	0.700507	0.254251	0.810466	0.509996	0.0517569	0.065314	0.529708	0.524904	Y82E9BR.19	chrIII:1493728-1493980	-	WBGene00022351	37.6317	39.739	29.0209	23.1116
cel_circ_new_0003091	0	0	0	0	2	0	5	7	5	4	6	7	36	0	0	0	0	0.134396	0	0.289457	0.34951	0.350253	0.254251	0.442072	0.446247	0	0.0447988	0.32974	0.380857	M01G5.1	chrIII:1503668-1504288	+	WBGene00019715	18.5377	22.2309	15.2406	15.9114
cel_circ_new_0003101	0	0	0	0	0	0	4	1	3	2	5	2	17	0	0	0	0	0	0	0.231565	0.04993	0.210152	0.127125	0.368394	0.127499	0	0	0.163882	0.207673	ddx-35	chrIII:1549240-1549626	-	WBGene00022056	9.53153	12.667	12.7278	11.7693
cel_circ_new_0003124	0	1	1	0	0	2	2	4	4	0	0	1	15	0	0.0852882	0.0699824	0	0	0.131562	0.115783	0.19972	0.280203	0	0	0.0637495	0.0517569	0.043854	0.198568	0.0212498	ser-4	chrIII:1724598-1725894	-	WBGene00004779	2.59013	7.569	21.382	30.7038
cel_circ_new_0003127	0	0	0	0	0	0	5	2	0	1	5	2	15	0	0	0	0	0	0	0.289457	0.09986	0	0.0635626	0.368394	0.127499	0	0	0.129772	0.186485	Y39A3CL.4	chrIII:1775504-1776001	-	WBGene00021442	20.2691	20.7193	36.3198	29.6542
cel_circ_new_0003135	1	2	5	8	5	4	28	27	21	26	32	32	191	0.049862	0.170576	0.349912	0.492366	0.335991	0.263124	1.62096	1.34811	1.47106	1.65263	2.35772	2.03999	0.190117	0.363827	1.48004	2.01678	rimb-1	chrIII:1790788-1791162	+	WBGene00006513	3.26754	3.93822	6.79648	7.55748
cel_circ_new_0003147	0	0	0	0	0	2	4	1	1	4	2	1	15	0	0	0	0	0	0.131562	0.231565	0.04993	0.0700507	0.254251	0.147357	0.0637495	0	0.043854	0.117182	0.155119	Y39A3CL.7	chrIII:1830465-1830918	+	WBGene00021443	38.0372	52.0943	92.8961	87.283
cel_circ_new_0003150	0	0	0	1	2	1	1	6	3	1	3	1	19	0	0	0	0.0615457	0.134396	0.0657811	0.0578913	0.29958	0.210152	0.0635626	0.221036	0.0637495	0	0.087241	0.189208	0.116116	Y39A3CL.7	chrIII:1830786-1833581	+	WBGene00021443	38.0372	52.0943	92.8961	87.283
cel_circ_new_0003152	1	0	1	3	5	6	14	22	14	9	19	31	125	0.049862	0	0.0699824	0.184637	0.335991	0.394686	0.810479	1.09846	0.98071	0.572064	1.3999	1.97624	0.0399481	0.305105	0.963216	1.31607	Y39A3CL.7	chrIII:1831814-1833581	+	WBGene00021443	38.0372	52.0943	92.8961	87.283
cel_circ_new_0003161	0	0	0	0	3	0	4	7	3	4	10	7	38	0	0	0	0	0.201594	0	0.231565	0.34951	0.210152	0.254251	0.736787	0.446247	0	0.0671982	0.263742	0.479095	pqn-82	chrIII:1850717-1851124	+	WBGene00004163	4.36618	13.4257	30.6577	30.007
cel_circ_new_0003166	0	0	1	0	1	1	2	1	1	1	2	2	12	0	0	0.0699824	0	0.0671982	0.0657811	0.115783	0.04993	0.0700507	0.0635626	0.147357	0.127499	0.0233275	0.0443264	0.0785878	0.112806	ttc-7	chrIII:1873717-1874761	+	WBGene00021444	11.3176	13.8175	21.8921	18.9584
cel_circ_new_0003167	4	2	4	5	2	2	5	14	3	9	8	10	68	0.199448	0.170576	0.27993	0.307729	0.134396	0.131562	0.289457	0.69902	0.210152	0.572064	0.58943	0.637495	0.216651	0.191229	0.399543	0.599663	smi-1	chrIII:1878364-1878606	+	WBGene00004886	10.5361	13.1712	13.4738	11.4296
cel_circ_new_0003177	0	0	1	0	0	2	4	3	6	1	2	4	23	0	0	0.0699824	0	0	0.131562	0.231565	0.14979	0.420304	0.0635626	0.147357	0.254998	0.0233275	0.043854	0.26722	0.155306	pqn-41	chrIII:1927676-1932374	+	WBGene00004128	15.4564	19.0684	34.621	34.2496
cel_circ_new_0003178	4	2	2	3	2	3	13	6	2	10	3	4	54	0.199448	0.170576	0.139965	0.184637	0.134396	0.197343	0.752587	0.29958	0.140101	0.635626	0.221036	0.254998	0.169996	0.172126	0.397423	0.370554	pqn-41	chrIII:1929105-1929473	+	WBGene00004128	15.4564	19.0684	34.621	34.2496
cel_circ_new_0003180	1	0	1	2	0	2	3	10	3	5	6	6	39	0.049862	0	0.0699824	0.123091	0	0.131562	0.173674	0.4993	0.210152	0.317813	0.442072	0.382497	0.0399481	0.0848845	0.294375	0.380794	pqn-41	chrIII:1930737-1931287	+	WBGene00004128	15.4564	19.0684	34.621	34.2496
cel_circ_new_0003183	0	0	0	1	0	0	4	2	2	1	1	2	13	0	0	0	0.0615457	0	0	0.231565	0.09986	0.140101	0.0635626	0.0736787	0.127499	0	0.0205152	0.157176	0.0882468	pqn-41	chrIII:1933197-1934523	+	WBGene00004128	15.4564	19.0684	34.621	34.2496
cel_circ_new_0003188	0	1	1	0	2	0	0	3	1	1	3	1	13	0	0.0852882	0.0699824	0	0.134396	0	0	0.14979	0.0700507	0.0635626	0.221036	0.0637495	0.0517569	0.0447988	0.0732802	0.116116	mboa-6	chrIII:1956041-1957859	-	WBGene00020115	146.809	95.4282	108.706	98.6888
cel_circ_new_0003189	0	0	1	0	0	1	0	6	0	0	4	2	14	0	0	0.0699824	0	0	0.0657811	0	0.29958	0	0	0.294715	0.127499	0.0233275	0.021927	0.09986	0.140738	mboa-6	chrIII:1957584-1957859	-	WBGene00020115	146.809	95.4282	108.706	98.6888
cel_circ_new_0003195	0	1	0	0	2	0	2	2	0	1	3	1	12	0	0.0852882	0	0	0.134396	0	0.115783	0.09986	0	0.0635626	0.221036	0.0637495	0.0284294	0.0447988	0.0718809	0.116116	dpy-1	chrIII:2036006-2036277	-	WBGene00001063	2.22463	3.66471	9.43096	9.30961
cel_circ_new_0003208	0	1	1	2	3	0	5	9	3	4	10	6	44	0	0.0852882	0.0699824	0.123091	0.201594	0	0.289457	0.44937	0.210152	0.254251	0.736787	0.382497	0.0517569	0.108229	0.316326	0.457845	Y48G9A.9	chrIII:2097111-2097313	+	WBGene00021702	44.4215	64.8488	55.5447	69.5989
cel_circ_new_0003215	1	0	0	1	2	1	2	6	1	0	2	3	19	0.049862	0	0	0.0615457	0.134396	0.0657811	0.115783	0.29958	0.0700507	0	0.147357	0.191249	0.0166207	0.087241	0.161804	0.112869	Y48G9A.11	chrIII:2114786-2115231	-	WBGene00021704	3.97808	4.12287	6.44905	5.04195
cel_circ_new_0003221	0	0	0	2	0	1	0	3	3	1	1	3	14	0	0	0	0.123091	0	0.0657811	0	0.14979	0.210152	0.0635626	0.0736787	0.191249	0	0.0629575	0.119981	0.109497	frl-1	chrIII:2143529-2143789	+	WBGene00021698	12.8677	8.57877	8.54888	13.3356
cel_circ_new_0003236	3	4	4	1	3	3	10	14	10	10	8	11	81	0.149586	0.341153	0.27993	0.0615457	0.201594	0.197343	0.578913	0.69902	0.700507	0.635626	0.58943	0.701245	0.256889	0.153494	0.65948	0.6421	C39B5.6	chrIII:2199977-2200307	+	WBGene00016524	19.7247	16.7585	23.3909	21.9531
cel_circ_new_0003239	0	1	0	0	2	3	4	7	8	7	10	8	50	0	0.0852882	0	0	0.134396	0.197343	0.231565	0.34951	0.560405	0.444939	0.736787	0.509996	0.0284294	0.11058	0.380494	0.563907	C39B5.6	chrIII:2204629-2204967	+	WBGene00016524	19.7247	16.7585	23.3909	21.9531
cel_circ_new_0003241	0	0	0	0	0	1	3	1	1	0	2	5	13	0	0	0	0	0	0.0657811	0.173674	0.04993	0.0700507	0	0.147357	0.318748	0	0.021927	0.0978849	0.155368	C39B5.14	chrIII:2212257-2213486	+	WBGene00189950	0.155377	2.05809	9.70261	5.25025
cel_circ_new_0003242	0	0	0	0	0	0	1	5	2	0	4	2	14	0	0	0	0	0	0	0.0578913	0.24965	0.140101	0	0.294715	0.127499	0	0	0.149214	0.140738	C39B5.14	chrIII:2214109-2214499	+	WBGene00189950	0.155377	2.05809	9.70261	5.25025
cel_circ_new_0003245	1	1	0	0	1	0	0	3	1	0	4	1	12	0.049862	0.0852882	0	0	0.0671982	0	0	0.14979	0.0700507	0	0.294715	0.0637495	0.0450501	0.0223994	0.0732802	0.119488	klp-20	chrIII:225337-227002	+	WBGene00002230	4.93779	3.68018	4.44876	6.21133
cel_circ_new_0003263	0	0	2	1	0	0	2	5	0	1	4	3	18	0	0	0.139965	0.0615457	0	0	0.115783	0.24965	0	0.0635626	0.294715	0.191249	0.0466549	0.0205152	0.121811	0.183175	gip-1	chrIII:2352181-2353657	+	WBGene00001589	19.3687	23.3959	31.0637	26.0593
cel_circ_new_0003265	0	0	0	1	4	1	1	1	1	0	2	2	13	0	0	0	0.0615457	0.268793	0.0657811	0.0578913	0.04993	0.0700507	0	0.147357	0.127499	0	0.13204	0.0592907	0.0916189	gip-1	chrIII:2356454-2356768	+	WBGene00001589	19.3687	23.3959	31.0637	26.0593
cel_circ_new_0003277	0	0	1	1	1	3	6	9	5	5	5	6	42	0	0	0.0699824	0.0615457	0.0671982	0.197343	0.347348	0.44937	0.350253	0.317813	0.368394	0.382497	0.0233275	0.108696	0.382324	0.356235	W04B5.3	chrIII:2422450-2423095	+	WBGene00021020	28.0559	53.2518	68.8681	64.4438
cel_circ_new_0003285	1	2	1	2	2	1	4	6	2	3	1	8	33	0.049862	0.170576	0.0699824	0.123091	0.134396	0.0657811	0.231565	0.29958	0.140101	0.190688	0.0736787	0.509996	0.0968069	0.107756	0.223749	0.258121	smg-6	chrIII:2473867-2474240	+	WBGene00004884	19.7531	22.0688	65.3837	58.9393
cel_circ_new_0003297	2	0	1	2	2	1	5	2	5	3	6	5	34	0.099724	0	0.0699824	0.123091	0.134396	0.0657811	0.289457	0.09986	0.350253	0.190688	0.442072	0.318748	0.0565688	0.107756	0.246523	0.317169	smg-6	chrIII:2482736-2484286	+	WBGene00004884	19.7531	22.0688	65.3837	58.9393
cel_circ_new_0003299	0	0	0	0	0	0	3	10	4	2	2	2	23	0	0	0	0	0	0	0.173674	0.4993	0.280203	0.127125	0.147357	0.127499	0	0	0.317726	0.133994	smg-6	chrIII:2485450-2485674	+	WBGene00004884	19.7531	22.0688	65.3837	58.9393
cel_circ_new_0003307	0	0	1	0	0	1	0	3	1	2	2	3	13	0	0	0.0699824	0	0	0.0657811	0	0.14979	0.0700507	0.127125	0.147357	0.191249	0.0233275	0.021927	0.0732802	0.155244	Y50D7A.3	chrIII:257460-259519	+	WBGene00021753	38.0401	41.4064	43.8664	43.0388
cel_circ_new_0003313	1	0	0	1	2	0	1	3	4	2	3	4	21	0.049862	0	0	0.0615457	0.134396	0	0.0578913	0.14979	0.280203	0.127125	0.221036	0.254998	0.0166207	0.065314	0.162628	0.201053	Y71H2B.5	chrIII:2616923-2617253	+	WBGene00022195	7.57723	7.33152	5.12907	4.78614
cel_circ_new_0003324	0	2	1	1	1	0	1	3	0	1	1	1	12	0	0.170576	0.0699824	0.0615457	0.0671982	0	0.0578913	0.14979	0	0.0635626	0.0736787	0.0637495	0.0801863	0.0429146	0.0692271	0.066997	pbo-1	chrIII:2681997-2685145	-	WBGene00003941	61.9778	47.5089	31.869	35.3716
cel_circ_new_0003326	0	0	0	0	1	0	0	4	0	0	7	4	16	0	0	0	0	0.0671982	0	0	0.19972	0	0	0.515751	0.254998	0	0.0223994	0.0665734	0.256916	set-27	chrIII:2702090-2704500	+	WBGene00022173	35.3641	27.9097	25.4295	17.2744
cel_circ_new_0003328	0	0	1	0	3	0	6	5	5	4	4	7	35	0	0	0.0699824	0	0.201594	0	0.347348	0.24965	0.350253	0.254251	0.294715	0.446247	0.0233275	0.0671982	0.315751	0.331737	set-27	chrIII:2703956-2704500	+	WBGene00022173	35.3641	27.9097	25.4295	17.2744
cel_circ_new_0003329	1	0	0	0	1	0	7	2	0	0	0	2	13	0.049862	0	0	0	0.0671982	0	0.405239	0.09986	0	0	0	0.127499	0.0166207	0.0223994	0.168366	0.0424997	Y71H2AM.10	chrIII:2708873-2709726	-	WBGene00022175	1.69356	1.49605	2.81934	3.86274
cel_circ_new_0003331	0	1	0	0	0	1	4	2	0	1	3	1	13	0	0.0852882	0	0	0	0.0657811	0.231565	0.09986	0	0.0635626	0.221036	0.0637495	0.0284294	0.021927	0.110475	0.116116	xpd-1	chrIII:271743-277630	+	WBGene00021752	12.6682	12.285	17.4316	19.6608
cel_circ_new_0003335	1	1	2	0	4	1	1	2	1	0	0	2	15	0.049862	0.0852882	0.139965	0	0.268793	0.0657811	0.0578913	0.09986	0.0700507	0	0	0.127499	0.091705	0.111525	0.075934	0.0424997	Y71H2AM.15	chrIII:2748583-2749110	-	WBGene00022180	6.60614	3.13449	1.36783	1.42683
cel_circ_new_0003346	1	2	0	0	2	0	8	4	5	2	6	3	33	0.049862	0.170576	0	0	0.134396	0	0.463131	0.19972	0.350253	0.127125	0.442072	0.191249	0.0734795	0.0447988	0.337701	0.253482	Y71H2AM.3	chrIII:2806905-2807292	+	WBGene00022168	30.0192	28.8915	29.4401	24.9491
cel_circ_new_0003367	0	0	1	1	2	0	4	6	1	3	4	4	26	0	0	0.0699824	0.0615457	0.134396	0	0.231565	0.29958	0.0700507	0.190688	0.294715	0.254998	0.0233275	0.065314	0.200399	0.2468	cdh-1	chrIII:2934412-2935144	+	WBGene00019994	4.28154	2.36628	2.39311	2.25857
cel_circ_new_0003370	0	1	0	0	0	0	3	4	1	1	2	1	13	0	0.0852882	0	0	0	0	0.173674	0.19972	0.0700507	0.0635626	0.147357	0.0637495	0.0284294	0	0.147815	0.0915566	H05C05.1	chrIII:2949620-2950792	+	WBGene00019157	30.2822	31.149	19.113	21.917
cel_circ_new_0003374	0	0	0	1	2	0	2	2	0	1	2	2	12	0	0	0	0.0615457	0.134396	0	0.115783	0.09986	0	0.0635626	0.147357	0.127499	0	0.065314	0.0718809	0.112806	H05C05.2	chrIII:2963923-2964461	-	WBGene00019158	27.3409	51.8394	44.8778	47.3871
cel_circ_new_0003395	0	0	0	1	0	0	8	1	1	7	5	5	28	0	0	0	0.0615457	0	0	0.463131	0.04993	0.0700507	0.444939	0.368394	0.318748	0	0.0205152	0.19437	0.37736	daf-2	chrIII:3023077-3028800	-	WBGene00000898	15.2017	14.9634	25.5079	31.3383
cel_circ_new_0003397	4	8	10	6	10	7	23	40	11	20	43	30	212	0.199448	0.682306	0.699824	0.369274	0.671982	0.460467	1.3315	1.9972	0.770558	1.27125	3.16819	1.91249	0.527192	0.500574	1.36642	2.11731	H06I04.6	chrIII:3061744-3062885	-	WBGene00019170	18.1208	14.3443	24.3401	42.9498
cel_circ_new_0003409	1	2	1	2	3	1	6	6	2	7	5	4	40	0.049862	0.170576	0.0699824	0.123091	0.201594	0.0657811	0.347348	0.29958	0.140101	0.444939	0.368394	0.254998	0.0968069	0.130156	0.262343	0.35611	sft-1	chrIII:3088310-3089684	+	WBGene00004787	13.6327	15.8399	12.2852	10.4749
cel_circ_new_0003416	1	0	1	2	3	4	2	4	0	1	2	3	23	0.049862	0	0.0699824	0.123091	0.201594	0.263124	0.115783	0.19972	0	0.0635626	0.147357	0.191249	0.0399481	0.195937	0.105168	0.134056	Y53G8B.3	chrIII:3107160-3107553	-	NA	NA	NA	NA	NA
cel_circ_new_0003432	0	0	1	0	0	1	4	3	2	3	5	5	24	0	0	0.0699824	0	0	0.0657811	0.231565	0.14979	0.140101	0.190688	0.368394	0.318748	0.0233275	0.021927	0.173819	0.29261	R148.5	chrIII:3168274-3170012	+	WBGene00020104	32.9164	19.2652	21.9193	19.3827
cel_circ_new_0003437	0	0	0	0	0	1	4	2	0	1	4	2	14	0	0	0	0	0	0.0657811	0.231565	0.09986	0	0.0635626	0.294715	0.127499	0	0.021927	0.110475	0.161926	frm-8	chrIII:3201854-3202133	-	WBGene00001494	4.78311	7.46003	13.2187	14.0218
cel_circ_new_0003441	0	2	1	1	5	1	2	6	1	3	2	6	30	0	0.170576	0.0699824	0.0615457	0.335991	0.0657811	0.115783	0.29958	0.0700507	0.190688	0.147357	0.382497	0.0801863	0.154439	0.161804	0.240181	Y53G8AL.2	chrIII:3246819-3247162	-	WBGene00021800	76.496	50.7336	56.3213	38.9676
cel_circ_new_0003453	2	0	2	0	0	1	2	0	0	3	1	5	16	0.099724	0	0.139965	0	0	0.0657811	0.115783	0	0	0.190688	0.0736787	0.318748	0.0798962	0.021927	0.0385942	0.194371	phf-15	chrIII:3327937-3330217	+	WBGene00021810	14.636	14.9998	13.252	15.5832
cel_circ_new_0003454	1	0	1	1	2	2	7	18	11	3	11	10	67	0.049862	0	0.0699824	0.0615457	0.134396	0.131562	0.405239	0.89874	0.770558	0.190688	0.810466	0.637495	0.0399481	0.109168	0.691512	0.546216	phf-15	chrIII:3329406-3330217	+	WBGene00021810	14.636	14.9998	13.252	15.5832
cel_circ_new_0003469	0	3	2	0	0	5	1	5	5	1	7	4	33	0	0.255865	0.139965	0	0	0.328905	0.0578913	0.24965	0.350253	0.0635626	0.515751	0.254998	0.131943	0.109635	0.219265	0.278104	golg-4	chrIII:3416800-3420444	+	WBGene00010306	36.6802	20.9186	14.9906	17.1611
cel_circ_new_0003476	2	5	1	1	3	1	4	2	1	3	2	1	26	0.099724	0.426441	0.0699824	0.0615457	0.201594	0.0657811	0.231565	0.09986	0.0700507	0.190688	0.147357	0.0637495	0.198716	0.10964	0.133825	0.133932	golg-4	chrIII:3421124-3422065	+	WBGene00010306	36.6802	20.9186	14.9906	17.1611
cel_circ_new_0003485	0	1	0	1	0	1	2	2	3	2	1	3	16	0	0.0852882	0	0.0615457	0	0.0657811	0.115783	0.09986	0.210152	0.127125	0.0736787	0.191249	0.0284294	0.0424423	0.141932	0.130684	M01F1.9	chrIII:3495734-3499057	-	WBGene00010815	22.6254	28.5704	90.9393	86.7929
cel_circ_new_0003486	1	1	0	1	0	0	3	3	4	5	3	2	23	0.049862	0.0852882	0	0.0615457	0	0	0.173674	0.14979	0.280203	0.317813	0.221036	0.127499	0.0450501	0.0205152	0.201222	0.222116	M01F1.9	chrIII:3497031-3499057	-	WBGene00010815	22.6254	28.5704	90.9393	86.7929
cel_circ_new_0003489	0	0	0	0	1	1	1	5	1	1	3	0	13	0	0	0	0	0.0671982	0.0657811	0.0578913	0.24965	0.0700507	0.0635626	0.221036	0	0	0.0443264	0.125864	0.0948663	nhr-6	chrIII:3574147-3574376	+	WBGene00003605	3.74806	2.70915	2.44845	3.22631
cel_circ_new_0003492	0	1	1	0	0	0	2	2	3	4	3	6	22	0	0.0852882	0.0699824	0	0	0	0.115783	0.09986	0.210152	0.254251	0.221036	0.382497	0.0517569	0	0.141932	0.285928	sel-8	chrIII:3616945-3617312	-	WBGene00004765	14.6511	21.2508	34.642	62.5082
cel_circ_new_0003498	0	1	0	0	2	1	1	2	1	1	1	2	12	0	0.0852882	0	0	0.134396	0.0657811	0.0578913	0.09986	0.0700507	0.0635626	0.0736787	0.127499	0.0284294	0.0667258	0.075934	0.0882468	unc-93	chrIII:3645118-3645465	+	WBGene00006822	3.62797	2.5725	1.67765	1.33941
cel_circ_new_0003516	0	0	0	1	1	0	6	6	1	3	5	6	29	0	0	0	0.0615457	0.0671982	0	0.347348	0.29958	0.0700507	0.190688	0.368394	0.382497	0	0.0429146	0.238993	0.31386	brc-1	chrIII:3858317-3859221	-	WBGene00000264	10.9645	16.6422	23.7685	19.875
cel_circ_new_0003518	0	0	0	0	0	1	7	8	6	3	7	7	39	0	0	0	0	0	0.0657811	0.405239	0.39944	0.420304	0.190688	0.515751	0.446247	0	0.021927	0.408328	0.384229	brc-1	chrIII:3861279-3862032	-	WBGene00000264	10.9645	16.6422	23.7685	19.875
cel_circ_new_0003528	0	1	0	2	1	0	4	5	3	2	1	1	20	0	0.0852882	0	0.123091	0.0671982	0	0.231565	0.24965	0.210152	0.127125	0.0736787	0.0637495	0.0284294	0.0634299	0.230456	0.0881845	msi-1	chrIII:3971608-3972919	-	WBGene00003423	32.5187	44.0766	70.3635	82.1835
cel_circ_new_0003535	0	0	0	1	2	0	1	1	1	2	5	1	14	0	0	0	0.0615457	0.134396	0	0.0578913	0.04993	0.0700507	0.127125	0.368394	0.0637495	0	0.065314	0.0592907	0.186423	Y55B1BL.1	chrIII:403501-403707	+	WBGene00021909	22.6735	23.2232	42.2738	88.3253
cel_circ_new_0003555	1	1	1	1	3	1	2	9	7	3	4	4	37	0.049862	0.0852882	0.0699824	0.0615457	0.201594	0.0657811	0.115783	0.44937	0.490355	0.190688	0.294715	0.254998	0.0683775	0.10964	0.351836	0.2468	sup-26	chrIII:4278933-4279259	-	WBGene00006331	19.7628	9.90562	18.1862	30.0901
cel_circ_new_0003556	0	0	0	0	1	0	1	3	4	1	0	3	13	0	0	0	0	0.0671982	0	0.0578913	0.14979	0.280203	0.0635626	0	0.191249	0	0.0223994	0.162628	0.0849371	cdk-12	chrIII:4336787-4337179	+	WBGene00007135	48.471	52.8323	49.2983	48.606
cel_circ_new_0003561	1	1	0	0	2	0	0	2	1	1	3	1	12	0.049862	0.0852882	0	0	0.134396	0	0	0.09986	0.0700507	0.0635626	0.221036	0.0637495	0.0450501	0.0447988	0.0566369	0.116116	hse-5	chrIII:4346825-4347340	+	WBGene00002003	33.4029	33.7864	66.3846	56.8449
cel_circ_new_0003587	0	0	0	0	0	1	1	0	2	3	3	3	13	0	0	0	0	0	0.0657811	0.0578913	0	0.140101	0.190688	0.221036	0.191249	0	0.021927	0.0659976	0.200991	Y55B1BR.6	chrIII:455044-459690	-	WBGene00044401	4.26409	5.54866	7.94672	7.32567
cel_circ_new_0003650	0	0	0	0	2	0	3	8	4	1	6	7	31	0	0	0	0	0.134396	0	0.173674	0.39944	0.280203	0.0635626	0.442072	0.446247	0	0.0447988	0.284439	0.317294	Y54H5A.2	chrIII:5146014-5146338	-	WBGene00021900	19.7153	33.5947	28.3295	22.9657
cel_circ_new_0003660	0	0	0	0	1	0	1	3	1	4	1	1	12	0	0	0	0	0.0671982	0	0.0578913	0.14979	0.0700507	0.254251	0.0736787	0.0637495	0	0.0223994	0.0925774	0.13056	sumv-1	chrIII:5249424-5249744	-	WBGene00016409	9.36825	13.3722	24.3506	23.6447
cel_circ_new_0003688	0	10	6	4	15	4	12	12	9	11	13	10	106	0	0.852882	0.419894	0.246183	1.00797	0.263124	0.694696	0.59916	0.630456	0.699189	0.957824	0.637495	0.424259	0.50576	0.641437	0.764836	C05D2.8	chrIII:5609121-5609602	-	WBGene00015469	79.5181	37.2512	52.8929	41.6089
cel_circ_new_0003699	1	3	1	0	2	1	0	0	2	1	1	0	12	0.049862	0.255865	0.0699824	0	0.134396	0.0657811	0	0	0.140101	0.0635626	0.0736787	0	0.125236	0.0667258	0.0467005	0.0457471	arf-1.2	chrIII:5716336-5716755	+	WBGene00000182	236.932	134.334	96.2862	116.004
cel_circ_new_0003719	0	0	1	0	2	0	7	5	2	2	2	4	25	0	0	0.0699824	0	0.134396	0	0.405239	0.24965	0.140101	0.127125	0.147357	0.254998	0.0233275	0.0447988	0.264997	0.176494	tdo-2	chrIII:5918161-5918599	-	WBGene00016201	88.8403	137.356	99.9307	105.479
cel_circ_new_0003720	0	0	1	0	2	0	2	7	6	4	3	4	29	0	0	0.0699824	0	0.134396	0	0.115783	0.34951	0.420304	0.254251	0.221036	0.254998	0.0233275	0.0447988	0.295199	0.243428	tdo-2	chrIII:5918161-5919035	-	WBGene00016201	88.8403	137.356	99.9307	105.479
cel_circ_new_0003721	0	2	0	2	2	0	6	14	4	4	9	12	55	0	0.170576	0	0.123091	0.134396	0	0.347348	0.69902	0.280203	0.254251	0.663109	0.764994	0.0568588	0.0858292	0.44219	0.560785	tdo-2	chrIII:5918484-5919035	-	WBGene00016201	88.8403	137.356	99.9307	105.479
cel_circ_new_0003722	0	2	0	0	1	1	1	4	2	0	4	2	17	0	0.170576	0	0	0.0671982	0.0657811	0.0578913	0.19972	0.140101	0	0.294715	0.127499	0.0568588	0.0443264	0.132571	0.140738	tdo-2	chrIII:5918825-5919955	-	WBGene00016201	88.8403	137.356	99.9307	105.479
cel_circ_new_0003733	2	7	4	0	2	1	2	8	5	0	5	3	39	0.099724	0.597017	0.27993	0	0.134396	0.0657811	0.115783	0.39944	0.350253	0	0.368394	0.191249	0.325557	0.0667258	0.288492	0.186547	mlp-1	chrIII:5972896-5973401	-	WBGene00003375	302.589	481.588	291.658	222.77
cel_circ_new_0003758	1	0	1	0	0	0	0	7	2	1	5	4	21	0.049862	0	0.0699824	0	0	0	0	0.34951	0.140101	0.0635626	0.368394	0.254998	0.0399481	0	0.163204	0.228985	akap-1	chrIII:6354398-6358682	+	WBGene00016977	77.7832	76.2565	71.5972	103.053
cel_circ_new_0003781	0	0	0	0	1	1	1	7	1	1	3	3	18	0	0	0	0	0.0671982	0.0657811	0.0578913	0.34951	0.0700507	0.0635626	0.221036	0.191249	0	0.0443264	0.159151	0.158616	rbf-1	chrIII:6698581-6698910	+	WBGene00004316	5.46405	4.32192	4.17358	4.73867
cel_circ_new_0003793	1	1	1	1	1	1	2	6	8	1	7	5	35	0.049862	0.0852882	0.0699824	0.0615457	0.0671982	0.0657811	0.115783	0.29958	0.560405	0.0635626	0.515751	0.318748	0.0683775	0.0648416	0.325256	0.299354	C24A1.3	chrIII:695124-695865	-	WBGene00016030	6.43958	4.40163	4.3972	5.32611
cel_circ_new_0003811	1	1	3	0	1	2	0	2	0	1	0	1	12	0.049862	0.0852882	0.209947	0	0.0671982	0.131562	0	0.09986	0	0.0635626	0	0.0637495	0.115032	0.0662534	0.0332867	0.0424374	ogt-1	chrIII:7147451-7151017	-	WBGene00003858	28.827	20.9668	27.5826	30.1893
cel_circ_new_0003832	0	0	0	1	1	1	6	5	3	4	1	2	24	0	0	0	0.0615457	0.0671982	0.0657811	0.347348	0.24965	0.210152	0.254251	0.0736787	0.127499	0	0.0648416	0.26905	0.151809	R151.2	chrIII:7211435-7212892	+	WBGene00020107	74.5891	67.9903	98.9606	89.7241
cel_circ_new_0003833	0	0	1	2	1	0	2	5	2	3	3	2	21	0	0	0.0699824	0.123091	0.0671982	0	0.115783	0.24965	0.140101	0.190688	0.221036	0.127499	0.0233275	0.0634299	0.168511	0.179741	R151.2	chrIII:7211441-7212892	+	WBGene00020107	74.5891	67.9903	98.9606	89.7241
cel_circ_new_0003835	0	0	0	0	2	0	4	1	0	3	1	2	13	0	0	0	0	0.134396	0	0.231565	0.04993	0	0.190688	0.0736787	0.127499	0	0.0447988	0.0938318	0.130622	R151.6	chrIII:7222327-7222960	-	WBGene00020109	54.852	56.4174	100.504	79.7789
cel_circ_new_0003854	0	1	0	2	1	2	4	4	7	4	6	3	34	0	0.0852882	0	0.123091	0.0671982	0.131562	0.231565	0.19972	0.490355	0.254251	0.442072	0.191249	0.0284294	0.107284	0.307213	0.295857	F08F8.10	chrIII:7356041-7357387	-	WBGene00017275	26.0176	29.2481	45.1223	36.307
cel_circ_new_0003877	1	0	0	0	0	0	0	1	4	1	3	2	12	0.049862	0	0	0	0	0	0	0.04993	0.280203	0.0635626	0.221036	0.127499	0.0166207	0	0.110044	0.137366	attf-3	chrIII:76672-77085	-	WBGene00018794	11.3103	11.5674	9.84644	10.8422
cel_circ_new_0003911	1	0	0	1	3	1	0	2	1	3	2	3	17	0.049862	0	0	0.0615457	0.201594	0.0657811	0	0.09986	0.0700507	0.190688	0.147357	0.191249	0.0166207	0.10964	0.0566369	0.176431	trpp-11	chrIII:797151-798022	+	WBGene00015173	13.0082	13.0904	28.9158	29.9636
cel_circ_new_0003923	2	0	0	6	4	2	16	12	3	12	8	9	74	0.099724	0	0	0.369274	0.268793	0.131562	0.926261	0.59916	0.210152	0.762752	0.58943	0.573746	0.0332413	0.256543	0.578525	0.641976	trpp-11	chrIII:806106-806575	+	WBGene00015173	13.0082	13.0904	28.9158	29.9636
cel_circ_new_0003925	0	1	0	2	3	1	3	3	5	4	5	3	30	0	0.0852882	0	0.123091	0.201594	0.0657811	0.173674	0.14979	0.350253	0.254251	0.368394	0.191249	0.0284294	0.130156	0.224572	0.271298	attf-3	chrIII:80616-82055	-	WBGene00018794	11.3103	11.5674	9.84644	10.8422
cel_circ_new_0003934	0	0	0	1	1	0	2	0	0	1	2	5	12	0	0	0	0.0615457	0.0671982	0	0.115783	0	0	0.0635626	0.147357	0.318748	0	0.0429146	0.0385942	0.176556	prp-8	chrIII:8170064-8171712	+	WBGene00004187	89.0266	84.7551	91.485	84.7636
cel_circ_new_0003960	0	2	0	0	1	0	4	2	3	2	2	2	18	0	0.170576	0	0	0.0671982	0	0.231565	0.09986	0.210152	0.127125	0.147357	0.127499	0.0568588	0.0223994	0.180526	0.133994	ZK353.9	chrIII:8411021-8411379	+	WBGene00022704	14.9907	30.6836	59.4955	42.6307
cel_circ_new_0003964	0	3	7	4	4	0	5	6	8	6	8	1	52	0	0.255865	0.489877	0.246183	0.268793	0	0.289457	0.29958	0.560405	0.381376	0.58943	0.0637495	0.24858	0.171658	0.383147	0.344852	ufbp-1	chrIII:8440737-8441114	-	WBGene00022865	107.12	83.7019	115.515	131.778
cel_circ_new_0003969	0	0	0	0	0	1	1	3	4	0	3	4	16	0	0	0	0	0	0.0657811	0.0578913	0.14979	0.280203	0	0.221036	0.254998	0	0.021927	0.162628	0.158678	pac-1	chrIII:8507629-8509551	+	WBGene00015418	21.7647	20.9818	28.4062	26.0846
cel_circ_new_0003970	0	0	0	1	1	0	19	11	4	12	11	10	69	0	0	0	0.0615457	0.0671982	0	1.09994	0.54923	0.280203	0.762752	0.810466	0.637495	0	0.0429146	0.643123	0.736904	pac-1	chrIII:8513202-8514110	+	WBGene00015418	21.7647	20.9818	28.4062	26.0846
cel_circ_new_0004015	1	2	0	1	4	1	0	5	0	1	1	1	17	0.049862	0.170576	0	0.0615457	0.268793	0.0657811	0	0.24965	0	0.0635626	0.0736787	0.0637495	0.0734795	0.13204	0.0832167	0.066997	pat-4	chrIII:91606-91862	-	WBGene00003931	14.3628	10.4445	6.5561	5.37632
cel_circ_new_0004018	0	0	1	2	0	1	4	5	3	1	5	5	27	0	0	0.0699824	0.123091	0	0.0657811	0.231565	0.24965	0.210152	0.0635626	0.368394	0.318748	0.0233275	0.0629575	0.230456	0.250235	fozi-1	chrIII:9293194-9293414	+	WBGene00010453	8.07761	4.28009	3.81702	3.71968
cel_circ_new_0004031	2	0	0	0	1	0	0	3	2	3	3	4	18	0.099724	0	0	0	0.0671982	0	0	0.14979	0.140101	0.190688	0.221036	0.254998	0.0332413	0.0223994	0.0966305	0.222241	spk-1	chrIII:9459100-9460223	+	WBGene00004980	53.4918	52.1449	48.063	55.2736
cel_circ_new_0004073	3	5	3	1	4	0	7	4	2	6	7	7	49	0.149586	0.426441	0.209947	0.0615457	0.268793	0	0.405239	0.19972	0.140101	0.381376	0.515751	0.446247	0.261991	0.110113	0.248354	0.447791	ZK632.2	chrIII:9799106-9799423	+	WBGene00014011	34.1043	49.6733	65.6053	51.2698
cel_circ_new_0004140	2	1	0	2	2	0	5	6	3	9	6	5	41	0.099724	0.0852882	0	0.123091	0.134396	0	0.289457	0.29958	0.210152	0.572064	0.442072	0.318748	0.0616707	0.0858292	0.266396	0.444295	unc-43	chrIV:10340109-10340556	-	WBGene00006779	192.938	152.45	154.964	130.353
cel_circ_new_0004149	0	1	1	0	0	0	2	6	1	3	3	4	21	0	0.0852882	0.0699824	0	0	0	0.115783	0.29958	0.0700507	0.190688	0.221036	0.254998	0.0517569	0	0.161804	0.222241	F13B12.2	chrIV:10427724-10428505	-	WBGene00008730	3.63932	3.02882	2.83377	3.48805
cel_circ_new_0004157	3	13	5	2	8	4	4	7	9	5	8	7	75	0.149586	1.10875	0.349912	0.123091	0.537585	0.263124	0.231565	0.34951	0.630456	0.317813	0.58943	0.446247	0.536082	0.307934	0.403844	0.451163	tax-6	chrIV:10500445-10501126	-	WBGene00006527	43.2797	27.8166	26.7374	29.56
cel_circ_new_0004238	0	0	0	0	2	1	0	3	1	1	3	1	12	0	0	0	0	0.134396	0.0657811	0	0.14979	0.0700507	0.0635626	0.221036	0.0637495	0	0.0667258	0.0732802	0.116116	klp-12	chrIV:11357275-11359863	-	WBGene00002223	34.9223	25.8202	0	0
cel_circ_new_0004269	0	0	0	0	1	0	2	4	1	1	0	5	14	0	0	0	0	0.0671982	0	0.115783	0.19972	0.0700507	0.0635626	0	0.318748	0	0.0223994	0.128518	0.127437	magi-1	chrIV:11722519-11725426	+	WBGene00010444	12.8661	11.5877	14.1669	23.2827
cel_circ_new_0004313	0	0	0	0	1	0	3	3	3	1	3	2	16	0	0	0	0	0.0671982	0	0.173674	0.14979	0.210152	0.0635626	0.221036	0.127499	0	0.0223994	0.177872	0.137366	F35G2.1	chrIV:12203248-12204083	+	WBGene00009435	33.6071	41.3203	87.2149	102.469
cel_circ_new_0004349	0	0	0	1	1	0	7	2	5	3	2	3	24	0	0	0	0.0615457	0.0671982	0	0.405239	0.09986	0.350253	0.190688	0.147357	0.191249	0	0.0429146	0.285118	0.176431	F07C6.4	chrIV:12825400-12825855	+	WBGene00008555	42.2455	66.426	92.6796	89.9833
cel_circ_new_0004350	0	0	0	0	0	0	4	2	1	3	0	6	16	0	0	0	0	0	0	0.231565	0.09986	0.0700507	0.190688	0	0.382497	0	0	0.133825	0.191062	F07C6.4	chrIV:12826549-12827620	+	WBGene00008555	42.2455	66.426	92.6796	89.9833
cel_circ_new_0004352	0	0	0	1	1	1	6	10	7	7	8	10	51	0	0	0	0.0615457	0.0671982	0.0657811	0.347348	0.4993	0.490355	0.444939	0.58943	0.637495	0	0.0648416	0.445668	0.557288	F07C6.4	chrIV:12827547-12828526	+	WBGene00008555	42.2455	66.426	92.6796	89.9833
cel_circ_new_0004359	1	2	2	2	2	0	1	4	1	1	2	1	19	0.049862	0.170576	0.139965	0.123091	0.134396	0	0.0578913	0.19972	0.0700507	0.0635626	0.147357	0.0637495	0.120134	0.0858292	0.109221	0.0915566	K08D8.3	chrIV:12904578-12904956	-	WBGene00010657	50.5106	49.5781	12.8342	6.0807
cel_circ_new_0004371	1	0	1	1	0	1	2	4	0	0	2	0	12	0.049862	0	0.0699824	0.0615457	0	0.0657811	0.115783	0.19972	0	0	0.147357	0	0.0399481	0.0424423	0.105168	0.0491192	mbk-2	chrIV:13014613-13024618	+	WBGene00003150	53.8707	68.8554	130.732	155.237
cel_circ_new_0004372	0	0	0	0	3	1	0	9	6	5	9	9	42	0	0	0	0	0.201594	0.0657811	0	0.44937	0.420304	0.317813	0.663109	0.573746	0	0.0891252	0.289891	0.518223	mbk-2	chrIV:13031593-13033930	+	WBGene00003150	53.8707	68.8554	130.732	155.237
cel_circ_new_0004383	0	0	0	0	0	0	4	0	3	4	1	1	13	0	0	0	0	0	0	0.231565	0	0.210152	0.254251	0.0736787	0.0637495	0	0	0.147239	0.13056	C48D1.5	chrIV:13229805-13230915	+	WBGene00008178	0.949066	1.41642	2.54428	2.31275
cel_circ_new_0004415	0	0	0	0	1	2	6	8	5	5	4	7	38	0	0	0	0	0.0671982	0.131562	0.347348	0.39944	0.350253	0.317813	0.294715	0.446247	0	0.0662534	0.365681	0.352925	F53H1.3	chrIV:1332845-1334462	+	WBGene00018777	16.4346	14.4795	15.4635	15.3044
cel_circ_new_0004422	0	4	3	0	8	2	9	9	9	6	4	11	65	0	0.341153	0.209947	0	0.537585	0.131562	0.521022	0.44937	0.630456	0.381376	0.294715	0.701245	0.1837	0.223049	0.533616	0.459112	Y62E10A.19	chrIV:13406400-13406617	-	WBGene00013385	46.6921	40.2201	10.4905	9.62969
cel_circ_new_0004435	1	0	0	0	0	0	5	4	1	5	2	1	19	0.049862	0	0	0	0	0	0.289457	0.19972	0.0700507	0.317813	0.147357	0.0637495	0.0166207	0	0.186409	0.176307	tbc-9	chrIV:13486746-13486992	-	WBGene00012868	23.0192	20.8701	25.5203	28.0788
cel_circ_new_0004458	1	3	6	3	9	8	3	6	4	2	7	7	59	0.049862	0.255865	0.419894	0.184637	0.604783	0.526248	0.173674	0.29958	0.280203	0.127125	0.515751	0.446247	0.241874	0.438556	0.251152	0.363041	nhr-41	chrIV:1386214-1388703	+	WBGene00022423	18.1804	13.1215	9.55062	10.0044
cel_circ_new_0004460	2	5	2	2	6	2	2	3	3	0	4	3	34	0.099724	0.426441	0.139965	0.123091	0.403189	0.131562	0.115783	0.14979	0.210152	0	0.294715	0.191249	0.222043	0.219281	0.158575	0.161988	nhr-41	chrIV:1387842-1388703	+	WBGene00022423	18.1804	13.1215	9.55062	10.0044
cel_circ_new_0004473	0	0	0	0	0	0	3	1	4	4	5	2	19	0	0	0	0	0	0	0.173674	0.04993	0.280203	0.254251	0.368394	0.127499	0	0	0.167936	0.250048	Y37A1A.4	chrIV:13938705-13943719	+	WBGene00045063	7.25969	4.53079	3.72175	4.65606
cel_circ_new_0004476	0	0	0	0	2	1	2	3	4	2	4	6	24	0	0	0	0	0.134396	0.0657811	0.115783	0.14979	0.280203	0.127125	0.294715	0.382497	0	0.0667258	0.181925	0.268112	Y37A1A.4	chrIV:13940880-13943719	+	WBGene00045063	7.25969	4.53079	3.72175	4.65606
cel_circ_new_0004479	3	1	2	3	5	4	11	9	8	7	10	9	72	0.149586	0.0852882	0.139965	0.184637	0.335991	0.263124	0.636805	0.44937	0.560405	0.444939	0.736787	0.573746	0.124946	0.261251	0.54886	0.585157	Y37A1A.4	chrIV:13952714-13953177	+	WBGene00045063	7.25969	4.53079	3.72175	4.65606
cel_circ_new_0004487	0	0	0	0	0	2	8	8	10	8	14	14	64	0	0	0	0	0	0.131562	0.463131	0.39944	0.700507	0.508501	1.0315	0.892494	0	0.043854	0.521026	0.810832	lst-4	chrIV:14066807-14067029	-	WBGene00003086	107.455	175.905	493.13	529.696
cel_circ_new_0004488	0	0	0	0	0	0	1	3	4	1	4	4	17	0	0	0	0	0	0	0.0578913	0.14979	0.280203	0.0635626	0.294715	0.254998	0	0	0.162628	0.204425	lst-4	chrIV:14066807-14069148	-	WBGene00003086	107.455	175.905	493.13	529.696
cel_circ_new_0004490	0	0	0	0	0	0	0	2	1	0	8	4	15	0	0	0	0	0	0	0	0.09986	0.0700507	0	0.58943	0.254998	0	0	0.0566369	0.281476	lst-3	chrIV:14071549-14073643	+	NA	NA	NA	NA	NA
cel_circ_new_0004504	0	1	0	2	0	0	0	3	3	0	1	2	12	0	0.0852882	0	0.123091	0	0	0	0.14979	0.210152	0	0.0736787	0.127499	0.0284294	0.0410305	0.119981	0.0670593	paqr-3	chrIV:14381565-14382849	-	WBGene00013457	13.0398	7.91131	2.45894	2.06764
cel_circ_new_0004506	0	0	0	0	1	0	1	1	3	1	2	6	15	0	0	0	0	0.0671982	0	0.0578913	0.04993	0.210152	0.0635626	0.147357	0.382497	0	0.0223994	0.105991	0.197806	clp-7	chrIV:1442344-1445209	-	WBGene00000547	17.7574	17.5723	22.8596	21.2125
cel_circ_new_0004518	0	1	0	0	2	0	0	5	0	2	2	3	15	0	0.0852882	0	0	0.134396	0	0	0.24965	0	0.127125	0.147357	0.191249	0.0284294	0.0447988	0.0832167	0.155244	Y77E11A.2	chrIV:1457074-1457315	+	WBGene00022307	6.56372	9.38621	23.8545	40.1309
cel_circ_new_0004520	3	0	1	0	1	0	1	6	6	3	7	4	32	0.149586	0	0.0699824	0	0.0671982	0	0.0578913	0.29958	0.420304	0.190688	0.515751	0.254998	0.0731894	0.0223994	0.259259	0.320479	dmd-6	chrIV:14616602-14619857	+	WBGene00007058	17.5815	10.354	21.6426	25.9351
cel_circ_new_0004521	3	19	8	7	17	13	17	30	26	22	38	27	227	0.149586	1.62048	0.559859	0.43082	1.14237	0.855154	0.984153	1.4979	1.82132	1.39838	2.79979	1.72124	0.77664	0.809447	1.43446	1.97314	dmd-6	chrIV:14619450-14619857	+	WBGene00007058	17.5815	10.354	21.6426	25.9351
cel_circ_new_0004532	0	0	2	0	3	1	8	6	1	3	10	5	39	0	0	0.139965	0	0.201594	0.0657811	0.463131	0.29958	0.0700507	0.190688	0.736787	0.318748	0.0466549	0.0891252	0.277587	0.415408	eps-8	chrIV:14885572-14886834	+	WBGene00001330	69.4197	52.0982	28.3775	29.086
cel_circ_new_0004540	1	0	4	2	2	2	1	6	5	2	7	5	37	0.049862	0	0.27993	0.123091	0.134396	0.131562	0.0578913	0.29958	0.350253	0.127125	0.515751	0.318748	0.109931	0.129683	0.235908	0.320541	eps-8	chrIV:14897320-14897701	+	WBGene00001330	69.4197	52.0982	28.3775	29.086
cel_circ_new_0004541	0	0	0	0	1	1	1	2	1	2	3	2	13	0	0	0	0	0.0671982	0.0657811	0.0578913	0.09986	0.0700507	0.127125	0.221036	0.127499	0	0.0443264	0.075934	0.158554	eps-8	chrIV:14897320-14898286	+	WBGene00001330	69.4197	52.0982	28.3775	29.086
cel_circ_new_0004542	2	0	2	0	1	0	3	2	1	0	2	1	14	0.099724	0	0.139965	0	0.0671982	0	0.173674	0.09986	0.0700507	0	0.147357	0.0637495	0.0798962	0.0223994	0.114528	0.070369	eps-8	chrIV:14897320-14898780	+	WBGene00001330	69.4197	52.0982	28.3775	29.086
cel_circ_new_0004543	0	1	0	0	2	1	3	2	1	1	0	2	13	0	0.0852882	0	0	0.134396	0.0657811	0.173674	0.09986	0.0700507	0.0635626	0	0.127499	0.0284294	0.0667258	0.114528	0.0636872	npp-20	chrIV:1492043-1492314	-	WBGene00003806	58.1882	38.3187	68.8877	54.2177
cel_circ_new_0004546	0	1	1	0	0	0	5	1	1	3	1	2	15	0	0.0852882	0.0699824	0	0	0	0.289457	0.04993	0.0700507	0.190688	0.0736787	0.127499	0.0517569	0	0.136479	0.130622	hxk-3	chrIV:1499861-1502450	+	WBGene00022306	79.485	45.7944	50.6858	54.8735
cel_circ_new_0004561	0	0	0	1	0	0	2	1	1	5	2	1	13	0	0	0	0.0615457	0	0	0.115783	0.04993	0.0700507	0.317813	0.147357	0.0637495	0	0.0205152	0.0785878	0.176307	Y73F8A.24	chrIV:15449093-15449526	-	WBGene00013529	17.6057	20.1976	30.7012	22.3742
cel_circ_new_0004569	0	0	0	0	0	1	3	8	4	3	5	2	26	0	0	0	0	0	0.0657811	0.173674	0.39944	0.280203	0.190688	0.368394	0.127499	0	0.021927	0.284439	0.22886	C34H4.5	chrIV:1546396-1547192	-	WBGene00016427	3.75999	8.00739	16.2934	21.0451
cel_circ_new_0004572	0	3	0	3	1	0	7	15	10	17	31	14	101	0	0.255865	0	0.184637	0.0671982	0	0.405239	0.74895	0.700507	1.08056	2.28404	0.892494	0.0852882	0.0839451	0.618232	1.41903	C34H4.5	chrIV:1549746-1550231	-	WBGene00016427	3.75999	8.00739	16.2934	21.0451
cel_circ_new_0004577	0	0	0	0	3	2	1	4	1	1	2	0	14	0	0	0	0	0.201594	0.131562	0.0578913	0.19972	0.0700507	0.0635626	0.147357	0	0	0.111052	0.109221	0.0703067	Y73F8A.32	chrIV:15518279-15518787	-	WBGene00013536	4.33712	4.6345	16.1606	13.6618
cel_circ_new_0004593	0	1	0	0	1	2	3	3	3	3	4	1	21	0	0.0852882	0	0	0.0671982	0.131562	0.173674	0.14979	0.210152	0.190688	0.294715	0.0637495	0.0284294	0.0662534	0.177872	0.183051	npp-8	chrIV:1574713-1575043	-	WBGene00003794	37.482	42.2882	56.4909	65.2218
cel_circ_new_0004616	1	0	1	1	1	3	2	3	1	0	0	1	14	0.049862	0	0.0699824	0.0615457	0.0671982	0.197343	0.115783	0.14979	0.0700507	0	0	0.0637495	0.0399481	0.108696	0.111874	0.0212498	C35D6.5	chrIV:16368030-16368378	+	NA	NA	NA	NA	NA
cel_circ_new_0004633	0	1	1	1	2	1	3	5	4	10	2	2	32	0	0.0852882	0.0699824	0.0615457	0.134396	0.0657811	0.173674	0.24965	0.280203	0.635626	0.147357	0.127499	0.0517569	0.087241	0.234509	0.303494	Y116A8C.13	chrIV:16958067-16958465	+	WBGene00013792	5.34744	5.53667	6.53814	7.30525
cel_circ_new_0004645	0	1	0	0	0	0	2	3	1	1	5	1	14	0	0.0852882	0	0	0	0	0.115783	0.14979	0.0700507	0.0635626	0.368394	0.0637495	0.0284294	0	0.111874	0.165235	C52D10.3	chrIV:17180209-17182552	+	WBGene00016877	25.1016	24.3717	21.3683	16.6434
cel_circ_new_0004647	0	0	0	0	1	1	1	4	1	0	6	1	15	0	0	0	0	0.0671982	0.0657811	0.0578913	0.19972	0.0700507	0	0.442072	0.0637495	0	0.0443264	0.109221	0.168607	C52D10.3	chrIV:17188342-17188642	+	WBGene00016877	25.1016	24.3717	21.3683	16.6434
cel_circ_new_0004654	4	6	8	6	9	10	14	18	20	14	20	23	152	0.199448	0.511729	0.559859	0.369274	0.604783	0.657811	0.810479	0.89874	1.40101	0.889877	1.47357	1.46624	0.423679	0.543956	1.03674	1.27656	Y41D4A.5	chrIV:1731156-1731506	-	WBGene00021507	35.8981	35.4367	33.3927	36.0345
cel_circ_new_0004655	0	0	1	4	0	3	6	5	3	6	5	4	37	0	0	0.0699824	0.246183	0	0.197343	0.347348	0.24965	0.210152	0.381376	0.368394	0.254998	0.0233275	0.147842	0.26905	0.334923	Y41D4A.5	chrIV:1731156-1733472	-	WBGene00021507	35.8981	35.4367	33.3927	36.0345
cel_circ_new_0004675	1	1	1	1	4	4	12	14	4	7	12	7	68	0.049862	0.0852882	0.0699824	0.0615457	0.268793	0.263124	0.694696	0.69902	0.280203	0.444939	0.884145	0.446247	0.0683775	0.197821	0.557973	0.591777	egl-4	chrIV:1862682-1862918	+	WBGene00001173	143.211	139.498	226.455	190.231
cel_circ_new_0004677	0	1	1	0	2	0	2	2	1	1	1	1	12	0	0.0852882	0.0699824	0	0.134396	0	0.115783	0.09986	0.0700507	0.0635626	0.0736787	0.0637495	0.0517569	0.0447988	0.0952311	0.066997	egl-4	chrIV:1865372-1871887	+	WBGene00001173	143.211	139.498	226.455	190.231
cel_circ_new_0004678	0	0	1	0	0	1	3	3	1	2	1	3	15	0	0	0.0699824	0	0	0.0657811	0.173674	0.14979	0.0700507	0.127125	0.0736787	0.191249	0.0233275	0.021927	0.131172	0.130684	egl-4	chrIV:1865372-1873692	+	WBGene00001173	143.211	139.498	226.455	190.231
cel_circ_new_0004686	0	0	1	1	2	0	1	5	2	0	2	1	15	0	0	0.0699824	0.0615457	0.134396	0	0.0578913	0.24965	0.140101	0	0.147357	0.0637495	0.0233275	0.065314	0.149214	0.070369	denn-4	chrIV:1942436-1943905	+	WBGene00018681	13.9763	11.9964	17.5184	18.9538
cel_circ_new_0004698	0	1	1	0	0	1	4	3	2	3	1	1	17	0	0.0852882	0.0699824	0	0	0.0657811	0.231565	0.14979	0.140101	0.190688	0.0736787	0.0637495	0.0517569	0.021927	0.173819	0.109372	cpsf-1	chrIV:2030151-2030384	-	WBGene00022301	26.2545	25.4855	24.7554	20.0152
cel_circ_new_0004713	0	0	1	1	0	1	1	5	2	1	0	4	16	0	0	0.0699824	0.0615457	0	0.0657811	0.0578913	0.24965	0.140101	0.0635626	0	0.254998	0.0233275	0.0424423	0.149214	0.106187	Y71G10AL.1	chrIV:2188110-2188494	+	WBGene00022134	93.3487	60.9362	44.2256	44.9882
cel_circ_new_0004714	0	2	0	0	1	1	1	1	2	1	2	1	12	0	0.170576	0	0	0.0671982	0.0657811	0.0578913	0.04993	0.140101	0.0635626	0.147357	0.0637495	0.0568588	0.0443264	0.0826409	0.0915566	Y71G10AL.1	chrIV:2188110-2189843	+	WBGene00022134	93.3487	60.9362	44.2256	44.9882
cel_circ_new_0004722	0	0	2	0	1	0	2	3	1	2	5	3	19	0	0	0.139965	0	0.0671982	0	0.115783	0.14979	0.0700507	0.127125	0.368394	0.191249	0.0466549	0.0223994	0.111874	0.228923	T04C4.1	chrIV:2228257-2229294	+	WBGene00020208	16.3288	16.2989	19.6467	33.3523
cel_circ_new_0004730	0	5	1	2	3	1	4	9	4	1	4	9	43	0	0.426441	0.0699824	0.123091	0.201594	0.0657811	0.231565	0.44937	0.280203	0.0635626	0.294715	0.573746	0.165474	0.130156	0.320379	0.310674	ppgn-1	chrIV:2345054-2345313	-	WBGene00021425	15.2139	10.9885	8.53674	7.09998
cel_circ_new_0004734	0	0	0	0	0	0	5	2	1	0	2	3	13	0	0	0	0	0	0	0.289457	0.09986	0.0700507	0	0.147357	0.191249	0	0	0.153122	0.112869	tftc-1	chrIV:2357634-2358989	+	WBGene00021423	14.2588	13.3292	9.05234	9.96734
cel_circ_new_0004742	1	0	0	2	0	1	2	4	1	2	6	4	23	0.049862	0	0	0.123091	0	0.0657811	0.115783	0.19972	0.0700507	0.127125	0.442072	0.254998	0.0166207	0.0629575	0.128518	0.274732	eri-5	chrIV:2392021-2393661	+	WBGene00021419	4.60122	8.88363	17.0446	13.3317
cel_circ_new_0004757	0	0	0	2	1	0	5	1	0	1	2	2	14	0	0	0	0.123091	0.0671982	0	0.289457	0.04993	0	0.0635626	0.147357	0.127499	0	0.0634299	0.113129	0.112806	Y69A2AR.16	chrIV:2527811-2528522	+	WBGene00022087	18.6577	20.1468	34.8869	36.1452
cel_circ_new_0004772	1	1	1	0	1	0	2	1	0	1	3	2	13	0.049862	0.0852882	0.0699824	0	0.0671982	0	0.115783	0.04993	0	0.0635626	0.221036	0.127499	0.0683775	0.0223994	0.0552376	0.137366	egrh-3	chrIV:2684752-2688019	-	WBGene00044651	35.6238	35.189	62.002	57.8898
cel_circ_new_0004774	0	1	0	0	0	0	4	1	1	4	0	4	15	0	0.0852882	0	0	0	0	0.231565	0.04993	0.0700507	0.254251	0	0.254998	0.0284294	0	0.117182	0.16975	egrh-3	chrIV:2686521-2688019	-	WBGene00044651	35.6238	35.189	62.002	57.8898
cel_circ_new_0004798	1	1	0	0	0	0	2	3	4	4	5	3	23	0.049862	0.0852882	0	0	0	0	0.115783	0.14979	0.280203	0.254251	0.368394	0.191249	0.0450501	0	0.181925	0.271298	Y54G2A.26	chrIV:2991813-2992487	-	WBGene00021890	25.1989	18.3475	35.3206	37.515
cel_circ_new_0004823	2	0	0	1	2	1	4	8	8	2	2	6	36	0.099724	0	0	0.0615457	0.134396	0.0657811	0.231565	0.39944	0.560405	0.127125	0.147357	0.382497	0.0332413	0.087241	0.397137	0.218993	Y67D8A.2	chrIV:3245474-3248092	+	WBGene00022059	53.6752	67.9387	92.4867	78.2735
cel_circ_new_0004844	0	0	0	0	1	2	4	4	1	1	5	8	26	0	0	0	0	0.0671982	0.131562	0.231565	0.19972	0.0700507	0.0635626	0.368394	0.509996	0	0.0662534	0.167112	0.313984	tsg-101	chrIV:3512319-3512552	-	WBGene00015658	32.7414	39.8901	53.7875	41.7872
cel_circ_new_0004857	0	0	0	0	0	0	3	7	6	3	7	6	32	0	0	0	0	0	0	0.173674	0.34951	0.420304	0.190688	0.515751	0.382497	0	0	0.314496	0.362979	CC8.2	chrIV:3646413-3646927	-	WBGene00016987	29.6508	22.6397	28.7699	24.956
cel_circ_new_0004862	0	0	0	0	0	0	2	3	1	3	2	2	13	0	0	0	0	0	0	0.115783	0.14979	0.0700507	0.190688	0.147357	0.127499	0	0	0.111874	0.155181	fln-1	chrIV:368241-369148	-	WBGene00022048	201.342	157.265	121.522	139.739
cel_circ_new_0004868	0	2	2	2	2	2	3	6	4	3	3	6	35	0	0.170576	0.139965	0.123091	0.134396	0.131562	0.173674	0.29958	0.280203	0.190688	0.221036	0.382497	0.103514	0.129683	0.251152	0.26474	taf-6.2	chrIV:3689555-3689875	-	WBGene00021363	12.098	14.4905	9.4931	11.8265
cel_circ_new_0004907	0	0	0	1	1	0	0	3	1	1	4	1	12	0	0	0	0.0615457	0.0671982	0	0	0.14979	0.0700507	0.0635626	0.294715	0.0637495	0	0.0429146	0.0732802	0.140676	C35B1.2	chrIV:4089218-4090156	+	WBGene00016432	13.7379	13.5095	18.2636	19.3551
cel_circ_new_0004917	1	2	0	5	0	4	14	25	11	19	29	20	130	0.049862	0.170576	0	0.307729	0	0.263124	0.810479	1.24825	0.770558	1.20769	2.13668	1.27499	0.0734795	0.190284	0.943096	1.53979	F30B5.4	chrIV:4213576-4214997	+	WBGene00017934	16.2631	17.2048	24.9762	28.4412
cel_circ_new_0004930	1	0	3	4	2	2	3	3	3	5	3	3	32	0.049862	0	0.209947	0.246183	0.134396	0.131562	0.173674	0.14979	0.210152	0.317813	0.221036	0.191249	0.086603	0.170714	0.177872	0.243366	ama-1	chrIV:4256059-4256873	+	WBGene00000123	36.7933	47.8108	46.8933	45.8677
cel_circ_new_0004942	2	2	0	4	1	1	2	5	1	6	6	3	33	0.099724	0.170576	0	0.246183	0.0671982	0.0657811	0.115783	0.24965	0.0700507	0.381376	0.442072	0.191249	0.0901001	0.126387	0.145161	0.338232	ell-1	chrIV:4412981-4413493	+	WBGene00021281	47.5319	39.7595	46.215	62.1688
cel_circ_new_0004955	0	2	1	0	0	1	2	1	2	1	1	1	12	0	0.170576	0.0699824	0	0	0.0657811	0.115783	0.04993	0.140101	0.0635626	0.0736787	0.0637495	0.0801863	0.021927	0.101938	0.066997	F28E10.1	chrIV:4577917-4578899	+	WBGene00017900	12.4091	8.89249	5.46528	6.65734
cel_circ_new_0004956	2	1	3	2	4	2	4	6	3	3	6	5	41	0.099724	0.0852882	0.209947	0.123091	0.268793	0.131562	0.231565	0.29958	0.210152	0.190688	0.442072	0.318748	0.131653	0.174482	0.247099	0.317169	F28E10.1	chrIV:4577917-4580287	+	WBGene00017900	12.4091	8.89249	5.46528	6.65734
cel_circ_new_0004995	0	0	0	1	0	1	2	7	0	0	0	2	13	0	0	0	0.0615457	0	0.0657811	0.115783	0.34951	0	0	0	0.127499	0	0.0424423	0.155098	0.0424997	fkh-7	chrIV:5601649-5603096	+	WBGene00001439	15.5031	11.3786	19.354	27.2125
cel_circ_new_0005000	0	0	0	0	1	0	3	10	6	3	1	6	30	0	0	0	0	0.0671982	0	0.173674	0.4993	0.420304	0.190688	0.0736787	0.382497	0	0.0223994	0.364426	0.215621	skn-1	chrIV:5655182-5655908	-	WBGene00004804	64.5694	72.4735	107.608	127.78
cel_circ_new_0005006	0	0	0	2	1	1	7	6	5	7	9	12	50	0	0	0	0.123091	0.0671982	0.0657811	0.405239	0.29958	0.350253	0.444939	0.663109	0.764994	0	0.0853569	0.351691	0.624347	perm-5	chrIV:5703028-5703468	-	WBGene00016955	28.1694	39.1764	55.1054	66.1002
cel_circ_new_0005009	0	0	0	0	0	1	1	3	1	1	3	2	12	0	0	0	0	0	0.0657811	0.0578913	0.14979	0.0700507	0.0635626	0.221036	0.127499	0	0.021927	0.0925774	0.137366	nhr-46	chrIV:5748672-5749483	-	WBGene00003636	16.0869	16.454	18.1166	21.2518
cel_circ_new_0005012	0	1	0	1	0	1	2	0	2	4	2	1	14	0	0.0852882	0	0.0615457	0	0.0657811	0.115783	0	0.140101	0.254251	0.147357	0.0637495	0.0284294	0.0424423	0.0852947	0.155119	lntl-1	chrIV:5803955-5805481	-	WBGene00016289	49.6179	41.0404	57.0167	56.3185
cel_circ_new_0005038	0	0	3	2	0	0	1	0	2	2	2	2	14	0	0	0.209947	0.123091	0	0	0.0578913	0	0.140101	0.127125	0.147357	0.127499	0.0699824	0.0410305	0.0659976	0.133994	lag-1	chrIV:6101421-6102976	+	WBGene00002245	16.4409	22.8304	52.2207	53.8891
cel_circ_new_0005054	0	0	0	0	2	0	1	6	3	1	3	1	17	0	0	0	0	0.134396	0	0.0578913	0.29958	0.210152	0.0635626	0.221036	0.0637495	0	0.0447988	0.189208	0.116116	nhr-76	chrIV:631796-632180	+	WBGene00015497	5.64649	14.8974	29.1878	24.4768
cel_circ_new_0005152	1	3	1	1	1	0	2	2	0	3	1	1	16	0.049862	0.255865	0.0699824	0.0615457	0.0671982	0	0.115783	0.09986	0	0.190688	0.0736787	0.0637495	0.125236	0.0429146	0.0718809	0.109372	rsp-6	chrIV:7790498-7790745	-	WBGene00004703	83.8675	98.1582	123.194	112.886
cel_circ_new_0005203	2	10	6	5	21	8	17	28	21	16	26	28	188	0.099724	0.852882	0.419894	0.307729	1.41116	0.526248	0.984153	1.39804	1.47106	1.017	1.91565	1.78499	0.4575	0.748379	1.28442	1.57255	nhr-66	chrIV:8231522-8231836	-	WBGene00003656	19.2745	26.3408	40.306	31.8716
cel_circ_new_0005206	0	1	0	1	4	1	3	3	5	3	1	1	23	0	0.0852882	0	0.0615457	0.268793	0.0657811	0.173674	0.14979	0.350253	0.190688	0.0736787	0.0637495	0.0284294	0.13204	0.224572	0.109372	nhr-66	chrIV:8235824-8236203	-	WBGene00003656	19.2745	26.3408	40.306	31.8716
cel_circ_new_0005208	3	4	2	5	5	4	10	9	7	11	13	9	82	0.149586	0.341153	0.139965	0.307729	0.335991	0.263124	0.578913	0.44937	0.490355	0.699189	0.957824	0.573746	0.210235	0.302281	0.506213	0.743586	nhr-66	chrIV:8235824-8236602	-	WBGene00003656	19.2745	26.3408	40.306	31.8716
cel_circ_new_0005442	0	1	0	1	2	1	2	2	1	2	3	1	16	0	0.0852882	0	0.0615457	0.134396	0.0657811	0.115783	0.09986	0.0700507	0.127125	0.221036	0.0637495	0.0284294	0.087241	0.0952311	0.137304	C53B4.4	chrIV:8975796-8976287	+	WBGene00008274	26.9754	29.6984	67.4196	74.2005
cel_circ_new_0005444	0	0	0	2	0	2	10	11	7	9	8	10	59	0	0	0	0.123091	0	0.131562	0.578913	0.54923	0.490355	0.572064	0.58943	0.637495	0	0.0848845	0.539499	0.599663	C53B4.4	chrIV:8975796-8977906	+	WBGene00008274	26.9754	29.6984	67.4196	74.2005
cel_circ_new_0005445	0	0	0	1	1	1	12	8	5	10	4	6	48	0	0	0	0.0615457	0.0671982	0.0657811	0.694696	0.39944	0.350253	0.635626	0.294715	0.382497	0	0.0648416	0.481463	0.437613	C53B4.4	chrIV:8975796-8978687	+	WBGene00008274	26.9754	29.6984	67.4196	74.2005
cel_circ_new_0005458	0	0	0	0	0	0	1	4	4	1	2	4	16	0	0	0	0	0	0	0.0578913	0.19972	0.280203	0.0635626	0.147357	0.254998	0	0	0.179271	0.155306	nrfl-1	chrIV:9127194-9128066	+	WBGene00006438	168.647	104.935	81.9786	73.9884
cel_circ_new_0005491	1	0	0	0	0	1	1	4	4	1	2	3	17	0.049862	0	0	0	0	0.0657811	0.0578913	0.19972	0.280203	0.0635626	0.147357	0.191249	0.0166207	0.021927	0.179271	0.134056	faah-3	chrIV:943760-944062	-	WBGene00019068	7.87046	8.86633	9.2265	10.1161
cel_circ_new_0005493	0	2	1	0	5	0	1	2	3	2	7	8	31	0	0.170576	0.0699824	0	0.335991	0	0.0578913	0.09986	0.210152	0.127125	0.515751	0.509996	0.0801863	0.111997	0.122634	0.384291	C33A12.3	chrIV:9512395-9512774	-	WBGene00007882	48.5618	70.1932	80.8572	112.298
cel_circ_new_0005503	0	0	1	0	2	0	4	4	3	2	6	9	31	0	0	0.0699824	0	0.134396	0	0.231565	0.19972	0.210152	0.127125	0.442072	0.573746	0.0233275	0.0447988	0.213812	0.380981	nhr-34	chrIV:9668860-9669304	-	WBGene00003627	14.5164	10.3857	11.1059	11.7924
cel_circ_new_0005510	1	2	0	1	1	0	3	2	4	3	4	4	25	0.049862	0.170576	0	0.0615457	0.0671982	0	0.173674	0.09986	0.280203	0.190688	0.294715	0.254998	0.0734795	0.0429146	0.184579	0.2468	plx-1	chrIV:969802-970056	+	WBGene00004047	10.7455	8.38421	10.191	13.1781
cel_circ_new_0005541	2	0	2	2	0	5	5	8	11	8	18	20	81	0.099724	0	0.139965	0.123091	0	0.328905	0.289457	0.39944	0.770558	0.508501	1.32622	1.27499	0.0798962	0.150666	0.486485	1.03657	lea-1	chrV:10013264-10013471	+	WBGene00002263	63.4817	66.3392	114.239	140.868
cel_circ_new_0005550	0	1	0	0	1	1	4	3	4	4	8	5	31	0	0.0852882	0	0	0.0671982	0.0657811	0.231565	0.14979	0.280203	0.254251	0.58943	0.318748	0.0284294	0.0443264	0.220519	0.387476	akt-1	chrV:10248906-10250676	+	WBGene00000102	69.9517	73.5359	185.985	172.068
cel_circ_new_0005566	1	1	2	1	2	1	7	7	6	5	7	5	45	0.049862	0.0852882	0.139965	0.0615457	0.134396	0.0657811	0.405239	0.34951	0.420304	0.317813	0.515751	0.318748	0.091705	0.087241	0.391685	0.384104	crm-1	chrV:10331078-10332112	-	WBGene00007103	5.80391	4.1194	9.09319	13.1797
cel_circ_new_0005581	1	2	3	1	1	0	1	3	1	2	4	1	20	0.049862	0.170576	0.209947	0.0615457	0.0671982	0	0.0578913	0.14979	0.0700507	0.127125	0.294715	0.0637495	0.143462	0.0429146	0.0925774	0.161863	egl-9	chrV:10468516-10471116	+	WBGene00001178	18.8736	7.60509	7.96443	10.5252
cel_circ_new_0005597	0	1	1	0	0	1	9	4	7	6	4	8	41	0	0.0852882	0.0699824	0	0	0.0657811	0.521022	0.19972	0.490355	0.381376	0.294715	0.509996	0.0517569	0.021927	0.403699	0.395362	vps-54	chrV:10571018-10571354	-	WBGene00006934	18.747	17.2921	22.3832	20.9543
cel_circ_new_0005615	0	2	2	3	17	16	29	72	58	21	58	78	356	0	0.170576	0.139965	0.184637	1.14237	1.0525	1.67885	3.59496	4.06294	1.33482	4.27337	4.97246	0.103514	0.793168	3.11225	3.52688	saeg-1	chrV:10853191-10855332	-	WBGene00010012	30.1119	30.8593	44.4754	42.6392
cel_circ_new_0005620	0	0	0	0	3	0	3	3	3	0	5	3	20	0	0	0	0	0.201594	0	0.173674	0.14979	0.210152	0	0.368394	0.191249	0	0.0671982	0.177872	0.186547	saeg-1	chrV:10859641-10865432	-	WBGene00010012	30.1119	30.8593	44.4754	42.6392
cel_circ_new_0005624	1	0	1	0	1	0	4	6	5	5	7	5	35	0.049862	0	0.0699824	0	0.0671982	0	0.231565	0.29958	0.350253	0.317813	0.515751	0.318748	0.0399481	0.0223994	0.2938	0.384104	saeg-1	chrV:10864269-10865432	-	WBGene00010012	30.1119	30.8593	44.4754	42.6392
cel_circ_new_0005625	0	0	1	0	2	0	1	3	6	2	2	4	21	0	0	0.0699824	0	0.134396	0	0.0578913	0.14979	0.420304	0.127125	0.147357	0.254998	0.0233275	0.0447988	0.209328	0.176494	saeg-1	chrV:10864269-10865792	-	WBGene00010012	30.1119	30.8593	44.4754	42.6392
cel_circ_new_0005628	71	68	96	94	56	105	110	93	79	116	101	65	1054	3.5402	5.7996	6.71831	5.7853	3.7631	6.90701	6.36805	4.64349	5.534	7.37327	7.44155	4.14372	5.3527	5.48513	5.51518	6.31951	Y50D4B.4	chrV:1093272-1096096	+	WBGene00021743	41.8475	30.6382	34.4462	28.9083
cel_circ_new_0005665	3	8	5	3	8	7	4	10	3	5	15	9	80	0.149586	0.682306	0.349912	0.184637	0.537585	0.460467	0.231565	0.4993	0.210152	0.317813	1.10518	0.573746	0.393934	0.39423	0.313673	0.66558	F35B12.10	chrV:11628317-11629322	-	WBGene00009389	9.00109	7.004	3.89478	4.99221
cel_circ_new_0005668	0	0	0	1	1	1	1	19	5	4	7	9	48	0	0	0	0.0615457	0.0671982	0.0657811	0.0578913	0.94867	0.350253	0.254251	0.515751	0.573746	0	0.0648416	0.452272	0.447916	ape-1	chrV:11681672-11682512	+	WBGene00000146	51.3774	59.8277	111.329	126.158
cel_circ_new_0005669	0	0	0	1	0	0	5	14	10	8	12	11	61	0	0	0	0.0615457	0	0	0.289457	0.69902	0.700507	0.508501	0.884145	0.701245	0	0.0205152	0.562995	0.697964	ape-1	chrV:11681672-11683425	+	WBGene00000146	51.3774	59.8277	111.329	126.158
cel_circ_new_0005673	0	1	0	1	2	1	6	4	2	3	4	3	27	0	0.0852882	0	0.0615457	0.134396	0.0657811	0.347348	0.19972	0.140101	0.190688	0.294715	0.191249	0.0284294	0.087241	0.229056	0.22555	ptr-16	chrV:1170107-1170532	+	WBGene00004230	6.73021	2.29133	0.167677	0.146892
cel_circ_new_0005676	1	0	0	1	0	0	1	1	1	3	4	1	13	0.049862	0	0	0.0615457	0	0	0.0578913	0.04993	0.0700507	0.190688	0.294715	0.0637495	0.0166207	0.0205152	0.0592907	0.183051	T21H3.1	chrV:1176723-1177270	+	WBGene00020662	378.763	410.521	518.901	440.344
cel_circ_new_0005679	0	1	0	0	0	0	1	8	3	1	1	1	16	0	0.0852882	0	0	0	0	0.0578913	0.39944	0.210152	0.0635626	0.0736787	0.0637495	0.0284294	0	0.222494	0.066997	D2023.1	chrV:11792268-11795775	+	WBGene00014300	9.95533	14.3667	7.22009	6.40119
cel_circ_new_0005681	0	1	0	0	0	3	1	1	1	1	3	1	12	0	0.0852882	0	0	0	0.197343	0.0578913	0.04993	0.0700507	0.0635626	0.221036	0.0637495	0.0284294	0.0657811	0.0592907	0.116116	D2023.1	chrV:11794924-11795775	+	WBGene00014300	9.95533	14.3667	7.22009	6.40119
cel_circ_new_0005703	0	0	1	0	1	1	0	2	5	2	1	1	14	0	0	0.0699824	0	0.0671982	0.0657811	0	0.09986	0.350253	0.127125	0.0736787	0.0637495	0.0233275	0.0443264	0.150038	0.0881845	ZK836.2	chrV:12197140-12197395	+	WBGene00014098	41.4953	36.0187	72.271	72.5764
cel_circ_new_0005717	1	1	0	1	1	0	2	5	7	2	7	6	33	0.049862	0.0852882	0	0.0615457	0.0671982	0	0.115783	0.24965	0.490355	0.127125	0.515751	0.382497	0.0450501	0.0429146	0.285263	0.341791	madd-2	chrV:1233211-1234197	-	WBGene00016539	24.0576	14.2349	8.36798	8.57862
cel_circ_new_0005718	1	0	0	0	0	1	2	5	3	3	4	6	25	0.049862	0	0	0	0	0.0657811	0.115783	0.24965	0.210152	0.190688	0.294715	0.382497	0.0166207	0.021927	0.191862	0.2893	madd-2	chrV:1233211-1235445	-	WBGene00016539	24.0576	14.2349	8.36798	8.57862
cel_circ_new_0005741	0	0	0	0	0	0	2	7	2	2	3	5	21	0	0	0	0	0	0	0.115783	0.34951	0.140101	0.127125	0.221036	0.318748	0	0	0.201798	0.222303	istr-1	chrV:12699848-12700100	+	WBGene00010736	81.7801	75.5848	138.846	159.299
cel_circ_new_0005786	0	0	0	1	0	0	4	4	4	1	3	6	23	0	0	0	0.0615457	0	0	0.231565	0.19972	0.280203	0.0635626	0.221036	0.382497	0	0.0205152	0.237163	0.222365	mes-4	chrV:13435116-13435467	-	WBGene00003222	12.7244	18.3668	23.9801	23.635
cel_circ_new_0005794	0	0	0	0	0	0	0	1	1	3	4	3	12	0	0	0	0	0	0	0	0.04993	0.0700507	0.190688	0.294715	0.191249	0	0	0.0399936	0.22555	C56A3.6	chrV:13555099-13556391	-	WBGene00008345	45.493	42.9305	77.513	78.2874
cel_circ_new_0005795	0	0	0	0	1	0	2	8	5	2	7	4	29	0	0	0	0	0.0671982	0	0.115783	0.39944	0.350253	0.127125	0.515751	0.254998	0	0.0223994	0.288492	0.299292	C56A3.6	chrV:13555702-13556391	-	WBGene00008345	45.493	42.9305	77.513	78.2874
cel_circ_new_0005796	0	3	4	0	3	1	2	7	2	10	8	3	43	0	0.255865	0.27993	0	0.201594	0.0657811	0.115783	0.34951	0.140101	0.635626	0.58943	0.191249	0.178598	0.0891252	0.201798	0.472102	C50B8.1	chrV:13565862-13566196	+	WBGene00008224	284.117	214.405	315.914	245.451
cel_circ_new_0005842	0	3	0	1	1	3	5	9	2	6	3	1	34	0	0.255865	0	0.0615457	0.0671982	0.197343	0.289457	0.44937	0.140101	0.381376	0.221036	0.0637495	0.0852882	0.108696	0.292976	0.222054	par-1	chrV:14116446-14117770	-	WBGene00003916	45.3281	38.7425	55.6943	62.2205
cel_circ_new_0005853	2	6	3	5	9	3	5	11	5	5	9	8	71	0.099724	0.511729	0.209947	0.307729	0.604783	0.197343	0.289457	0.54923	0.350253	0.317813	0.663109	0.509996	0.2738	0.369952	0.396313	0.496973	ges-1	chrV:1431614-1432137	-	WBGene00001578	22.1785	11.3148	14.3513	14.9614
cel_circ_new_0005885	0	0	0	0	1	1	1	2	4	0	3	5	17	0	0	0	0	0.0671982	0.0657811	0.0578913	0.09986	0.280203	0	0.221036	0.318748	0	0.0443264	0.145985	0.179928	ret-1	chrV:14833634-14836417	-	WBGene00004336	191.845	164.093	343.61	307.685
cel_circ_new_0005918	2	2	0	1	1	2	4	2	3	3	3	4	27	0.099724	0.170576	0	0.0615457	0.0671982	0.131562	0.231565	0.09986	0.210152	0.190688	0.221036	0.254998	0.0901001	0.0867687	0.180526	0.222241	haf-3	chrV:15764134-15764546	-	WBGene00001813	16.8515	12.2321	12.6824	8.94541
cel_circ_new_0005941	0	0	0	0	0	1	2	5	1	2	1	2	14	0	0	0	0	0	0.0657811	0.115783	0.24965	0.0700507	0.127125	0.0736787	0.127499	0	0.021927	0.145161	0.109434	dkf-2	chrV:16756743-16759245	+	WBGene00012019	21.0856	23.2828	54.6432	63.5831
cel_circ_new_0005949	0	0	1	0	1	0	4	5	3	5	0	7	26	0	0	0.0699824	0	0.0671982	0	0.231565	0.24965	0.210152	0.317813	0	0.446247	0.0233275	0.0223994	0.230456	0.254687	ctps-1	chrV:16799862-16800156	+	WBGene00012316	65.818	57.7915	58.2571	46.9249
cel_circ_new_0005974	0	0	0	3	1	1	1	1	1	0	3	2	13	0	0	0	0.184637	0.0671982	0.0657811	0.0578913	0.04993	0.0700507	0	0.221036	0.127499	0	0.105872	0.0592907	0.116178	pgp-9	chrV:17761487-17762549	+	WBGene00004003	8.75589	11.237	7.82117	7.67883
cel_circ_new_0005982	0	0	1	0	0	0	2	5	1	3	4	0	16	0	0	0.0699824	0	0	0	0.115783	0.24965	0.0700507	0.190688	0.294715	0	0.0233275	0	0.145161	0.161801	tcc-1	chrV:17854458-17855989	-	WBGene00013340	123.449	127.203	361.314	356.859
cel_circ_new_0005993	0	0	0	1	1	0	1	2	0	1	3	3	12	0	0	0	0.0615457	0.0671982	0	0.0578913	0.09986	0	0.0635626	0.221036	0.191249	0	0.0429146	0.0525838	0.158616	E01B7.1	chrV:17932187-17932602	+	WBGene00008441	4.94539	4.90983	6.16079	5.69021
cel_circ_new_0006009	2	1	2	2	1	2	8	6	2	6	5	4	41	0.099724	0.0852882	0.139965	0.123091	0.0671982	0.131562	0.463131	0.29958	0.140101	0.381376	0.368394	0.254998	0.108326	0.107284	0.300937	0.334923	slr-2	chrV:18093986-18094404	+	WBGene00013350	11.3788	13.5414	19.6258	17.9586
cel_circ_new_0006012	0	0	0	1	3	0	5	4	4	7	4	6	34	0	0	0	0.0615457	0.201594	0	0.289457	0.19972	0.280203	0.444939	0.294715	0.382497	0	0.0877134	0.25646	0.37405	par-4	chrV:18098675-18099626	+	WBGene00003919	39.6496	48.0733	93.2848	92.1814
cel_circ_new_0006013	0	1	1	1	1	0	2	4	1	3	3	4	21	0	0.0852882	0.0699824	0.0615457	0.0671982	0	0.115783	0.19972	0.0700507	0.190688	0.221036	0.254998	0.0517569	0.0429146	0.128518	0.222241	par-4	chrV:18098675-18100257	+	WBGene00003919	39.6496	48.0733	93.2848	92.1814
cel_circ_new_0006017	0	2	0	0	1	0	2	2	2	2	3	2	16	0	0.170576	0	0	0.0671982	0	0.115783	0.09986	0.140101	0.127125	0.221036	0.127499	0.0568588	0.0223994	0.118581	0.158554	Y37H2A.1	chrV:18109818-18110124	+	WBGene00012562	8.10211	11.2573	19.1352	15.3825
cel_circ_new_0006018	0	0	0	1	1	1	1	2	1	5	3	0	15	0	0	0	0.0615457	0.0671982	0.0657811	0.0578913	0.09986	0.0700507	0.317813	0.221036	0	0	0.0648416	0.075934	0.179616	Y37H2A.1	chrV:18109818-18111656	+	WBGene00012562	8.10211	11.2573	19.1352	15.3825
cel_circ_new_0006040	1	0	0	1	1	1	1	1	0	3	2	2	13	0.049862	0	0	0.0615457	0.0671982	0.0657811	0.0578913	0.04993	0	0.190688	0.147357	0.127499	0.0166207	0.0648416	0.0359405	0.155181	ZK228.4	chrV:18464370-18464799	+	WBGene00013947	13.2207	30.9468	15.6594	22.8683
cel_circ_new_0006055	0	0	0	1	1	1	3	3	5	3	3	3	23	0	0	0	0.0615457	0.0671982	0.0657811	0.173674	0.14979	0.350253	0.190688	0.221036	0.191249	0	0.0648416	0.224572	0.200991	Y51A2D.7	chrV:18540396-18541811	+	WBGene00013075	6.9508	7.62851	7.47985	7.45062
cel_circ_new_0006056	1	0	0	0	1	2	1	3	2	0	3	7	20	0.049862	0	0	0	0.0671982	0.131562	0.0578913	0.14979	0.140101	0	0.221036	0.446247	0.0166207	0.0662534	0.115928	0.222428	Y51A2D.7	chrV:18540396-18543093	+	WBGene00013075	6.9508	7.62851	7.47985	7.45062
cel_circ_new_0006076	0	0	1	1	3	0	8	5	6	1	3	5	33	0	0	0.0699824	0.0615457	0.201594	0	0.463131	0.24965	0.420304	0.0635626	0.221036	0.318748	0.0233275	0.0877134	0.377695	0.201116	egas-1	chrV:18646355-18646671	+	WBGene00013486	0.178029	0.185146	0.53524	0.43544
cel_circ_new_0006077	3	11	7	14	17	8	38	46	30	20	46	39	279	0.149586	0.93817	0.489877	0.86164	1.14237	0.526248	2.19987	2.29678	2.10152	1.27125	3.38922	2.48623	0.525878	0.843419	2.19939	2.38224	egas-1	chrV:18646355-18646814	+	WBGene00013486	0.178029	0.185146	0.53524	0.43544
cel_circ_new_0006090	0	2	0	0	3	1	1	5	0	1	9	2	24	0	0.170576	0	0	0.201594	0.0657811	0.0578913	0.24965	0	0.0635626	0.663109	0.127499	0.0568588	0.0891252	0.102514	0.284723	nhr-230	chrV:18851081-18851352	+	WBGene00012446	3.81334	3.23548	4.19599	4.35986
cel_circ_new_0006107	1	0	1	1	0	3	2	7	3	3	2	3	26	0.049862	0	0.0699824	0.0615457	0	0.197343	0.115783	0.34951	0.210152	0.190688	0.147357	0.191249	0.0399481	0.0862963	0.225148	0.176431	Y39B6A.43	chrV:18964910-18965629	-	WBGene00012701	9.32476	9.18248	10.8686	10.5302
cel_circ_new_0006113	0	0	0	0	0	0	4	2	0	4	1	1	12	0	0	0	0	0	0	0.231565	0.09986	0	0.254251	0.0736787	0.0637495	0	0	0.110475	0.13056	Y39B6A.36	chrV:18994896-18995384	+	WBGene00012694	64.7212	100.871	179.737	147.404
cel_circ_new_0006116	0	0	0	2	2	3	2	4	2	5	3	4	27	0	0	0	0.123091	0.134396	0.197343	0.115783	0.19972	0.140101	0.317813	0.221036	0.254998	0	0.15161	0.151868	0.264616	Y39B6A.31	chrV:19010177-19010778	+	NA	NA	NA	NA	NA
cel_circ_new_0006142	0	0	1	1	3	1	5	9	5	6	6	5	42	0	0	0.0699824	0.0615457	0.201594	0.0657811	0.289457	0.44937	0.350253	0.381376	0.442072	0.318748	0.0233275	0.10964	0.363027	0.380732	Y39B6A.16	chrV:19099835-19100627	-	WBGene00012678	8.13938	14.5206	14.2203	11.6756
cel_circ_new_0006145	0	0	0	1	0	0	2	5	1	0	1	4	14	0	0	0	0.0615457	0	0	0.115783	0.24965	0.0700507	0	0.0736787	0.254998	0	0.0205152	0.145161	0.109559	bed-1	chrV:19120789-19122445	-	WBGene00012674	4.58948	3.38771	3.81645	4.54708
cel_circ_new_0006167	0	0	1	0	0	1	0	2	2	1	4	1	12	0	0	0.0699824	0	0	0.0657811	0	0.09986	0.140101	0.0635626	0.294715	0.0637495	0.0233275	0.021927	0.0799871	0.140676	C14B4.2	chrV:19345513-19345770	-	WBGene00007583	4.58442	3.50801	3.38222	3.55872
cel_circ_new_0006188	0	1	0	0	0	0	4	2	1	2	3	2	15	0	0.0852882	0	0	0	0	0.231565	0.09986	0.0700507	0.127125	0.221036	0.127499	0.0284294	0	0.133825	0.158554	kcnl-1	chrV:19576523-19582855	+	WBGene00007176	2.39826	1.95822	1.72095	1.56554
cel_circ_new_0006195	0	0	2	0	1	0	3	3	2	1	2	2	16	0	0	0.139965	0	0.0671982	0	0.173674	0.14979	0.140101	0.0635626	0.147357	0.127499	0.0466549	0.0223994	0.154522	0.112806	mrp-7	chrV:19677203-19679638	+	WBGene00003413	16.0062	25.2732	32.4006	27.6091
cel_circ_new_0006199	0	0	0	0	0	0	4	8	3	1	4	3	23	0	0	0	0	0	0	0.231565	0.39944	0.210152	0.0635626	0.294715	0.191249	0	0	0.280386	0.183175	arid-1	chrV:196902-197343	+	WBGene00044689	17.7091	31.6317	64.0306	65.4316
cel_circ_new_0006201	0	0	0	1	1	1	4	8	3	2	2	2	24	0	0	0	0.0615457	0.0671982	0.0657811	0.231565	0.39944	0.210152	0.127125	0.147357	0.127499	0	0.0648416	0.280386	0.133994	ani-3	chrV:19702044-19703174	+	WBGene00012835	10.9014	15.3826	28.9436	32.0613
cel_circ_new_0006215	1	0	1	0	0	1	0	3	3	1	2	5	17	0.049862	0	0.0699824	0	0	0.0657811	0	0.14979	0.210152	0.0635626	0.147357	0.318748	0.0399481	0.021927	0.119981	0.176556	gly-4	chrV:19887179-19892667	-	WBGene00001629	45.2016	30.9595	32.2355	40.1061
cel_circ_new_0006219	18	26	26	35	38	29	47	68	53	46	66	64	516	0.897516	2.21749	1.81954	2.1541	2.55353	1.90765	2.72089	3.39524	3.71269	2.92388	4.8628	4.07997	1.64485	2.20509	3.27627	3.95555	gly-4	chrV:19892169-19892667	-	WBGene00001629	45.2016	30.9595	32.2355	40.1061
cel_circ_new_0006225	1	0	1	5	3	2	6	4	9	6	7	3	47	0.049862	0	0.0699824	0.307729	0.201594	0.131562	0.347348	0.19972	0.630456	0.381376	0.515751	0.191249	0.0399481	0.213628	0.392508	0.362792	fars-2	chrV:19902141-19907434	-	WBGene00013361	21.8063	20.5478	28.2536	18.2696
cel_circ_new_0006266	0	0	0	0	0	0	0	8	2	2	2	3	17	0	0	0	0	0	0	0	0.39944	0.140101	0.127125	0.147357	0.191249	0	0	0.179847	0.155244	mlt-4	chrV:20285707-20286040	-	WBGene00013835	2.71839	3.15244	3.86832	3.73967
cel_circ_new_0006269	0	0	0	0	0	0	1	5	3	1	2	4	16	0	0	0	0	0	0	0.0578913	0.24965	0.210152	0.0635626	0.147357	0.254998	0	0	0.172564	0.155306	F53H2.3	chrV:20398262-20398604	-	WBGene00010006	43.5034	75.9595	83.7341	109.679
cel_circ_new_0006271	0	1	0	1	1	2	11	9	7	11	9	12	64	0	0.0852882	0	0.0615457	0.0671982	0.131562	0.636805	0.44937	0.490355	0.699189	0.663109	0.764994	0.0284294	0.0867687	0.52551	0.709097	F53H2.3	chrV:20399649-20399979	-	WBGene00010006	43.5034	75.9595	83.7341	109.679
cel_circ_new_0006272	0	0	0	0	1	3	2	5	0	2	7	4	24	0	0	0	0	0.0671982	0.197343	0.115783	0.24965	0	0.127125	0.515751	0.254998	0	0.0881804	0.121811	0.299292	F53H2.3	chrV:20404522-20404728	-	WBGene00010006	43.5034	75.9595	83.7341	109.679
cel_circ_new_0006273	0	1	0	0	0	0	3	11	5	4	9	6	39	0	0.0852882	0	0	0	0	0.173674	0.54923	0.350253	0.254251	0.663109	0.382497	0.0284294	0	0.357719	0.433285	F53H2.3	chrV:20404522-20405937	-	WBGene00010006	43.5034	75.9595	83.7341	109.679
cel_circ_new_0006282	0	0	0	0	1	1	2	5	0	1	3	3	16	0	0	0	0	0.0671982	0.0657811	0.115783	0.24965	0	0.0635626	0.221036	0.191249	0	0.0443264	0.121811	0.158616	nhr-86	chrV:2065662-2065979	-	WBGene00003676	17.5072	18.6149	16.4221	12.1876
cel_circ_new_0006292	0	6	4	1	5	0	4	4	5	2	3	2	36	0	0.511729	0.27993	0.0615457	0.335991	0	0.231565	0.19972	0.350253	0.127125	0.221036	0.127499	0.263886	0.132512	0.260513	0.158554	F53F8.5	chrV:20701581-20701819	-	WBGene00010002	43.9601	57.0221	136.425	124.448
cel_circ_new_0006348	4	15	14	10	25	12	41	60	35	27	57	54	354	0.199448	1.27932	0.979753	0.615457	1.67995	0.789373	2.37354	2.9958	2.45177	1.71619	4.19969	3.44248	0.819508	1.02826	2.60704	3.11945	phf-10	chrV:308572-308887	-	WBGene00018013	28.959	43.6819	89.2693	96.9845
cel_circ_new_0006351	0	0	0	1	0	1	3	3	1	2	0	2	13	0	0	0	0.0615457	0	0.0657811	0.173674	0.14979	0.0700507	0.127125	0	0.127499	0	0.0424423	0.131172	0.0848748	egl-8	chrV:31339-38269	+	WBGene00001177	19.5132	12.8233	15.9727	25.6201
cel_circ_new_0006370	0	1	1	0	0	0	2	3	3	0	1	1	12	0	0.0852882	0.0699824	0	0	0	0.115783	0.14979	0.210152	0	0.0736787	0.0637495	0.0517569	0	0.158575	0.0458094	T22H9.1	chrV:359765-360346	+	WBGene00020705	33.0264	34.8917	25.3537	26.5354
cel_circ_new_0006374	1	0	0	1	1	1	4	4	1	3	1	3	20	0.049862	0	0	0.0615457	0.0671982	0.0657811	0.231565	0.19972	0.0700507	0.190688	0.0736787	0.191249	0.0166207	0.0648416	0.167112	0.151872	mtm-9	chrV:3745159-3745644	+	WBGene00003479	5.1604	6.8495	10.6919	10.8514
cel_circ_new_0006397	0	0	0	0	3	0	1	1	1	1	5	1	13	0	0	0	0	0.201594	0	0.0578913	0.04993	0.0700507	0.0635626	0.368394	0.0637495	0	0.0671982	0.0592907	0.165235	Y45G5AM.6	chrV:4148365-4149541	-	WBGene00021558	10.6283	8.17794	5.86989	4.94234
cel_circ_new_0006420	0	0	0	1	0	0	1	4	1	1	2	2	12	0	0	0	0.0615457	0	0	0.0578913	0.19972	0.0700507	0.0635626	0.147357	0.127499	0	0.0205152	0.109221	0.112806	Y61A9LA.10	chrV:4608530-4609391	-	WBGene00022021	46.0583	59.1614	38.8631	33.6101
cel_circ_new_0006427	0	0	0	0	2	1	0	6	2	5	6	4	26	0	0	0	0	0.134396	0.0657811	0	0.29958	0.140101	0.317813	0.442072	0.254998	0	0.0667258	0.14656	0.338295	pmt-2	chrV:4630165-4632204	+	WBGene00018811	596.586	374.224	103.002	66.4511
cel_circ_new_0006442	2	0	0	3	4	1	1	5	1	3	5	3	28	0.099724	0	0	0.184637	0.268793	0.0657811	0.0578913	0.24965	0.0700507	0.190688	0.368394	0.191249	0.0332413	0.17307	0.125864	0.25011	mlk-1	chrV:5059912-5060204	-	WBGene00003374	15.3477	8.36018	6.8754	9.14616
cel_circ_new_0006461	0	0	0	0	2	1	2	4	1	2	5	2	19	0	0	0	0	0.134396	0.0657811	0.115783	0.19972	0.0700507	0.127125	0.368394	0.127499	0	0.0667258	0.128518	0.207673	ugt-48	chrV:5547792-5548062	-	WBGene00015965	21.626	75.0562	37.2234	29.851
cel_circ_new_0006507	1	0	0	1	0	1	3	2	2	2	3	2	17	0.049862	0	0	0.0615457	0	0.0657811	0.173674	0.09986	0.140101	0.127125	0.221036	0.127499	0.0166207	0.0424423	0.137878	0.158554	alh-4	chrV:6428045-6429914	-	WBGene00000110	61.9904	58.5382	66.9481	84.3059
cel_circ_new_0006551	3	5	5	3	5	4	4	4	3	2	4	4	46	0.149586	0.426441	0.349912	0.184637	0.335991	0.263124	0.231565	0.19972	0.210152	0.127125	0.294715	0.254998	0.308646	0.261251	0.213812	0.225613	npa-1	chrV:7077231-7079705	+	WBGene00003786	428.586	274.059	159.179	153.711
cel_circ_new_0006635	1	1	1	0	4	0	8	4	3	5	9	7	43	0.049862	0.0852882	0.0699824	0	0.268793	0	0.463131	0.19972	0.210152	0.317813	0.663109	0.446247	0.0683775	0.0895975	0.291001	0.475723	smk-1	chrV:8607799-8608874	+	WBGene00018285	52.499	47.5065	32.0079	38.6388
cel_circ_new_0006643	6	7	6	6	5	4	7	15	8	12	18	11	105	0.299172	0.597017	0.419894	0.369274	0.335991	0.263124	0.405239	0.74895	0.560405	0.762752	1.32622	0.701245	0.438695	0.322796	0.571532	0.930071	ZC190.4	chrV:8666064-8667047	+	WBGene00022538	16.1545	9.92439	7.57744	6.31393
cel_circ_new_0006676	0	0	1	0	0	0	4	3	4	2	2	1	17	0	0	0.0699824	0	0	0	0.231565	0.14979	0.280203	0.127125	0.147357	0.0637495	0.0233275	0	0.220519	0.112744	H24G06.1	chrV:9456238-9456881	+	WBGene00019237	28.8487	20.3781	16.189	16.1904
cel_circ_new_0006696	0	2	0	0	1	0	2	2	1	1	3	4	16	0	0.170576	0	0	0.0671982	0	0.115783	0.09986	0.0700507	0.0635626	0.221036	0.254998	0.0568588	0.0223994	0.0952311	0.179866	lsy-12	chrV:9850206-9852730	-	WBGene00045419	16.9343	20.4211	33.0773	32.4419
cel_circ_new_0006697	0	0	1	0	0	0	9	2	4	4	2	7	29	0	0	0.0699824	0	0	0	0.521022	0.09986	0.280203	0.254251	0.147357	0.446247	0.0233275	0	0.300362	0.282618	lsy-12	chrV:9850206-9853741	-	WBGene00045419	16.9343	20.4211	33.0773	32.4419
cel_circ_new_0006734	0	0	0	1	1	0	3	3	3	2	5	6	24	0	0	0	0.0615457	0.0671982	0	0.173674	0.14979	0.210152	0.127125	0.368394	0.382497	0	0.0429146	0.177872	0.292672	bet-2	chrX:10569272-10570372	+	WBGene00010199	12.808	9.32672	10.2609	14.9626
cel_circ_new_0006794	1	3	1	0	4	4	1	3	5	1	3	2	28	0.049862	0.255865	0.0699824	0	0.268793	0.263124	0.0578913	0.14979	0.350253	0.0635626	0.221036	0.127499	0.125236	0.177306	0.185978	0.137366	F58A3.3	chrX:11012810-11013136	+	WBGene00010223	7.89993	6.63572	4.88117	4.29233
cel_circ_new_0006795	0	0	0	0	0	0	3	4	1	0	1	5	14	0	0	0	0	0	0	0.173674	0.19972	0.0700507	0	0.0736787	0.318748	0	0	0.147815	0.130809	ldb-1	chrX:11028953-11029803	+	WBGene00002261	17.5742	9.53583	8.4344	11.5044
cel_circ_new_0006801	0	1	1	1	3	0	2	3	3	1	4	1	20	0	0.0852882	0.0699824	0.0615457	0.201594	0	0.115783	0.14979	0.210152	0.0635626	0.294715	0.0637495	0.0517569	0.0877134	0.158575	0.140676	F13D2.1	chrX:11174040-11176015	-	WBGene00008735	11.6734	7.90219	11.5561	13.8833
cel_circ_new_0006805	1	2	0	0	1	2	4	12	5	4	8	12	51	0.049862	0.170576	0	0	0.0671982	0.131562	0.231565	0.59916	0.350253	0.254251	0.58943	0.764994	0.0734795	0.0662534	0.39366	0.536225	C34F6.10	chrX:11236332-11236712	-	WBGene00007944	18.2908	10.7422	11.0101	18.4917
cel_circ_new_0006934	0	2	1	2	2	0	1	4	2	1	1	2	18	0	0.170576	0.0699824	0.123091	0.134396	0	0.0578913	0.19972	0.140101	0.0635626	0.0736787	0.127499	0.0801863	0.0858292	0.132571	0.0882468	scd-1	chrX:12505606-12506413	-	WBGene00004739	25.2091	16.9887	22.7607	24.271
cel_circ_new_0006947	2	3	0	2	4	1	0	8	4	2	2	3	31	0.099724	0.255865	0	0.123091	0.268793	0.0657811	0	0.39944	0.280203	0.127125	0.147357	0.191249	0.11853	0.152555	0.226548	0.155244	alh-13	chrX:12782395-12782634	+	WBGene00011938	73.8721	16.5444	13.1416	7.52246
cel_circ_new_0006956	0	0	0	0	1	0	3	3	2	1	2	1	13	0	0	0	0	0.0671982	0	0.173674	0.14979	0.140101	0.0635626	0.147357	0.0637495	0	0.0223994	0.154522	0.0915566	gei-3	chrX:12802064-12803562	-	NA	NA	NA	NA	NA
cel_circ_new_0006970	1	0	1	0	1	1	4	5	3	2	2	4	24	0.049862	0	0.0699824	0	0.0671982	0.0657811	0.231565	0.24965	0.210152	0.127125	0.147357	0.254998	0.0399481	0.0443264	0.230456	0.176494	pqn-18	chrX:12913313-12916720	+	WBGene00004108	20.0696	17.9864	29.6885	27.9772
cel_circ_new_0006971	1	0	1	1	0	1	2	5	5	4	5	1	26	0.049862	0	0.0699824	0.0615457	0	0.0657811	0.115783	0.24965	0.350253	0.254251	0.368394	0.0637495	0.0399481	0.0424423	0.238562	0.228798	pqn-18	chrX:12915408-12916720	+	WBGene00004108	20.0696	17.9864	29.6885	27.9772
cel_circ_new_0007015	1	2	0	0	5	1	8	6	8	3	8	9	51	0.049862	0.170576	0	0	0.335991	0.0657811	0.463131	0.29958	0.560405	0.190688	0.58943	0.573746	0.0734795	0.133924	0.441039	0.451288	F56C3.9	chrX:1392231-1392630	-	WBGene00018946	6.90248	10.1975	8.72047	11.1585
cel_circ_new_0007017	0	1	0	0	1	0	3	4	6	0	3	4	22	0	0.0852882	0	0	0.0671982	0	0.173674	0.19972	0.420304	0	0.221036	0.254998	0.0284294	0.0223994	0.264566	0.158678	elt-3	chrX:13938742-13939431	+	WBGene00001251	43.6008	33.2011	50.2602	37.4503
cel_circ_new_0007037	2	2	0	0	2	0	3	0	0	3	4	0	16	0.099724	0.170576	0	0	0.134396	0	0.173674	0	0	0.190688	0.294715	0	0.0901001	0.0447988	0.0578913	0.161801	K06G5.1	chrX:14217172-14217584	+	WBGene00010605	264.574	393.131	607.552	889.895
cel_circ_new_0007041	0	1	0	1	0	0	1	3	2	3	1	1	13	0	0.0852882	0	0.0615457	0	0	0.0578913	0.14979	0.140101	0.190688	0.0736787	0.0637495	0.0284294	0.0205152	0.115928	0.109372	madd-3	chrX:14288949-14289300	-	WBGene00006517	11.2904	10.7565	11.8457	17.8849
cel_circ_new_0007045	1	2	3	0	2	1	2	2	3	0	4	1	21	0.049862	0.170576	0.209947	0	0.134396	0.0657811	0.115783	0.09986	0.210152	0	0.294715	0.0637495	0.143462	0.0667258	0.141932	0.119488	sel-7	chrX:14339462-14340481	-	WBGene00004764	2.75467	1.4298	1.30728	1.07227
cel_circ_new_0007102	0	0	0	0	1	1	1	4	1	1	3	3	15	0	0	0	0	0.0671982	0.0657811	0.0578913	0.19972	0.0700507	0.0635626	0.221036	0.191249	0	0.0443264	0.109221	0.158616	F20D1.3	chrX:14976116-14976683	+	WBGene00008975	41.5804	47.4371	115.345	145.606
cel_circ_new_0007122	0	0	0	1	4	2	0	4	3	0	3	1	18	0	0	0	0.0615457	0.268793	0.131562	0	0.19972	0.210152	0	0.221036	0.0637495	0	0.153967	0.136624	0.0949286	nhr-91	chrX:15309374-15309842	+	WBGene00003681	11.8451	3.06911	1.87233	2.00844
cel_circ_new_0007124	0	0	1	1	1	0	0	3	1	1	2	2	12	0	0	0.0699824	0.0615457	0.0671982	0	0	0.14979	0.0700507	0.0635626	0.147357	0.127499	0.0233275	0.0429146	0.0732802	0.112806	nbid-1	chrX:15361019-15361592	+	NA	NA	NA	NA	NA
cel_circ_new_0007137	0	1	0	1	1	0	2	5	1	1	2	0	14	0	0.0852882	0	0.0615457	0.0671982	0	0.115783	0.24965	0.0700507	0.0635626	0.147357	0	0.0284294	0.0429146	0.145161	0.0703067	C03H12.1	chrX:15694387-15696044	+	WBGene00007284	12.4338	7.88211	8.27665	10.3281
cel_circ_new_0007143	2	0	1	1	3	3	1	2	2	1	5	3	24	0.099724	0	0.0699824	0.0615457	0.201594	0.197343	0.0578913	0.09986	0.140101	0.0635626	0.368394	0.191249	0.0565688	0.153494	0.0992842	0.207735	Y7A5A.1	chrX:15770469-15770829	-	WBGene00012407	75.6645	27.2967	33.5014	28.9579
cel_circ_new_0007149	0	2	0	2	1	0	2	4	1	1	3	2	18	0	0.170576	0	0.123091	0.0671982	0	0.115783	0.19972	0.0700507	0.0635626	0.221036	0.127499	0.0568588	0.0634299	0.128518	0.137366	nhx-1	chrX:16018674-16019264	+	WBGene00003729	3.42649	4.68429	4.57857	3.77125
cel_circ_new_0007183	1	0	4	2	5	2	8	14	5	3	9	15	68	0.049862	0	0.27993	0.123091	0.335991	0.131562	0.463131	0.69902	0.350253	0.190688	0.663109	0.956243	0.109931	0.196881	0.504135	0.603347	F52G3.1	chrX:16966012-16966701	+	WBGene00018710	24.3069	17.7922	18.1107	23.4487
cel_circ_new_0007221	0	0	1	0	1	1	2	6	5	4	13	6	39	0	0	0.0699824	0	0.0671982	0.0657811	0.115783	0.29958	0.350253	0.254251	0.957824	0.382497	0.0233275	0.0443264	0.255205	0.531524	nhr-1	chrX:17520015-17520910	+	WBGene00003600	9.27004	8.14172	9.17856	9.22758
cel_circ_new_0007231	0	0	0	0	1	0	1	3	2	1	2	3	13	0	0	0	0	0.0671982	0	0.0578913	0.14979	0.140101	0.0635626	0.147357	0.191249	0	0.0223994	0.115928	0.134056	T23E7.2	chrX:17675763-17677058	+	WBGene00020732	208.717	161.189	101.703	62.481
cel_circ_new_0007389	0	0	0	0	0	0	2	11	6	2	4	8	33	0	0	0	0	0	0	0.115783	0.54923	0.420304	0.127125	0.294715	0.509996	0	0	0.361772	0.310612	fkh-9	chrX:3820348-3820570	-	WBGene00001441	24.2153	25.1636	45.4571	46.0909
cel_circ_new_0007393	0	1	0	0	0	1	0	3	1	0	4	5	15	0	0.0852882	0	0	0	0.0657811	0	0.14979	0.0700507	0	0.294715	0.318748	0.0284294	0.021927	0.0732802	0.204488	F47F2.1	chrX:3888486-3888743	+	WBGene00018569	18.4601	16.3355	10.4122	7.98503
cel_circ_new_0007396	4	5	1	2	11	3	4	8	7	2	5	7	59	0.199448	0.426441	0.0699824	0.123091	0.73918	0.197343	0.231565	0.39944	0.490355	0.127125	0.368394	0.446247	0.231957	0.353205	0.373787	0.313922	ZK470.2	chrX:4135132-4137002	+	WBGene00022745	68.6246	52.9517	55.4243	66.1644
cel_circ_new_0007399	0	0	0	0	0	1	1	3	3	0	3	2	13	0	0	0	0	0	0.0657811	0.0578913	0.14979	0.210152	0	0.221036	0.127499	0	0.021927	0.139278	0.116178	ZK470.2	chrX:4136926-4137602	+	WBGene00022745	68.6246	52.9517	55.4243	66.1644
cel_circ_new_0007470	0	0	0	0	1	0	1	3	4	0	4	3	16	0	0	0	0	0.0671982	0	0.0578913	0.14979	0.280203	0	0.294715	0.191249	0	0.0223994	0.162628	0.161988	B0310.2	chrX:506110-506943	-	WBGene00015138	6.37735	5.20322	6.15575	5.66748
cel_circ_new_0007519	1	0	0	1	1	0	0	5	4	1	3	4	20	0.049862	0	0	0.0615457	0.0671982	0	0	0.24965	0.280203	0.0635626	0.221036	0.254998	0.0166207	0.0429146	0.176618	0.179866	H28G03.2	chrX:5214322-5215560	+	WBGene00019250	18.2797	9.39868	15.231	20.7363
cel_circ_new_0007539	0	0	0	1	1	0	4	0	1	2	1	3	13	0	0	0	0.0615457	0.0671982	0	0.231565	0	0.0700507	0.127125	0.0736787	0.191249	0	0.0429146	0.100539	0.130684	F14D12.1	chrX:5608308-5608521	+	WBGene00017463	3.16333	2.37998	2.10596	2.43862
cel_circ_new_0007541	0	1	0	2	3	3	1	3	2	0	0	3	18	0	0.0852882	0	0.123091	0.201594	0.197343	0.0578913	0.14979	0.140101	0	0	0.191249	0.0284294	0.17401	0.115928	0.0637495	egl-13	chrX:5668319-5669769	+	WBGene00001182	21.2486	14.5637	11.0192	9.36306
cel_circ_new_0007544	0	2	0	0	1	1	2	3	1	1	0	4	15	0	0.170576	0	0	0.0671982	0.0657811	0.115783	0.14979	0.0700507	0.0635626	0	0.254998	0.0568588	0.0443264	0.111874	0.106187	set-19	chrX:5679287-5679699	-	WBGene00020919	3.25391	1.49558	1.23795	1.19561
cel_circ_new_0007557	0	0	0	0	3	1	3	1	3	2	2	2	17	0	0	0	0	0.201594	0.0657811	0.173674	0.04993	0.210152	0.127125	0.147357	0.127499	0	0.0891252	0.144585	0.133994	ctbp-1	chrX:5869362-5869651	+	WBGene00006424	2.09171	1.28125	1.09211	0.958935
cel_circ_new_0007649	0	0	0	2	2	0	1	1	4	1	4	0	15	0	0	0	0.123091	0.134396	0	0.0578913	0.04993	0.280203	0.0635626	0.294715	0	0	0.0858292	0.129341	0.119426	abts-4	chrX:6748379-6749019	-	WBGene00019844	9.41561	7.35995	9.51103	9.17715
cel_circ_new_0007684	0	1	1	0	0	2	1	8	4	1	6	4	28	0	0.0852882	0.0699824	0	0	0.131562	0.0578913	0.39944	0.280203	0.0635626	0.442072	0.254998	0.0517569	0.043854	0.245845	0.253544	sox-2	chrX:7460192-7460548	-	WBGene00004949	9.98121	6.83533	7.66627	9.24267
cel_circ_new_0007685	0	0	0	1	0	0	5	2	2	3	9	3	25	0	0	0	0.0615457	0	0	0.289457	0.09986	0.140101	0.190688	0.663109	0.191249	0	0.0205152	0.176473	0.348348	coh-1	chrX:7468097-7469295	-	WBGene00000591	5.55331	4.99742	5.22397	7.67505
cel_circ_new_0007752	0	0	0	0	0	0	1	3	0	2	3	4	13	0	0	0	0	0	0	0.0578913	0.14979	0	0.127125	0.221036	0.254998	0	0	0.0692271	0.201053	F41D9.2	chrX:8383469-8384293	-	WBGene00018282	20.4191	20.2485	16.9093	24.7455
cel_circ_new_0007769	0	0	0	1	1	0	1	4	3	0	2	2	14	0	0	0	0.0615457	0.0671982	0	0.0578913	0.19972	0.210152	0	0.147357	0.127499	0	0.0429146	0.155921	0.0916189	R04E5.9	chrX:8810572-8810932	-	WBGene00019872	3.74391	3.77256	2.69706	2.7779
cel_circ_new_0007801	3	4	1	3	4	0	5	7	4	6	3	5	45	0.149586	0.341153	0.0699824	0.184637	0.268793	0	0.289457	0.34951	0.280203	0.381376	0.221036	0.318748	0.186907	0.151143	0.30639	0.307053	lgc-4	chrX:9239948-9241422	-	WBGene00017580	0.777501	0.987292	0.793882	0.804218
cel_circ_new_0007810	0	1	0	0	1	1	3	2	3	2	1	2	16	0	0.0852882	0	0	0.0671982	0.0657811	0.173674	0.09986	0.210152	0.127125	0.0736787	0.127499	0.0284294	0.0443264	0.161229	0.109434	fln-2	chrX:9405290-9407498	+	WBGene00016006	45.8684	35.2831	31.2356	37.143
cel_circ_new_0007823	3	0	3	3	3	0	3	6	2	0	3	4	30	0.149586	0	0.209947	0.184637	0.201594	0	0.173674	0.29958	0.140101	0	0.221036	0.254998	0.119844	0.128744	0.204452	0.158678	gap-2	chrX:9496540-9504031	+	WBGene00001516	11.9485	8.23355	8.04112	11.8128
cel_circ_new_0007824	1	1	2	1	2	1	0	4	2	1	2	0	17	0.049862	0.0852882	0.139965	0.0615457	0.134396	0.0657811	0	0.19972	0.140101	0.0635626	0.147357	0	0.091705	0.087241	0.113274	0.0703067	gap-2	chrX:9496540-9511162	+	WBGene00001516	11.9485	8.23355	8.04112	11.8128

## Sheet: Sheet2
COLUMN	DESCRIPTION
circID	CircRNA ID from circBase or "new" for the newly annotated circRNAs
L4_A	Reads per replicate (A, B or C) and stage (L4, D-1, D-7, D-10)
L4_B
L4_C
D-1_A
D-1_B
D-1_C
D-7_A
D-7_B
D-7_C
D-10_A
D-10_B
D-10_C
Total_Reads	Sum of the reads across the 12 different libraries
L4_A_TPM	Normalized reads, expressed in Transcripts per Million reads (TPM) by replicate (A, B or C) and stage (L4, D-1, D-7, D-10)
L4_B_TPM
L4_C_TPM
D-1_A_TPM
D-1_B_TPM
D-1_C_TPM
D-7_A_TPM
D-7_B_TPM
D-7_C_TPM
D-10_A_TPM
D-10_B_TPM
D-10_C_TPM
L4_TPM	Average TPM per stage
D-1_TPM
D-7_TPM
D-10_TPM
ce11_loci	Coordinates for the ce11 annotation of C. elegans genome
gene_id	Parental gene from where the circRNA arises
L4_FPKM	Fragments per Kilobase Million (FPKM) of the parental genes
D-1_FPKM
D-7_FPKM
D-10_FPKM
