# Supplementary material for: Global accumulation of circRNAs during aging in Caenorhabditis elegans
Source: BMC Genomics. 2018 Jan 3;19:8. doi: 10.1186/s12864-017-4386-y (PMC5753478; doi:10.1186/s12864-017-4386-y)
Supplement: Supplementary file 6 — Linear RNA differential expression analysis. (XLSX 2355 kb) [file 12864_2017_4386_MOESM6_ESM.xlsx]

## Sheet: FPKM_table
WBID	gene_short_name	L4_FPKM	D-1_FPKM	D-7_FPKM	D-10_FPKM
WBGene00000001	aap-1	32.7375	42.7694	174.947	156.549
WBGene00000002	aat-1	15.1854	7.90343	3.99088	1.80002
WBGene00000003	aat-2	18.0163	12.2673	5.07534	4.51069
WBGene00000004	aat-3	9.9822	7.02236	8.88086	6.43463
WBGene00000005	aat-4	6.73794	6.64908	3.46722	2.18081
WBGene00000006	aat-5	3.39012	2.52948	2.22097	2.62116
WBGene00000007	aat-6	7.30514	3.61861	1.17944	0.970751
WBGene00000008	aat-7	1.01749	1.00869	0.326373	0.145375
WBGene00000009	aat-8	0.843285	0.48242	0.21454	0.300075
WBGene00000010	aat-9	14.0317	12.8567	21.7143	20.6801
WBGene00000012	abf-1	2.26983	4.46318	8.19788	3.7649
WBGene00000013	abf-2	3.19046	6.15808	60.3401	53.5612
WBGene00000014	abf-3	0	0.0997451	0.150999	0
WBGene00000015	abf-4	0.54425	0.510326	0.0950861	0.0397666
WBGene00000016	abf-5	31.6612	26.1095	36.7926	41.1492
WBGene00000017	abf-6	25.2874	25.7522	25.4169	27.4715
WBGene00000018	abl-1	7.84261	5.57629	5.89485	7.01173
WBGene00000019	abt-1	1.72051	1.70157	0.35884	0.463208
WBGene00000020	abt-2	4.4818	2.82033	2.94286	3.81551
WBGene00000021	abt-3	0.710676	0.504765	0.0250637	0.0199843
WBGene00000022	abt-4	15.8513	10.8566	7.49494	10.3736
WBGene00000023	abt-5	5.09625	4.27284	0.337138	1.04701
WBGene00000024	abu-1	15.5047	8.76095	0.063007	0.0610626
WBGene00000025	abu-2	1.46486	0.341071	0.038992	0.0117782
WBGene00000026	abu-3	0	0.0337378	0.0281229	0.0669893
WBGene00000027	abu-4	2.54648	0.847743	0.0339705	0.0208388
WBGene00000028	abu-5	0.0109148	0.0110572	0.0274018	0.0193865
WBGene00000029	abu-6	22.6984	8.70718	0.179733	0.0490059
WBGene00000030	abu-7	22.6837	7.66865	0.137596	0.0791775
WBGene00000031	abu-8	38.8163	13.7849	0.590537	0.472978
WBGene00000032	abu-9	0	0	0	0
WBGene00000033	abu-10	14.2018	5.44482	0.0660911	0.0985429
WBGene00000034	abu-11	80.0749	33.9826	0.775863	0.602644
WBGene00000035	ace-1	5.5299	3.47513	2.60955	3.56903
WBGene00000036	ace-2	6.58324	4.29204	2.53098	2.72376
WBGene00000037	ace-3	1.97186	1.1098	0.962945	1.09997
WBGene00000038	ace-4	0.50409	0.422885	0.307842	0.257564
WBGene00000039	acn-1	88.5778	32.1471	3.2263	2.83456
WBGene00000040	aco-1	76.2242	30.358	20.2117	21.5048
WBGene00000041	aco-2	230.86	143.604	149.481	153.808
WBGene00000042	acr-2	0.686287	0.409662	0.13993	0.155693
WBGene00000043	acr-3	1.28385	2.65055	0.309337	0.385385
WBGene00000044	acr-5	0.982236	0.652191	0.655823	0.749195
WBGene00000045	acr-6	0.180724	0.180474	0.146705	0.174629
WBGene00000046	acr-7	0.363402	0.368319	0.170469	0.0569723
WBGene00000047	acr-8	3.93034	2.03946	0.556701	0.530644
WBGene00000048	acr-9	0.4288	0.431016	0.242713	0.243094
WBGene00000049	acr-10	0.169026	0.24034	0.278977	0.253116
WBGene00000050	acr-11	1.40719	1.08929	1.0677	0.903464
WBGene00000051	acr-12	1.12615	1.17935	1.96239	3.72549
WBGene00000053	acr-14	0.186679	0.125434	0.137466	0.0759859
WBGene00000054	acr-15	4.32929	2.85539	2.6888	2.609
WBGene00000055	acr-16	5.25699	3.9248	2.76725	2.53758
WBGene00000056	acr-17	0.766501	0.54584	0.862018	1.04688
WBGene00000057	acr-18	1.26838	1.72149	2.8686	3.87635
WBGene00000058	acr-19	0.865329	0.811084	0.403364	0.580187
WBGene00000059	acr-20	1.02205	0.552142	0.911528	1.31181
WBGene00000060	acr-21	0.471244	0.469601	0.430526	0.37168
WBGene00000061	lgc-11	0.569038	0.461648	0.172059	0.203074
WBGene00000062	acr-23	0.946072	0.572749	0.482295	0.555538
WBGene00000063	act-1	1338.94	1299.15	637.98	318.713
WBGene00000064	act-2	318.613	330.251	366.034	356.65
WBGene00000065	act-3	846.631	691.44	518.417	337.833
WBGene00000066	act-4	1989.43	2077.15	1932.1	1261.57
WBGene00000067	act-5	835.348	625.413	127.261	137.343
WBGene00000068	acy-1	7.97011	5.25151	5.51219	5.95641
WBGene00000069	acy-2	0.419627	0.384604	0.326575	0.283422
WBGene00000070	acy-3	5.46589	3.28944	2.95321	2.37825
WBGene00000071	acy-4	5.13016	3.61141	3.1423	3.18639
WBGene00000072	add-1	3.6049	3.07874	2.24523	1.97994
WBGene00000073	add-2	13.0077	12.2662	22.8415	25.0128
WBGene00000074	adm-2	5.71179	4.22441	7.59464	12.997
WBGene00000075	adm-4	2.95859	2.26288	3.19248	5.13372
WBGene00000079	adr-1	134.663	111.994	100.907	104.967
WBGene00000080	adr-2	57.6889	74.7329	172.264	113.746
WBGene00000081	ads-1	107.803	59.1279	50.0941	73.3501
WBGene00000082	adt-1	11.7883	4.29196	0.417034	0.361331
WBGene00000083	adt-2	24.5198	17.3382	19.8554	24.3277
WBGene00000084	aex-1	3.76984	2.78965	2.34999	2.72607
WBGene00000085	aex-2	2.44068	2.35839	1.75837	1.48191
WBGene00000086	aex-3	3.52167	2.94883	3.12249	3.88221
WBGene00000088	aex-5	9.24708	3.9302	3.46333	3.64598
WBGene00000089	aex-6	11.2646	8.36476	6.67662	7.27696
WBGene00000090	age-1	26.0191	24.9982	41.0587	35.9554
WBGene00000092	ags-3	6.69784	6.08505	7.00964	11.0171
WBGene00000093	agt-1	13.5863	17.8079	20.6161	13.624
WBGene00000094	agt-2	16.2749	28.4702	103.574	82.7459
WBGene00000095	aha-1	13.1766	7.45515	6.3803	8.85595
WBGene00000096	ahr-1	0.419503	0.425701	1.76668	3.63093
WBGene00000097	aip-1	34.4122	26.7266	55.2835	71.9241
WBGene00000098	air-1	68.2497	80.1208	233.972	259.65
WBGene00000099	air-2	26.5919	37.1543	75.4276	63.9789
WBGene00000100	ajm-1	59.4073	49.568	28.4597	28.8902
WBGene00000101	aka-1	28.1136	36.3872	132.504	150.716
WBGene00000102	akt-1	69.9517	73.5359	185.985	172.068
WBGene00000103	akt-2	19.1007	12.9859	22.1263	21.6717
WBGene00000105	alg-1	14.361	9.26614	7.28955	8.37754
WBGene00000106	alg-2	11.8314	14.8621	11.1301	11.7665
WBGene00000107	alh-1	162.057	128.847	207.161	168.027
WBGene00000108	alh-2	0.0145091	0.0327558	0.373777	0.0368813
WBGene00000109	alh-3	48.2337	20.2675	19.6779	15.5763
WBGene00000110	alh-4	61.9904	58.5382	66.9481	84.3059
WBGene00000111	alh-5	9.82028	4.64534	1.95688	1.89203
WBGene00000112	alh-6	32.6125	28.2576	15.4179	13.621
WBGene00000113	alh-7	16.9849	12.58	13.7442	13.3124
WBGene00000114	alh-8	598.322	452.654	513.417	481.614
WBGene00000115	alh-9	30.4472	23.5119	21.0957	15.4239
WBGene00000116	alh-10	26.39	14.2829	26.5188	25.805
WBGene00000117	alh-11	28.5523	24.4288	34.9871	32.7129
WBGene00000118	alh-12	71.6962	51.3607	36.5356	25.4643
WBGene00000120	aly-1	26.8876	80.3447	43.2799	61.8671
WBGene00000121	aly-2	202.266	299.381	819.864	801.013
WBGene00000122	aly-3	114.622	74.0995	92.14	95.8445
WBGene00000123	ama-1	36.7933	47.8108	46.8933	45.8677
WBGene00000133	amt-1	11.3543	11.6081	20.8093	16.5669
WBGene00000134	amt-2	0.139166	0.101224	0.108121	0.124535
WBGene00000135	amt-3	1.17122	0.721575	1.01777	0.817307
WBGene00000136	amt-4	6.03389	1.63616	0.738916	0.114638
WBGene00000137	amx-1	4.70122	3.7661	4.96507	6.292
WBGene00000138	amx-2	16.8024	12.0217	6.53362	6.76415
WBGene00000139	amx-3	9.29471	7.66342	3.99044	3.89398
WBGene00000140	anc-1	0	0	0	0
WBGene00000142	aos-1	31.9151	41.3381	71.7622	58.3062
WBGene00000143	apc-2	8.15546	12.4622	9.66716	7.97702
WBGene00000144	apc-10	12.7999	14.7429	21.3095	14.579
WBGene00000145	apc-11	21.3619	34.3971	42.7163	24.4877
WBGene00000146	ape-1	51.3774	59.8277	111.329	126.158
WBGene00000147	aph-1	7.60047	12.7865	36.3057	30.502
WBGene00000148	aph-2	14.3263	13.8697	11.8767	11.641
WBGene00000149	apl-1	164.315	129.426	140.885	175.818
WBGene00000150	apm-1	81.4751	42.8614	29.5415	35.0738
WBGene00000151	apn-1	30.9727	49.2125	78.5125	65.8403
WBGene00000155	app-1	33.7123	34.4442	60.7326	44.6217
WBGene00000156	apr-1	17.9314	24.7931	48.5938	45.1408
WBGene00000157	aps-2	37.8494	42.6501	43.8783	40.3394
WBGene00000158	apg-1	38.8533	30.9802	34.2559	34.7908
WBGene00000159	aps-1	30.8632	36.6194	48.2311	31.1661
WBGene00000160	apb-1	67.5125	52.0218	44.2656	50.8139
WBGene00000161	apa-2	21.8669	14.2013	21.5154	26.3408
WBGene00000162	apd-3	13.6331	13.9039	8.61776	10.3394
WBGene00000163	apb-3	43.6893	37.4975	92.7963	83.3183
WBGene00000164	apm-3	13.0957	7.30121	6.60749	7.75427
WBGene00000165	aps-3	27.7034	48.0726	38.1509	29.6731
WBGene00000166	apt-9	1.09051	0.507314	0.472369	0.441351
WBGene00000168	apx-1	5.81501	9.70208	32.9039	39.1618
WBGene00000169	aqp-1	30.9175	25.8324	34.5809	11.7656
WBGene00000170	aqp-2	97.8288	78.0451	49.934	51.9873
WBGene00000171	aqp-3	0.463378	0.543921	1.1679	1.13381
WBGene00000172	aqp-4	15.9275	8.27153	3.0809	2.17489
WBGene00000173	aqp-5	0.586509	0.463069	0.302435	0.279655
WBGene00000174	aqp-6	0.304113	0.15642	0.406247	0.481167
WBGene00000175	aqp-7	309.106	265.373	156.621	114.355
WBGene00000176	aqp-8	23.7564	17.6909	8.8099	5.46231
WBGene00000177	aqp-9	3.25982	2.40117	1.60778	1.6068
WBGene00000178	aqp-10	46.4358	21.5631	15.1792	16.1176
WBGene00000179	aqp-11	67.6471	55.0275	39.2411	34.5976
WBGene00000180	arc-1	10.1488	5.53377	5.22134	5.37542
WBGene00000181	ard-1	140.667	126.337	125.653	85.3918
WBGene00000182	arf-1.2	236.932	134.334	96.2862	116.004
WBGene00000183	arf-3	566.196	383.276	562.458	448.379
WBGene00000184	arf-6	24.0697	25.5546	36.0684	38.2389
WBGene00000185	arg-1	0.0244369	0.00978859	0.0206778	0.0288197
WBGene00000186	ark-1	10.7326	11.4231	17.222	16.7231
WBGene00000187	arl-1	28.1854	25.1418	29.7992	28.2883
WBGene00000188	arl-3	3.22383	1.31626	1.13081	1.14712
WBGene00000189	arl-5	9.59793	14.0623	33.1593	25.0469
WBGene00000190	arf-1.1	2.54298	0.632852	0.55963	0.573427
WBGene00000191	arl-7	0.609084	0.226997	0.47386	0.561143
WBGene00000192	arl-8	63.0096	86.4763	188.904	160.244
WBGene00000193	arl-6	0.513316	0.3552	0.198564	0.185994
WBGene00000195	arr-1	6.09076	3.67667	3.51975	7.47807
WBGene00000196	aars-1	20.99	17.6467	8.67615	7.40867
WBGene00000197	aars-2	33.3335	33.9283	30.928	31.9771
WBGene00000198	art-1	231.212	140.991	279.745	217.702
WBGene00000199	arx-1	40.7109	31.9317	33.0604	43.8468
WBGene00000200	arx-2	69.1142	57.6242	111.744	130.68
WBGene00000201	arx-3	56.1707	56.9052	80.6583	88.5346
WBGene00000202	exos-4.2	16.1652	29.805	48.1149	38.9184
WBGene00000203	arx-5	94.0342	88.4147	154.008	142.385
WBGene00000204	arx-6	63.8114	56.503	79.3537	78.0165
WBGene00000205	arx-7	29.1021	34.6538	54.3844	40.5945
WBGene00000206	asb-1	86.2978	107.488	149.548	89.7548
WBGene00000207	asb-2	411.141	262.3	177.589	147.83
WBGene00000208	asc-1	40.7244	59.439	116.818	107.481
WBGene00000209	asg-1	82.3301	83.5178	100.171	86.7684
WBGene00000210	asg-2	204.807	119.354	99.6062	72.9319
WBGene00000211	asm-1	4.62926	3.64599	4.683	6.80681
WBGene00000212	asm-2	9.65656	26.7566	48.1408	15.5438
WBGene00000213	asm-3	0.348429	0.675754	5.40282	0.889136
WBGene00000214	asp-1	2550.27	2222.77	1187.96	1669.74
WBGene00000215	asp-2	486.333	481.11	251.704	190.278
WBGene00000216	asp-3	800.033	687.123	731.62	560.131
WBGene00000217	asp-4	172.682	187.442	298.882	303.457
WBGene00000218	asp-5	640.766	564.821	712.928	821.506
WBGene00000219	asp-6	2100.16	2385.3	3434.5	5118.42
WBGene00000220	atf-2	13.0629	3.96101	2.71315	3.59484
WBGene00000221	atf-5	121.026	129.916	92.4074	90.8031
WBGene00000222	atf-6	8.8595	6.50438	8.29031	13.1669
WBGene00000223	atf-7	80.4061	77.1533	78.6699	81.1177
WBGene00000224	atgp-1	18.7999	12.704	24.1978	27.8035
WBGene00000225	atgp-2	30.3412	19.5354	12.6035	13.4415
WBGene00000226	atl-1	19.2371	32.9564	24.6766	20.0661
WBGene00000227	atm-1	5.39217	4.27473	3.73837	4.80088
WBGene00000228	atn-1	67.4908	44.4428	28.8473	25.0471
WBGene00000229	atp-2	1222.57	812.302	590.834	516.997
WBGene00000230	atp-3	596.999	468.387	787.572	754.058
WBGene00000231	atx-2	73.528	50.6406	50.6013	66.0693
WBGene00000232	avr-14	5.32022	6.31113	4.81173	8.23058
WBGene00000233	avr-15	16.3936	16.0075	16.5191	17.6856
WBGene00000235	baf-1	171.749	483.486	437.97	364.574
WBGene00000236	bag-1	56.0887	71.5834	48.3182	41.2704
WBGene00000237	bam-2	11.0564	8.15971	7.91474	7.86407
WBGene00000238	bar-1	8.04872	7.60024	8.14077	8.71563
WBGene00000239	bas-1	10.9619	6.72072	3.94856	2.85862
WBGene00000240	pah-1	54.2266	44.8007	62.1842	63.2978
WBGene00000241	bbs-1	0.438173	0.388078	0.306428	0.322201
WBGene00000242	bbs-2	0.508724	0.409257	0.345084	0.199991
WBGene00000244	bbs-8	1.13684	0.642455	0.601533	0.588804
WBGene00000245	bca-1	47.0407	27.7375	19.1803	24.1826
WBGene00000246	bcc-1	12.0134	6.47045	6.06203	4.99617
WBGene00000247	bec-1	90.632	138.207	136.697	140.064
WBGene00000248	ben-1	20.5495	17.8653	11.793	11.6057
WBGene00000249	bir-1	67.9548	88.0413	99.5624	59.289
WBGene00000250	bir-2	13.9328	24.353	45.4379	43.7295
WBGene00000251	bli-1	303.868	94.8452	1.32057	2.06141
WBGene00000252	bli-2	358.505	212.435	0.515893	1.19238
WBGene00000253	bli-3	16.7335	10.6063	10.1043	10.4469
WBGene00000254	bli-4	65.5547	55.0589	141.349	172.421
WBGene00000255	bli-5	5.66013	2.90737	0.153844	0.168279
WBGene00000256	bli-6	1247.76	854.42	8.58163	5.91918
WBGene00000257	bmk-1	23.5386	26.3455	34.214	28.3103
WBGene00000259	bpl-1	8.7543	9.32223	15.6781	10.1392
WBGene00000262	bra-1	10.1551	6.98896	16.4171	25.7587
WBGene00000263	F23H11.5	1680.81	1402.09	2265.97	1603.85
WBGene00000264	brc-1	10.9645	16.6422	23.7685	19.875
WBGene00000265	brd-1	6.81626	8.31422	9.01835	8.17578
WBGene00000266	bre-1	56.6968	34.2048	9.23533	11.5573
WBGene00000267	bre-2	6.54806	6.11406	4.46354	5.03592
WBGene00000268	bre-3	49.5041	52.4663	126.366	117.098
WBGene00000269	bre-4	9.93599	9.96285	23.0358	26.1772
WBGene00000270	bre-5	7.04407	4.96642	5.20102	5.77172
WBGene00000271	brf-1	10.3974	11.7934	16.0655	13.9146
WBGene00000272	bro-1	1.67267	0.618054	1.16215	2.11148
WBGene00000273	brp-1	238.285	329.564	1793.44	2409.36
WBGene00000274	btf-1	8.13377	9.49164	13.2411	11.7057
WBGene00000275	bub-1	23.3727	32.2456	35.392	31.6202
WBGene00000276	byn-1	69.7873	85.3576	112.034	98.0895
WBGene00000277	cab-1	129.94	106.859	155.572	175.954
WBGene00000279	cah-1	1.44184	1.59765	2.89393	3.44796
WBGene00000280	cah-2	4.4819	2.97168	2.0266	2.30092
WBGene00000281	cah-3	84.5766	88.1349	64.3168	54.1487
WBGene00000282	cah-4	270.848	214.377	269.702	256.324
WBGene00000283	cah-5	27.743	24.1173	20.2341	14.5728
WBGene00000284	cah-6	1.44434	0.894618	0.57502	0.929927
WBGene00000285	cal-1	45.1895	32.3788	24.2831	28.2389
WBGene00000286	cal-2	19.3138	15.8535	13.6352	18.4193
WBGene00000287	cal-3	4.83076	5.10154	4.01599	4.15063
WBGene00000288	cal-4	14.1405	11.0043	6.39728	6.22139
WBGene00000289	cam-1	10.5805	11.2099	15.7867	15.9885
WBGene00000292	cap-1	31.9754	37.7254	77.3481	68.7981
WBGene00000293	cap-2	42.6864	37.8594	65.6299	64.989
WBGene00000294	cas-1	38.4617	38.798	59.1673	63.3396
WBGene00000295	cat-1	1.33334	0.894815	0.729964	0.590511
WBGene00000296	cat-2	0.556226	0.398821	0.347319	0.189211
WBGene00000298	cat-4	27.3679	34.3312	30.9153	30.7235
WBGene00000301	cav-1	0.639895	4.2316	17.3751	31.5656
WBGene00000302	cav-2	4.60106	8.47805	3.44349	2.86244
WBGene00000308	C04A11.t1	0	0	0	0
WBGene00000310	C05C9.t1	0	0	0	0
WBGene00000311	C05C9.t2	0	0	0	0
WBGene00000366	cbp-1	25.6017	23.7925	28.6564	34.6761
WBGene00000367	cca-1	7.68388	4.94341	3.62639	3.60361
WBGene00000368	ccb-1	20.7092	14.3736	15.0762	13.3251
WBGene00000369	ccf-1	38.7125	35.6245	26.6784	26.8159
WBGene00000370	ccg-1	83.9715	62.9413	155.12	187.945
WBGene00000371	cco-1	1054.98	863.795	1101.18	697.301
WBGene00000372	cyp-13A7	0.939844	0.256438	0.293829	0.127243
WBGene00000373	cyp-14A5	14.375	30.7567	100.379	205.82
WBGene00000374	cyp-31A1	8.62903	5.40297	2.84946	2.39422
WBGene00000375	cyp-44A1	3.9518	6.03429	7.86106	5.7516
WBGene00000376	ccr-4	38.9096	44.6758	55.6911	54.7414
WBGene00000377	cct-1	121.658	90.2314	128.916	133.352
WBGene00000378	cct-2	222.299	168.267	178.454	147.631
WBGene00000379	cct-4	115.417	93.2425	196.896	150.983
WBGene00000380	cct-5	253.582	190.203	137.971	124.713
WBGene00000381	cct-6	178.464	144.863	185.248	151.92
WBGene00000382	cdc-6	14.7087	21.854	38.3509	30.2894
WBGene00000383	cdc-14	42.3213	60.1724	115.464	114.096
WBGene00000386	cdc-25.1	30.0646	40.1443	86.0234	84.025
WBGene00000387	cdc-25.2	4.93185	6.57511	18.8627	19.823
WBGene00000388	cdc-25.3	0.640893	6.34362	17.814	29.2392
WBGene00000389	cdc-25.4	2.96723	2.99764	0.0468761	0.0233648
WBGene00000390	cdc-42	173.411	170.13	394.485	328.45
WBGene00000391	cdd-1	25.777	19.5914	9.8703	8.09548
WBGene00000392	cdd-2	50.8442	63.5372	48.7908	28.3756
WBGene00000393	cdf-1	28.4806	24.3236	34.6926	37.1993
WBGene00000395	cdh-3	4.82907	1.2979	0.599031	0.548485
WBGene00000396	cdh-4	7.3302	4.72075	6.14657	8.10682
WBGene00000397	cdh-5	6.86954	1.9448	1.3837	3.63775
WBGene00000399	cdh-7	16.2873	1.28793	0.146338	0.171254
WBGene00000401	cdh-9	4.92915	2.22892	1.25153	1.34028
WBGene00000402	cdh-10	22.8552	1.75415	0.4578	0.363
WBGene00000403	casy-1	53.4196	33.5537	35.851	59.1439
WBGene00000405	cdk-1	21.5978	38.5619	80.364	60.1942
WBGene00000406	cdk-4	3.30996	3.14145	3.09138	3.64073
WBGene00000407	cdk-5	33.414	29.398	93.5587	74.0766
WBGene00000408	cdk-7	26.3549	48.2296	122.581	115.111
WBGene00000409	cdk-8	22.2833	28.3835	32.6992	38.5269
WBGene00000410	cdk-9	18.8931	23.9291	24.7128	25.2203
WBGene00000411	cdl-1	39.8845	59.1828	183.42	215.966
WBGene00000412	cdr-1	1.65057	3.54876	1.25575	0.613604
WBGene00000413	cdt-1	7.65065	9.94364	14.5284	19.3105
WBGene00000414	cec-1	157.786	85.4532	50.7321	56.9657
WBGene00000415	ced-1	27.6349	27.4133	50.8969	49.4218
WBGene00000416	ced-2	52.6418	124.386	399.282	341.662
WBGene00000417	ced-3	13.6511	31.6652	85.1402	85.6959
WBGene00000418	ced-4	6.54442	10.0801	14.4823	12.0357
WBGene00000419	ced-5	16.4043	17.7923	32.0357	32.0432
WBGene00000420	ced-6	7.79399	9.56339	12.3364	13.413
WBGene00000421	ced-7	42.714	43.0861	64.3179	66.8667
WBGene00000422	ced-8	0.231492	0.507909	0.517298	0.798535
WBGene00000423	ced-9	19.038	26.8457	63.1202	60.4826
WBGene00000424	ced-10	81.23	70.9988	100.139	68.2259
WBGene00000425	ced-11	2.6575	1.62157	0.971584	0.795334
WBGene00000426	ced-12	24.8151	34.5129	64.0649	43.6872
WBGene00000427	ced-13	0	0.0769635	0.106099	0.195669
WBGene00000428	ceh-1	2.26923	2.33317	2.72254	2.07203
WBGene00000429	ceh-2	0.540363	0.377383	0.38611	0.374258
WBGene00000430	ceh-5	4.13245	1.42787	0.675053	0.442017
WBGene00000431	ceh-6	1.73759	1.13881	0.989237	1.14732
WBGene00000432	ceh-7	0.349205	0.218388	0	0
WBGene00000433	ceh-8	0.764607	1.78548	0.768487	0.710745
WBGene00000434	ceh-9	6.76994	1.97775	0.994758	2.02915
WBGene00000435	ceh-10	0.392234	0.277758	0.356679	0.451424
WBGene00000436	ceh-12	0.297764	0.0821833	0.0695432	0.0224695
WBGene00000437	ceh-13	13.8828	13.9308	12.4761	10.747
WBGene00000438	ceh-14	2.23688	3.31964	2.0234	1.7015
WBGene00000439	ceh-16	0.48347	0.465651	0.359028	0.644025
WBGene00000440	ceh-17	0.680264	0.409086	0.150095	0.162311
WBGene00000441	ceh-18	17.7919	12.3269	8.28004	7.376
WBGene00000442	ceh-19	6.10635	5.90146	6.33726	8.48915
WBGene00000443	ceh-20	38.3654	49.9559	45.3308	49.5274
WBGene00000444	ceh-21	0.772869	2.40171	7.32523	10.8137
WBGene00000445	ceh-22	2.42924	1.52882	0.515534	0.562182
WBGene00000446	ceh-23	1.86368	2.49394	2.01612	1.74714
WBGene00000447	ceh-24	0.73464	0.764929	0.386212	0.138472
WBGene00000448	pros-1	3.8094	2.09904	1.68355	2.14266
WBGene00000449	ceh-27	3.05441	1.29441	0.589664	0.625967
WBGene00000450	ceh-28	0.0330104	0.030261	0.0125263	0.0332799
WBGene00000451	ceh-30	0.746176	0.905304	0.728524	0.487192
WBGene00000452	ceh-31	2.14165	1.23122	0.930768	0.686481
WBGene00000453	ceh-32	7.74711	4.63703	3.35555	3.31855
WBGene00000454	ceh-33	0.413915	0.195863	0.182564	0.201995
WBGene00000455	ceh-34	5.78189	3.54903	2.31544	2.31027
WBGene00000457	ceh-36	0.29449	0.294045	0.142371	0.219188
WBGene00000458	ceh-37	8.84395	9.67832	8.73723	12.1282
WBGene00000459	ceh-38	33.4036	33.3696	60.373	57.7166
WBGene00000460	ceh-39	0.694214	2.06123	3.80843	7.02618
WBGene00000461	ceh-40	0.297964	0.808247	1.08609	0.904853
WBGene00000462	ceh-41	2.7338	3.41956	5.65441	5.21805
WBGene00000463	ceh-43	3.7454	3.62133	1.82837	1.88129
WBGene00000464	ceh-44	18.5169	13.8404	13.6079	15.2157
WBGene00000465	cpg-1	105.67	494.854	1684.87	1866.73
WBGene00000466	cel-1	22.7869	26.3588	19.8288	17.4622
WBGene00000467	cep-1	37.2483	45.7349	60.7051	47.5747
WBGene00000468	ces-1	0.027112	0.0486428	0.14183	0.172726
WBGene00000469	ces-2	0.231978	0.245998	0.443859	0.600601
WBGene00000472	cey-1	565.052	458.653	665.08	681.387
WBGene00000473	cey-2	230.868	664.328	1051.89	839.643
WBGene00000474	cey-3	102.461	242.559	314.446	187.957
WBGene00000475	cey-4	385.234	398.274	753.146	790.359
WBGene00000476	cfi-1	6.73018	3.60615	3.0698	2.75222
WBGene00000477	cft-1	3.10509	1.54727	1.01886	1.1466
WBGene00000478	cfz-2	1.60136	1.02214	0.812267	0.724496
WBGene00000479	cgh-1	191.245	283.579	402.322	293.926
WBGene00000480	cgp-1	40.4552	78.8445	114.253	131.004
WBGene00000481	cha-1	1.46818	0.71441	0.343038	0.379541
WBGene00000482	chd-3	14.911	7.13405	10.5053	11.9271
WBGene00000483	che-1	0.0136089	0.0245518	0.0410362	0.158187
WBGene00000484	che-2	0.477154	0.366157	0.168708	0.205299
WBGene00000485	che-3	1.25729	0.886505	0.656281	0.660292
WBGene00000487	che-6	0.0328699	0.0838251	0.112056	0.163849
WBGene00000488	che-7	1.52634	0.909339	0.824387	0.538462
WBGene00000490	che-11	0.477382	0.370293	0.22705	0.205517
WBGene00000491	che-12	1.66268	0.897418	0.63902	0.542546
WBGene00000492	che-13	2.16096	2.00201	0.591925	0.640809
WBGene00000493	che-14	3.38568	2.44688	0.743109	0.794257
WBGene00000496	chs-1	12.6932	31.8544	54.1648	21.9575
WBGene00000497	chs-2	4.77627	1.20413	1.29297	1.75312
WBGene00000498	chk-1	9.33789	13.2725	27.2959	26.8575
WBGene00000499	chk-2	11.4256	12.7091	13.8797	11.9475
WBGene00000500	chn-1	23.4412	33.7554	63.0938	55.8941
WBGene00000501	cho-1	2.6417	1.52592	1.09713	1.08294
WBGene00000502	chp-1	34.5152	38.9509	34.9313	20.8797
WBGene00000503	cht-1	3.18684	3.50535	19.4383	49.81
WBGene00000506	cic-1	10.8279	16.1518	16.5616	18.3398
WBGene00000507	cit-1.1	22.3732	19.6764	18.078	19.0759
WBGene00000508	cit-1.2	19.5472	15.6894	18.5064	24.9907
WBGene00000509	cka-1	22.3175	18.1378	39.3099	38.3733
WBGene00000510	cka-2	4.43944	2.8927	1.98428	1.78893
WBGene00000511	ckb-1	3.52852	1.82164	1.71271	2.30173
WBGene00000512	ckb-2	18.7394	5.60757	3.15387	4.93299
WBGene00000513	ckb-3	0.0263991	0.0183606	0.0094479	0
WBGene00000514	ckb-4	10.0956	3.40079	3.63094	4.60978
WBGene00000515	ckc-1	25.8004	22.9338	12.3295	11.065
WBGene00000516	cki-1	6.36051	5.90622	5.50753	9.29899
WBGene00000517	cki-2	19.7466	25.6483	28.5208	35.0379
WBGene00000518	ckk-1	8.64886	6.14965	4.17887	5.85755
WBGene00000519	cku-70	9.04633	11.6986	15.8463	14.9115
WBGene00000520	cku-80	9.0194	14.5944	22.4064	20.3385
WBGene00000521	cky-1	2.06479	0.361262	0.100969	0.162921
WBGene00000522	clc-1	29.8587	40.9012	20.0881	26.6756
WBGene00000523	clc-2	7.99645	3.97574	2.19329	3.37265
WBGene00000524	clc-3	6.53819	5.5021	3.749	2.53456
WBGene00000525	clc-4	0.0530039	0.136599	0.0330992	0.071418
WBGene00000526	clc-5	11.4035	4.05026	2.09347	3.16128
WBGene00000527	cle-1	19.1712	34.9492	67.1849	85.7078
WBGene00000528	clh-1	11.059	14.46	17.9471	24.7227
WBGene00000529	clh-2	3.29155	1.19984	1.01178	1.15884
WBGene00000530	clh-3	5.17218	7.91155	8.34224	12.7475
WBGene00000531	clh-4	2.30682	1.59623	1.89866	2.24557
WBGene00000532	clh-5	17.5639	15.9206	15.7503	17.934
WBGene00000533	clh-6	6.1258	6.26962	13.0817	14.7012
WBGene00000534	cpi-2	602.174	638.647	1693	1600.93
WBGene00000535	cpi-1	52.8183	121.958	416.86	482.885
WBGene00000536	clk-1	41.8978	35.1708	44.4542	26.3268
WBGene00000537	clk-2	12.4199	14.4147	20.8379	18.4025
WBGene00000539	cln-3.1	10.4006	5.55679	1.01113	0.290508
WBGene00000540	cln-3.2	2.57281	1.97067	2.0375	2.75704
WBGene00000541	cln-3.3	1.29709	0.719494	0.321219	0.253976
WBGene00000542	clp-1	38.622	29.4716	35.3454	33.5336
WBGene00000543	clp-2	13.663	16.1451	20.1546	18.2448
WBGene00000544	clp-3	2.54609	2.30561	0.188661	0.246053
WBGene00000545	clp-4	14.4362	18.9133	30.9574	42.2309
WBGene00000546	clp-6	5.10486	5.9742	3.03596	2.98505
WBGene00000547	clp-7	17.7574	17.5723	22.8596	21.2125
WBGene00000548	clr-1	14.8519	15.3802	14.8294	17.7983
WBGene00000549	cls-2	25.4486	27.9771	27.8491	24.9944
WBGene00000550	clu-1	54.1461	30.2154	19.2288	14.1421
WBGene00000551	clx-1	1.811	9.4848	128.916	3.00842
WBGene00000552	cmd-1	378.811	288.938	224.703	274.26
WBGene00000553	cmk-1	5.741	3.92037	3.60629	4.17463
WBGene00000554	cnb-1	72.5722	60.5487	35.3986	29.8618
WBGene00000555	cnc-1	0	0.100777	2.87563	31.1341
WBGene00000556	cnc-2	1.88952	2.28762	18.063	64.927
WBGene00000557	cnc-3	72.9026	44.6854	35.164	39.8751
WBGene00000558	cnc-4	46.6346	44.8331	116.721	874.592
WBGene00000559	cnc-5	0	0	3.30212	60.8408
WBGene00000560	cnc-6	0	0.288596	17.8635	188.91
WBGene00000561	cnd-1	0.316281	0.474394	0.715323	1.39649
WBGene00000562	cng-1	0.29976	0.916926	3.13466	4.49838
WBGene00000563	cng-3	1.374	0.32386	0.244658	0.116171
WBGene00000564	cnk-1	7.18799	9.67048	19.6483	21.6628
WBGene00000565	cnt-1	15.3983	14.9813	15.3236	14.9822
WBGene00000566	cnt-2	13.7824	15.6906	15.1984	15.9898
WBGene00000567	cnx-1	219.631	134.704	185.016	188.781
WBGene00000583	cof-2	5.22533	3.04936	2.04642	1.76279
WBGene00000584	cog-1	5.35326	3.01691	1.3483	1.33295
WBGene00000585	cogc-2	15.2295	14.5004	15.3795	13.582
WBGene00000591	coh-1	5.55331	4.99742	5.22397	7.67505
WBGene00000592	coh-3	6.14612	8.837	7.63468	7.53684
WBGene00000593	col-2	0.138426	0.117635	0.495556	1.26429
WBGene00000594	col-3	53.448	3.95817	0.0199331	0
WBGene00000596	col-7	34.62	73.6668	0.25218	0.216678
WBGene00000597	col-8	37.772	1138.05	1101.7	998.91
WBGene00000598	col-9	0.0107562	0.066181	0.0626819	0.0694236
WBGene00000599	col-10	857.349	101.247	2.54282	4.62743
WBGene00000601	col-12	268.638	175.613	0.860167	0.527798
WBGene00000602	col-13	228.609	145.175	0.911048	0.610698
WBGene00000603	col-14	597.915	205.538	1.57244	3.1194
WBGene00000606	col-17	518.42	102.313	0.871682	1.60704
WBGene00000608	col-19	358.977	3240.4	1553.65	1063.22
WBGene00000609	col-20	184.265	1978.24	552.681	473.76
WBGene00000610	col-33	2.87996	1.25959	0.0461662	0.0210969
WBGene00000611	col-34	46.6053	47.9409	16.7281	30.0589
WBGene00000612	col-35	0.0398075	0.0874849	0.0529876	0.0294851
WBGene00000613	col-36	0.0477095	0.0561675	0.280983	0.0773811
WBGene00000614	col-37	0.0222395	0	0.0341739	0.0309463
WBGene00000615	col-38	1025.59	439.996	6.26936	8.29963
WBGene00000616	col-39	497.429	390.58	4.31034	3.21703
WBGene00000617	col-40	0.121506	0.323427	0.371105	0.349288
WBGene00000618	col-41	231.419	7.77152	7.34793	5.91683
WBGene00000620	col-43	0.687514	2.50523	18.1476	9.86558
WBGene00000621	col-44	0.102214	0.292379	0.0686574	0.0655512
WBGene00000622	col-45	0.251131	0.950532	0.520534	0.498533
WBGene00000623	col-46	27.5399	2.6521	0.430263	0.382196
WBGene00000624	col-47	9.26361	2.56438	0.0907172	0.0742672
WBGene00000625	col-48	226.871	70.2675	2.55382	5.82297
WBGene00000626	col-49	412.378	244.943	0.902183	2.2466
WBGene00000627	col-50	0.00786894	0.0324873	0.61443	0.754171
WBGene00000628	col-51	0.0671999	0.0205424	0.0391294	0.0207827
WBGene00000629	col-52	0.257467	0.0591196	0.0676467	0.043206
WBGene00000630	col-53	1.91344	1.57521	0.538936	0.399743
WBGene00000631	col-54	50.2759	1.20138	0.0812456	0.0520119
WBGene00000632	col-55	0	0.0193936	0.0346659	0.0397251
WBGene00000633	col-56	0.196848	0.141136	0.0465267	0.0199529
WBGene00000634	col-58	28.0324	23.469	0.14149	0.0487714
WBGene00000636	col-60	177.748	66.3066	0.696437	0.646635
WBGene00000637	col-61	11.2497	5.66954	0.134859	0.167312
WBGene00000638	col-62	30.0044	61.7833	1.11649	1.42205
WBGene00000639	col-63	344.838	200.633	0.7721	1.15475
WBGene00000640	col-64	0.827027	1.34586	1.88687	1.99427
WBGene00000641	col-65	77.6545	31.7883	0.14405	0.157786
WBGene00000642	col-66	0.0267053	0	0.0191947	0.0377973
WBGene00000644	col-68	2.76929	2.24866	0.743765	1.40487
WBGene00000645	col-69	3.41284	1.01489	0.164835	0.122569
WBGene00000646	H17B01.2	3.2048	3.08621	0.0805769	0.0397932
WBGene00000647	col-71	762.799	207.41	4.56105	6.67248
WBGene00000648	col-72	0	0.0676733	0.0860372	0.353882
WBGene00000649	col-73	1136.15	402.965	1.80329	2.64566
WBGene00000650	col-74	0.405814	0.168898	0.356874	0.385026
WBGene00000651	col-75	0.577795	0.411331	0	0
WBGene00000652	col-76	23.4156	22.4858	21.599	18.0995
WBGene00000653	col-77	764.734	329.018	1.90991	1.31405
WBGene00000654	col-78	0.108973	0.086009	0.0347154	0.0623999
WBGene00000655	col-79	93.6351	34.8502	0.487761	0.57277
WBGene00000656	col-80	381.339	3828.37	498.61	359.551
WBGene00000657	col-81	401.549	1927.1	8.57252	6.43029
WBGene00000658	col-83	0.108539	0.203587	0.261504	0.220589
WBGene00000659	col-84	0.164376	0.143894	0.264149	0.182028
WBGene00000660	col-85	0.0647588	0.370942	1.24407	2.29031
WBGene00000661	col-86	0.130616	0.28366	0.452868	0.344579
WBGene00000662	col-87	0.143112	0.495153	0.671827	0.495913
WBGene00000663	col-88	163.13	92.5977	0.338775	0.244028
WBGene00000664	col-89	15.303	6.60582	0.983799	1.10102
WBGene00000665	col-90	582.342	79.5873	0.99447	1.01878
WBGene00000666	col-91	137.393	63.266	0.32127	0.347456
WBGene00000667	col-92	232.864	328.29	3.86988	1.74706
WBGene00000668	col-93	901.86	3180.82	250.504	124.612
WBGene00000669	col-94	121.614	192.117	41.5506	17.18
WBGene00000670	col-95	0.925557	22.4197	466.709	257.991
WBGene00000671	col-96	11.158	66.6374	28.2233	34.1968
WBGene00000672	col-97	274.881	50.8143	0.490439	1.07349
WBGene00000673	col-98	150.491	351.995	105.678	68.7458
WBGene00000674	col-99	5.09175	1.82029	0.772822	0.543222
WBGene00000675	col-101	24.2415	1072.43	1768.91	834.786
WBGene00000676	col-102	0	0.011171	0.00727058	0.00784354
WBGene00000677	col-103	156.337	330.852	150.614	70.4377
WBGene00000678	col-104	676.184	203.523	2.64031	2.55085
WBGene00000679	col-105	0.659029	0.340411	0.012663	0.02479
WBGene00000680	col-106	331.478	2203.59	1813.64	1624.86
WBGene00000681	col-107	505.542	146.864	1.90951	1.45521
WBGene00000682	col-108	0.120479	0.109858	0.115526	0.0964223
WBGene00000683	col-109	375.246	115.325	0.631781	1.14185
WBGene00000684	col-110	85.0619	25.9848	0.173241	0.34465
WBGene00000685	col-111	55.1021	33.7193	3.77176	9.92298
WBGene00000687	col-113	70.9101	60.0218	3.04004	3.81578
WBGene00000688	col-114	0.0788676	0.0108605	0.0121089	0.0766185
WBGene00000689	col-115	34.4358	23.0864	0.295558	0.146904
WBGene00000690	col-116	0.0399905	0.274308	0.703715	0.80794
WBGene00000691	col-117	4.88245	0.799076	0.00856016	0.0302731
WBGene00000692	col-118	67.4377	82.947	15.1423	15.6787
WBGene00000693	col-119	230.896	3171.92	4153.81	3395.57
WBGene00000694	col-120	78.7378	48.7107	0.317004	0.279782
WBGene00000695	col-121	0.129137	0.127874	0.220128	0.616826
WBGene00000696	col-122	525.321	3770.97	2259.2	2281.2
WBGene00000697	col-123	0.228494	0.396513	0.296125	0.309272
WBGene00000698	col-124	744.864	6845.15	1412.56	903.25
WBGene00000699	col-125	1872.6	665.144	3.56898	6.66825
WBGene00000700	col-126	0.0173656	0.0452587	0	0
WBGene00000701	col-127	0.0426001	0.0260748	0	0
WBGene00000702	col-128	41.2037	10.4613	3.02655	3.61603
WBGene00000703	col-129	419.483	1604.59	17.6982	12.5122
WBGene00000704	col-130	228.965	106.815	0.809747	1.8672
WBGene00000705	col-131	5.80579	3.10519	0.0335492	0.0121061
WBGene00000706	col-132	0.596228	0.357851	0.404685	0.589577
WBGene00000707	col-133	648.189	370.259	1.49576	1.66504
WBGene00000708	col-135	0.564029	2.88611	0.205322	0.0940351
WBGene00000709	col-136	0	0.034771	0	0.0117238
WBGene00000710	col-137	32.2058	13.722	0.161694	0.1009
WBGene00000711	col-138	689.361	249.886	1.35864	1.72051
WBGene00000712	col-139	360.956	1088.02	11.5543	5.48072
WBGene00000713	col-140	386.48	3844.25	3935.31	3917.77
WBGene00000714	col-141	4.06455	6.86044	0.403458	0.202216
WBGene00000715	col-142	140.013	880.403	78.5469	39.5571
WBGene00000716	col-143	16.2961	956.13	2204.81	1889.79
WBGene00000717	col-144	473.962	59.1477	1.17319	2.25649
WBGene00000718	col-145	239.057	69.0612	0.416721	0.545575
WBGene00000719	col-146	192.69	151.957	1.23678	0.828799
WBGene00000720	col-147	275.488	173.43	0.968704	1.48917
WBGene00000721	col-148	0.16394	0.0216346	0.0641449	0
WBGene00000722	col-149	332.871	201.912	2.46902	1.99079
WBGene00000723	col-150	41.9545	31.831	15.1972	6.71382
WBGene00000724	col-151	0.223309	0.333937	0.666611	0.343811
WBGene00000725	col-152	21.2318	11.8812	1.61776	1.04697
WBGene00000726	col-153	15.8141	13.6759	4.45869	2.91618
WBGene00000727	col-154	273.432	80.5779	1.45988	2.55734
WBGene00000728	col-155	386.074	237.335	18.6418	10.9415
WBGene00000729	col-156	169.018	39.9909	0.534113	0.213362
WBGene00000730	col-157	298.632	111.798	2.3117	2.06767
WBGene00000731	col-158	0.780115	1.18202	10.5957	8.36855
WBGene00000732	col-159	785.648	1448.28	34.288	19.6333
WBGene00000733	col-160	1238.97	3988.84	1121.05	550.705
WBGene00000734	col-161	651.995	351.408	1.56521	1.1131
WBGene00000735	col-162	383.456	182.071	1.26747	1.03314
WBGene00000736	col-163	0.0321075	0.0857638	0.0390424	0.0240428
WBGene00000737	col-164	0.0148392	0.0482535	0.0643868	0.0254506
WBGene00000738	col-165	0.451198	0.119226	0.0889678	0.118373
WBGene00000739	col-166	727.378	131.72	17.5092	16.5365
WBGene00000740	col-167	927.512	188.851	1.0369	3.95379
WBGene00000741	col-168	538.99	84.1021	0.875774	2.64681
WBGene00000742	col-169	401.626	74.275	0.471195	2.43477
WBGene00000743	col-170	151.468	14.4091	0.109681	0.59989
WBGene00000744	col-171	0.0164533	0	0.0442371	0
WBGene00000745	col-172	12.0364	6.44788	0.258814	0.0440068
WBGene00000746	col-173	31.714	11.9464	0.242485	0.273809
WBGene00000747	col-174	9.95936	6.99846	0.029403	0.00716015
WBGene00000748	col-175	447.527	361.986	1.05677	1.39293
WBGene00000749	col-176	487.629	62.4677	6.08539	6.2501
WBGene00000750	col-177	1.68365	1.14158	0.143401	0.112658
WBGene00000751	col-178	263.404	3016.02	2328.18	2274.68
WBGene00000752	col-179	63.9721	730.57	63.8036	22.2487
WBGene00000753	col-180	331.6	119.318	2.59553	1.47281
WBGene00000754	col-181	337.11	2338.69	2005.9	1974.3
WBGene00000755	col-182	38.1267	20.0203	0.342683	0.72528
WBGene00000756	col-183	0.242055	0.437249	123.49	372.039
WBGene00000757	col-184	154.689	1468.38	1292.29	1552.81
WBGene00000758	col-185	0	0.0119739	0.0114477	0.0123955
WBGene00000759	col-186	2.71945	1.88389	0.324606	0.18329
WBGene00000760	col-187	0.277662	0.143958	0.0659309	0.0986127
WBGene00000761	coq-1	38.2701	33.7457	32.2085	25.2279
WBGene00000762	coq-2	12.3053	9.81192	13.6566	10.3667
WBGene00000763	coq-3	12.5392	9.23152	6.28019	5.96961
WBGene00000764	coq-4	14.4546	20.1768	24.6127	16.6811
WBGene00000765	coq-5	88.1862	61.7855	68.7079	35.7696
WBGene00000766	coq-6	27.5194	21.0762	36.6207	26.1839
WBGene00000767	coq-8	39.417	27.2597	39.1621	24.6472
WBGene00000768	cor-1	19.2918	12.6314	10.9024	7.12959
WBGene00000770	cpb-1	23.3556	23.2365	48.6753	43.0437
WBGene00000771	cpb-2	5.53301	3.96374	0.047535	0.0871255
WBGene00000772	cpb-3	31.2433	43.8507	19.9415	24.5544
WBGene00000773	cpf-1	28.5751	30.3573	33.7347	31.8827
WBGene00000774	cpf-2	30.6492	44.9493	49.7367	44.6471
WBGene00000775	cpin-1	11.4398	15.9701	17.2235	12.6453
WBGene00000776	cpl-1	777.821	688.252	944.915	1340.18
WBGene00000777	cpn-1	117.204	168.157	426.347	361.01
WBGene00000778	cpn-2	8.74838	8.01344	2.54197	2.18104
WBGene00000779	cpn-3	734.141	814.308	899.438	590.589
WBGene00000780	cpn-4	169.058	229.872	260.182	233.279
WBGene00000781	cpr-1	615.367	204.374	440.717	345.62
WBGene00000782	cpr-2	0.326198	0.23216	22.4229	1.79769
WBGene00000783	cpr-3	8.67332	10.7514	10.9944	19.6623
WBGene00000784	cpr-4	529.334	131.947	169.962	290.045
WBGene00000785	cpr-5	771.2	170.773	65.702	59.2054
WBGene00000786	cpr-6	285.183	243.186	350.463	220.283
WBGene00000787	cps-6	29.9442	33.2207	45.4476	28.2984
WBGene00000788	cpz-1	308.191	178.325	162.217	230.182
WBGene00000789	cpz-2	104.458	76.84	53.2001	67.7214
WBGene00000792	crb-1	2.72566	1.68176	0.951089	0.903376
WBGene00000793	crh-1	33.4351	36.9554	62.9233	79.4367
WBGene00000794	crn-1	62.2605	68.6669	222.914	281.092
WBGene00000795	crn-2	10.609	11.062	28.7806	87.6071
WBGene00000796	crn-3	48.0794	73.5449	82.4098	60.3083
WBGene00000797	crn-4	1.22823	2.7648	3.9831	5.22011
WBGene00000798	crn-5	8.0813	16.7599	13.8066	10.2883
WBGene00000799	crn-6	8.80877	13.4469	12.0823	11.6428
WBGene00000800	cars-1	71.6599	70.1752	71.4909	67.219
WBGene00000801	cars-2	2.24811	1.83013	2.8804	4.01308
WBGene00000802	crt-1	796.969	234.591	219.338	385.08
WBGene00000803	csb-1	2.12183	7.47372	34.0359	52.5499
WBGene00000804	csc-1	17.3736	28.0979	31.2332	29.6011
WBGene00000812	csk-1	24.5946	30.9333	77.7965	81.4355
WBGene00000813	csn-1	43.2669	44.9819	39.1996	33.1225
WBGene00000814	csn-2	57.509	88.0024	105.975	87.8833
WBGene00000815	csn-3	24.2629	33.1415	40.626	30.4571
WBGene00000816	csn-4	29.1962	27.1754	48.6762	40.1076
WBGene00000817	csn-5	26.365	32.4168	62.0208	45.1245
WBGene00000818	csn-6	42.5366	42.271	69.5927	65.1962
WBGene00000819	csp-1	0.752599	0.985695	1.16957	1.75429
WBGene00000820	csp-2	1.45932	1.10008	0.253729	0.682425
WBGene00000821	csp-3	0.369765	0.136944	0.145616	0.368087
WBGene00000822	csq-1	118.98	85.6567	92.8941	72.9034
WBGene00000829	ctb-1	0	0	4268.76	2811.71
WBGene00000830	ctl-1	3.80191	3.12261	6.32443	5.67465
WBGene00000831	ctl-2	31.935	19.8809	32.578	29.4518
WBGene00000832	ctn-1	7.91706	6.53115	6.75912	9.96161
WBGene00000833	cts-1	526.044	358.68	439.024	362.591
WBGene00000834	cua-1	22.211	20.0964	26.4958	24.5154
WBGene00000835	cuc-1	103.829	49.6966	34.3271	35.9894
WBGene00000836	cul-1	17.1036	16.6693	14.5797	15.2435
WBGene00000837	cul-2	48.1181	48.5645	90.9549	88.7695
WBGene00000838	cul-3	53.5055	52.5582	97.9253	90.3714
WBGene00000839	cul-4	12.9685	13.8869	16.4673	14.3844
WBGene00000840	cul-5	6.67411	6.52718	7.89487	7.82981
WBGene00000841	cul-6	5.53872	9.64153	7.68595	10.3705
WBGene00000843	cup-2	60.923	45.5579	83.3491	92.9283
WBGene00000845	cup-4	10.4325	9.92202	11.4694	10.7966
WBGene00000846	cup-5	13.8029	18.1403	51.7076	32.9573
WBGene00000851	cut-1	0.0594089	0.0860786	0.0926905	0.159871
WBGene00000853	cut-6	1.64224	0.68317	1.32518	1.3914
WBGene00000854	cux-7	17.8684	19.941	23.383	24.4014
WBGene00000857	cwn-1	4.75121	4.02818	3.54355	4.37466
WBGene00000858	cwn-2	8.34536	3.50272	1.78645	1.7618
WBGene00000859	cwp-1	0.0615816	0.0489004	0	0.0496478
WBGene00000860	cwp-2	0.180741	0.418053	0.197016	0.455496
WBGene00000861	cwp-3	0	0.0296951	0.0228133	0.0807908
WBGene00000862	cwp-4	2.8205	1.93551	1.71001	1.78135
WBGene00000863	cya-1	14.8814	21.2472	31.6069	34.4364
WBGene00000864	cya-2	0.68436	1.80268	3.69113	3.23351
WBGene00000865	cyb-1	50.9576	100.774	141.89	139.923
WBGene00000866	cyb-2.1	11.416	38.8391	180.154	174.605
WBGene00000867	cyb-2.2	12.5894	41.554	134.593	124.07
WBGene00000868	cyb-3	58.1965	154.739	500.164	481.865
WBGene00000869	cyc-1	171.82	145.338	169.153	155.621
WBGene00000870	cyd-1	2.70523	1.36439	2.22188	2.80174
WBGene00000871	cye-1	37.2825	50.8854	83.0222	83.7492
WBGene00000872	cyk-1	6.56962	9.49827	12.1084	13.3818
WBGene00000874	cyk-3	17.6954	21.6246	32.395	25.1572
WBGene00000875	cyk-4	43.3795	56.8372	87.6254	77.8888
WBGene00000876	cyl-1	58.0788	55.2399	83.6062	78.1366
WBGene00000877	cyn-1	358.536	222.832	133.83	64.8824
WBGene00000878	cyn-2	66.51	82.4899	6.02362	6.70246
WBGene00000879	cyn-3	505.709	393.908	443.436	312.906
WBGene00000880	cyn-4	41.1691	53.7046	44.6672	38.5279
WBGene00000881	cyn-5	334.043	191.635	232.489	237.113
WBGene00000882	cyn-6	162.957	49.5762	12.7098	13.8506
WBGene00000883	cyn-7	1632.22	1266.39	1259.35	961.425
WBGene00000884	cyn-8	10.4646	8.84259	9.64489	12.6234
WBGene00000885	cyn-9	21.1896	29.1959	42.7528	30.6125
WBGene00000886	cyn-10	12.9936	43.0317	114.55	109.596
WBGene00000887	cyn-11	53.281	74.5186	88.7585	66.8094
WBGene00000888	cyn-12	58.656	83.4325	193.119	139.543
WBGene00000889	cyn-13	33.1941	64.7917	91.2574	63.6275
WBGene00000890	sig-7	12.8098	17.9947	17.1883	14.6723
WBGene00000891	cyn-15	37.4693	43.3319	34.844	29.7322
WBGene00000892	cyn-16	45.1707	42.4673	54.6578	47.7017
WBGene00000893	cyn-17	23.7892	9.18444	0.198248	0.169829
WBGene00000894	dab-1	63.9172	78.3276	185.415	199.597
WBGene00000895	dac-1	6.68746	4.00719	2.76424	2.24866
WBGene00000896	dad-1	166.824	178.033	201.299	158.88
WBGene00000897	daf-1	6.85017	5.50051	6.73043	12.9408
WBGene00000898	daf-2	15.2017	14.9634	25.5079	31.3383
WBGene00000899	daf-3	12.9263	13.8665	10.7619	10.8369
WBGene00000900	daf-4	14.4609	8.68209	11.353	15.8244
WBGene00000901	daf-5	14.1628	11.9675	9.9301	9.95263
WBGene00000902	daf-6	7.0445	3.44803	1.17144	1.12414
WBGene00000903	daf-7	4.98121	2.49293	4.15849	5.08785
WBGene00000904	daf-8	7.70305	5.9669	9.60835	19.124
WBGene00000905	daf-9	2.56117	0.761458	0.38972	0.320805
WBGene00000906	daf-10	0.524505	0.550149	0.39253	0.30736
WBGene00000907	daf-11	0.852412	0.644403	0.410218	0.379087
WBGene00000908	daf-12	11.5462	9.48584	12.6579	12.5343
WBGene00000910	daf-14	14.8318	18.026	16.1038	17.3396
WBGene00000911	daf-15	36.5553	31.3511	58.0381	67.3939
WBGene00000912	daf-16	28.2614	31.0408	36.021	34.7197
WBGene00000913	daf-18	28.2362	53.0105	151.624	178.073
WBGene00000914	daf-19	2.51798	1.69647	2.38806	3.42723
WBGene00000915	daf-21	687.57	423.448	783.343	888.423
WBGene00000917	daf-25	7.40218	7.96659	10.1361	8.29115
WBGene00000920	daf-28	9.7209	12.6641	11.1303	7.58633
WBGene00000923	daf-31	109.278	149.302	176.602	100.777
WBGene00000928	dao-2	218.769	78.8922	7.77719	8.91283
WBGene00000929	dao-3	32.335	24.304	36.0255	29.2241
WBGene00000930	dao-4	67.1699	165.731	0.139253	0.276237
WBGene00000931	dao-5	116.062	111.459	50.1834	67.4747
WBGene00000932	dao-6	10.7108	5.01982	12.5951	14.8208
WBGene00000933	dap-3	38.5083	38.7054	25.9384	13.6045
WBGene00000934	dat-1	3.39965	2.85338	1.39237	1.27017
WBGene00000935	daz-1	87.9719	106.002	302.409	278.2
WBGene00000936	dbl-1	3.95648	2.42488	2.13493	2.63273
WBGene00000937	dbr-1	20.1937	21.1211	34.4995	25.9783
WBGene00000938	dcp-66	48.4092	53.3631	128.985	149.485
WBGene00000939	dcr-1	19.6989	20.1996	27.2823	23.004
WBGene00000940	dcs-1	14.5653	23.6373	28.5208	21.2851
WBGene00000941	ddp-1	632.166	407.942	274.764	171.539
WBGene00000942	deb-1	100.019	75.5987	77.3795	59.7663
WBGene00000950	deg-1	1.4496	1.13917	1.70347	1.43633
WBGene00000951	deg-3	5.2699	3.02329	2.68409	3.51961
WBGene00000952	del-1	0.660179	0.510119	0.246416	0.324001
WBGene00000953	del-2	1.55245	1.50005	0.595474	0.598923
WBGene00000955	des-2	9.51819	5.77941	5.45998	5.63562
WBGene00000958	dgk-1	3.17161	1.87912	1.00341	1.03766
WBGene00000959	dgk-2	21.2274	12.1541	10.4371	10.2732
WBGene00000960	dgk-3	0.20545	0.180767	0.129757	0.153122
WBGene00000961	dgn-1	17.0856	13.1581	30.1396	39.4122
WBGene00000962	dhc-1	43.2395	39.3316	41.968	47.8442
WBGene00000963	dhp-1	22.1216	16.4465	10.8114	23.5563
WBGene00000964	dhp-2	8.81921	4.59409	2.38103	2.60706
WBGene00000965	dhs-1	17.2522	24.8426	45.0609	33.6626
WBGene00000966	dhs-2	15.436	12.6972	55.0157	26.0122
WBGene00000967	dhs-3	173.948	155.913	150.068	100.495
WBGene00000968	dhs-4	7.74928	2.38356	2.09172	1.37916
WBGene00000969	dhs-5	39.2738	22.9381	18.1684	39.424
WBGene00000970	dhs-6	56.431	36.6829	42.7543	36.3029
WBGene00000971	dhs-7	2.44647	3.04096	2.6754	2.81705
WBGene00000972	dhs-8	7.19375	1.16134	0.819816	2.36002
WBGene00000973	dhs-9	33.4578	28.667	30.8987	28.7555
WBGene00000974	dhs-11	5.5345	8.71137	9.54906	5.94016
WBGene00000975	dhs-12	25.648	35.7895	53.4307	33.7037
WBGene00000976	dhs-13	32.6874	42.2595	80.1336	72.4288
WBGene00000977	dhs-14	18.1853	35.6747	36.4097	22.7064
WBGene00000978	dhs-15	2.08124	1.41001	0.531379	0.291232
WBGene00000979	dhs-16	10.0086	5.03337	1.96321	1.02506
WBGene00000980	dhs-17	1.96737	2.28832	3.64191	5.26164
WBGene00000981	dhs-18	67.1992	39.5682	45.0459	35.222
WBGene00000982	dhs-19	76.7917	85.4071	126.955	81.372
WBGene00000983	dhs-20	8.5218	8.78975	9.97045	4.13594
WBGene00000984	dhs-21	31.5038	27.8906	13.8894	16.977
WBGene00000985	dhs-22	71.515	85.2601	123.293	121.131
WBGene00000986	dhs-23	1.11965	4.30073	0.712266	0.191546
WBGene00000987	dhs-24	33.7245	30.9352	39.5896	27.1332
WBGene00000988	dhs-25	217.172	68.684	33.2156	33.2705
WBGene00000989	dhs-26	0.538079	12.4758	38.4159	30.9342
WBGene00000990	dhs-27	11.6426	5.00196	1.97448	2.23388
WBGene00000991	dhs-28	85.3643	49.171	75.9907	63.7544
WBGene00000992	dhs-29	23.6801	8.07506	4.07146	3.96834
WBGene00000993	dhs-30	24.1289	19.1907	29.1105	22.0697
WBGene00000994	dic-1	12.2978	15.5437	12.9315	13.1729
WBGene00000995	die-1	8.74615	8.76445	12.7125	18.0387
WBGene00000996	dif-1	117.188	96.6441	148.783	95.8541
WBGene00000998	dig-1	20.0658	10.051	16.5697	20.2283
WBGene00001000	dim-1	285.295	188.67	93.4742	58.9373
WBGene00001001	dis-3	28.1656	38.1632	34.7962	22.5951
WBGene00001002	div-1	10.8813	13.3851	29.5554	23.4857
WBGene00001005	dlc-1	920.309	1113.75	883.238	705.482
WBGene00001006	dlg-1	41.6613	26.4654	16.0784	22.6126
WBGene00001007	dli-1	28.2857	28.6708	25.1492	23.5596
WBGene00001008	dlk-1	51.8624	42.294	44.51	47.0914
WBGene00001016	dna-2	9.10478	11.8896	21.9009	20.7933
WBGene00001017	dnc-1	31.6206	32.2971	42.0196	37.6452
WBGene00001018	dnc-2	29.0677	38.9782	62.2321	48.3501
WBGene00001019	dnj-1	51.8083	63.5643	74.9109	69.5319
WBGene00001020	dnj-2	17.2598	14.3808	15.2594	13.8682
WBGene00001021	dnj-3	12.7096	17.3116	14.2785	8.14016
WBGene00001022	dnj-4	4.85291	6.56102	9.803	7.68356
WBGene00001023	dnj-5	22.9242	38.5744	64.847	82.0632
WBGene00001025	dnj-7	57.0376	19.6656	20.6912	28.7346
WBGene00001026	dnj-8	17.3343	16.7527	39.7363	40.3984
WBGene00001027	dnj-9	26.2388	18.3462	12.4496	10.9267
WBGene00001028	dnj-10	47.6175	29.1378	25.268	17.9904
WBGene00001029	dnj-11	133.368	110.621	115.132	87.73
WBGene00001030	dnj-12	85.6789	57.5746	78.3441	68.5983
WBGene00001031	dnj-13	336.659	198.301	231.036	182.908
WBGene00001032	dnj-14	21.9184	13.4417	14.5661	23.0443
WBGene00001033	dnj-15	49.9639	57.7486	59.6281	40.874
WBGene00001034	dnj-16	33.4135	35.815	36.5072	33.5402
WBGene00001035	dnj-17	31.6316	33.3135	26.6044	21.4516
WBGene00001036	dnj-18	36.628	47.0797	89.2734	73.869
WBGene00001037	dnj-19	418.389	320.79	723.655	537.11
WBGene00001038	dnj-20	309.893	215.83	251.973	286.767
WBGene00001039	dnj-21	38.6371	30.7718	52.7402	34.6271
WBGene00001040	dnj-22	55.8441	130.835	182.305	147.99
WBGene00001041	dnj-23	26.5008	31.6554	61.0866	68.8694
WBGene00001042	dnj-24	83.5482	45.5359	34.1919	42.5422
WBGene00001043	dnj-25	23.514	24.8033	20.8297	25.1294
WBGene00001044	dnj-26	16.0329	32.3052	42.6327	30.7306
WBGene00001045	dnj-27	16.8792	6.61307	12.4606	19.0144
WBGene00001046	dnj-28	6.8185	5.80702	12.8989	15.1149
WBGene00001047	dnj-29	72.8351	44.065	56.2051	53.8412
WBGene00001048	dnj-30	56.5085	67.0625	76.5871	53.6476
WBGene00001049	dog-1	7.61515	9.42426	15.4977	11.1164
WBGene00001050	dom-3	24.6711	31.1832	63.5941	48.2873
WBGene00001051	cks-1	77.9979	130.92	325.535	258.01
WBGene00001052	dop-1	1.252	0.729276	0.534705	0.684172
WBGene00001053	dop-2	3.57208	2.4163	2.16809	1.68189
WBGene00001054	dpf-1	3.91018	2.71226	2.01492	1.97806
WBGene00001055	dpf-2	9.57414	13.6745	18.6661	15.2081
WBGene00001056	dpf-3	47.9767	58.0987	156.837	163.06
WBGene00001057	dpf-4	29.3042	30.0058	30.7224	22.9043
WBGene00001058	dpf-5	33.5527	31.4434	48.2852	44.3096
WBGene00001059	dpf-6	28.9819	11.6347	11.5839	9.46571
WBGene00001060	dpf-7	10.3874	11.343	15.3916	16.3102
WBGene00001061	dpl-1	12.8089	19.4082	24.788	20.8863
WBGene00001062	dpr-1	0.0129066	0.0502058	0.00693967	0.00844795
WBGene00001063	dpy-1	2.22463	3.66471	9.43096	9.30961
WBGene00001064	dpy-2	111.034	13.6555	0.480711	0.748446
WBGene00001065	dpy-3	189.81	14.1046	0.13909	1.01008
WBGene00001066	dpy-4	2107.5	986.857	12.6276	14.7569
WBGene00001067	dpy-5	626.263	176.821	1.20386	1.88116
WBGene00001068	dpy-6	57.1894	5.55806	3.65525	3.36916
WBGene00001069	dpy-7	198.524	35.4838	0.613687	1.08896
WBGene00001070	dpy-8	152.713	14.0774	0.62687	1.30655
WBGene00001071	dpy-9	100.095	18.3005	6.87801	11.4188
WBGene00001072	dpy-10	75.7437	7.13199	0.353973	0.709426
WBGene00001073	dpy-11	129.338	56.6359	98.0265	96.7855
WBGene00001074	dpy-13	768.191	206.912	1.37127	2.39939
WBGene00001075	dpy-14	0.426787	0.152757	0.615738	1.6598
WBGene00001076	dpy-17	8.94696	3.45041	9.70214	12.7144
WBGene00001077	dpy-18	90.706	18.2256	17.4785	19.6044
WBGene00001078	dpy-19	4.5881	1.6685	1.37682	2.42937
WBGene00001079	dpy-20	13.9057	5.93194	0.110671	0.3383
WBGene00001080	dpy-21	17.9681	15.7892	14.0821	17.6693
WBGene00001081	dpy-22	14.5033	9.9791	11.5102	14.3762
WBGene00001082	dpy-23	30.3079	19.1313	19.3369	24.7517
WBGene00001085	dpy-26	28.8487	27.4173	33.3239	30.6062
WBGene00001086	dpy-27	14.0406	8.30346	5.70155	8.85462
WBGene00001087	dpy-28	12.5276	11.362	10.7469	15.3988
WBGene00001088	dpy-30	161.021	242.2	425.392	346.025
WBGene00001089	dre-1	24.829	10.0333	6.15421	5.18938
WBGene00001090	drh-1	15.237	12.4015	11.2564	11.3008
WBGene00001091	drh-2	21.6179	11.4577	16.6101	17.8666
WBGene00001092	dro-1	53.1318	94.7486	146.109	125.235
WBGene00001093	drp-1	26.6596	28.4537	55.9549	42.7244
WBGene00001094	dars-1	89.2447	98.4799	128.925	121.042
WBGene00001095	dars-2	12.8315	12.6461	8.32004	5.86128
WBGene00001096	dsc-1	0.202641	0.288453	0.201976	0.0824127
WBGene00001099	dsc-4	46.5344	16.017	9.21396	8.93987
WBGene00001101	dsh-1	27.9511	18.3202	20.3278	23.0855
WBGene00001102	dsh-2	7.42061	9.47699	16.5864	14.7379
WBGene00001103	dsl-1	0.30413	0.35523	0.123174	0.361413
WBGene00001104	dsl-2	0.359513	0.408277	1.04125	1.0416
WBGene00001105	dsl-3	0.534991	1.21604	14.2155	30.4169
WBGene00001106	dsl-4	0.0110802	0	0.00792575	0.0171106
WBGene00001107	dsl-5	0.36017	0.125097	0.0795753	0.134888
WBGene00001108	dsl-6	0.131595	0.117424	0.148826	0.226592
WBGene00001109	dsl-7	3.65699	4.88985	0.293318	0.0918699
WBGene00001110	duo-1	8.36834	9.41245	11.0795	8.79756
WBGene00001111	duo-2	0.112078	0.184071	0.149025	0.379086
WBGene00001112	duo-3	16.7668	24.2038	61.6022	56.6999
WBGene00001113	dur-1	174.862	56.8911	34.0296	22.7166
WBGene00001115	dyb-1	4.32033	4.33357	7.17011	10.8729
WBGene00001116	dyc-1	6.09858	4.40254	2.71521	2.6915
WBGene00001117	dyf-1	1.0438	0.606124	0.561456	0.504955
WBGene00001118	dyf-2	1.25542	0.915574	1.79029	2.57017
WBGene00001119	dyf-3	1.99075	3.32313	11.2533	11.3966
WBGene00001121	dyf-5	0.984148	0.983343	0.594054	0.678119
WBGene00001122	dyf-6	1.80408	1.53911	1.91702	2.0425
WBGene00001123	dyf-7	2.83553	6.41484	2.03982	1.53403
WBGene00001127	dyf-11	0.975544	0.61684	0.467956	0.448209
WBGene00001129	dyf-13	0.204619	0.173627	0.212406	0.181869
WBGene00001130	dyn-1	17.1117	14.1473	23.424	30.9783
WBGene00001131	dys-1	15.6237	7.0588	7.13611	8.70544
WBGene00001132	alp-1	58.8219	35.0437	18.107	17.4632
WBGene00001133	eat-2	0.467059	0.396596	0.535682	0.597956
WBGene00001134	eat-3	50.0376	41.6202	43.378	40.5344
WBGene00001135	eat-4	1.48611	0.813594	0.64235	0.738342
WBGene00001136	eat-5	1.93792	1.4503	0.723601	1.32875
WBGene00001137	eat-6	259.215	189.422	259.319	324.688
WBGene00001145	eat-16	28.5788	15.5512	11.1872	11.5647
WBGene00001147	eat-18	0.63344	0.0959799	0.0298775	0.566432
WBGene00001148	eat-20	20.0232	9.07516	9.4811	10.2141
WBGene00001149	bcat-1	113.04	117.034	73.2967	92.13
WBGene00001150	ech-1.1	1.62263	1.07855	1.99586	1.44759
WBGene00001151	ech-2	21.8757	13.9524	13.6903	8.31865
WBGene00001152	ech-3	38.7483	23.2992	22.5469	26.4678
WBGene00001153	ech-4	33.2607	19.6562	30.8282	29.5971
WBGene00001154	ech-5	57.1152	36.2609	49.1189	22.3522
WBGene00001155	ech-6	551.48	294.906	142.013	108.111
WBGene00001156	ech-7	156.793	75.7926	39.2128	36.7896
WBGene00001157	ech-8	20.5169	14.1018	15.2695	10.5052
WBGene00001158	ech-9	4.25919	1.31387	1.3919	3.59883
WBGene00001159	eff-1	10.256	4.12299	3.44493	7.0579
WBGene00001160	efk-1	29.4105	26.3457	33.8235	30.2665
WBGene00001161	efl-1	15.9772	25.2977	34.8335	26.8643
WBGene00001162	efl-2	11.6561	16.5492	20.1507	17.1182
WBGene00001163	efn-2	43.67	21.856	9.06526	7.98881
WBGene00001164	efn-3	3.21393	12.1201	14.5473	10.1695
WBGene00001165	efn-4	2.82953	2.10848	2.3843	3.34376
WBGene00001166	eftu-2	42.943	54.9706	90.0583	73.6538
WBGene00001167	eef-2	1215.12	1179.35	1808.63	1888.48
WBGene00001168	eef-1A.1	2710.99	3062.83	3286.57	3654.21
WBGene00001169	eef-1A.2	693.868	857.109	819.84	764.976
WBGene00001170	egl-1	0.708463	2.07153	8.38358	10.3419
WBGene00001171	egl-2	1.13171	0.699232	0.521026	0.558265
WBGene00001172	egl-3	72.2628	58.5289	70.7718	65.4863
WBGene00001173	egl-4	143.211	139.498	226.455	190.231
WBGene00001174	egl-5	2.17452	1.76704	1.76316	2.11192
WBGene00001175	egl-6	0.857176	1.83945	1.80536	2.14754
WBGene00001177	egl-8	19.5132	12.8233	15.9727	25.6201
WBGene00001178	egl-9	18.8736	7.60509	7.96443	10.5252
WBGene00001179	egl-10	15.186	9.4124	11.1551	12.1198
WBGene00001182	egl-13	21.2486	14.5637	11.0192	9.36306
WBGene00001184	egl-15	13.1902	6.20823	8.94938	12.4261
WBGene00001185	egl-17	3.46806	5.23089	0.555006	0.927629
WBGene00001186	egl-18	6.09686	5.62669	9.91662	10.4145
WBGene00001187	egl-19	9.59304	4.27131	3.51004	3.2526
WBGene00001188	egl-20	6.73888	5.46982	4.96171	5.23963
WBGene00001189	egl-21	57.849	42.1418	56.1327	55.6421
WBGene00001190	egl-23	5.07378	3.83054	2.90382	2.54
WBGene00001193	egl-26	5.13449	6.28512	6.87221	6.66627
WBGene00001194	egl-27	38.0785	44.0716	64.0778	78.0992
WBGene00001196	egl-30	48.9287	28.2386	29.1095	33.2169
WBGene00001202	egl-36	1.35395	1.32678	1.22321	1.00672
WBGene00001204	egl-38	5.02794	2.28675	2.53741	2.73664
WBGene00001207	egl-43	3.79233	3.05936	5.02303	9.15157
WBGene00001208	egl-44	29.7108	26.601	20.2972	22.4884
WBGene00001209	egl-45	121.187	118.987	63.764	68.2775
WBGene00001210	egl-46	0.867137	0.493924	0.650897	0.768234
WBGene00001211	egl-47	0.531527	0.477705	0.555791	0.267778
WBGene00001214	ego-1	23.3813	23.7219	23.6729	16.6236
WBGene00001215	ego-2	23.0927	18.5251	16.2158	19.0136
WBGene00001223	ehn-3	0	0	0	0
WBGene00001224	ehs-1	14.82	22.4074	37.4481	31.9639
WBGene00001225	eif-3.B	52.8061	58.9288	47.1779	44.3303
WBGene00001226	eif-3.C	94.0162	58.3338	36.57	30.6663
WBGene00001227	eif-3.D	70.5323	71.3537	124.978	101.874
WBGene00001228	eif-3.E	46.1588	48.4896	42.0424	30.8016
WBGene00001229	eif-3.F	109.662	104.845	63.2742	52.227
WBGene00001230	eif-3.G	65.3589	71.0707	66.2266	57.5971
WBGene00001231	eif-3.H	29.241	25.8649	14.358	13.5283
WBGene00001232	eif-3.I	106.779	147.602	129.998	80.5458
WBGene00001233	eif-3.K	105.863	94.9386	101.237	66.7434
WBGene00001234	eif-6	45.4162	68.818	90.1217	85.8367
WBGene00001235	elb-1	41.4642	47.419	71.7437	52.8153
WBGene00001236	elc-1	57.9601	65.494	106.235	77.2707
WBGene00001237	elc-2	0.495431	0.186196	0.327829	0.303027
WBGene00001239	elo-1	585.56	336.496	361.788	349.787
WBGene00001240	elo-2	264.689	109.314	74.7322	46.0904
WBGene00001241	elo-3	131.861	85.6632	149.386	132.565
WBGene00001242	elo-4	17.709	20.5663	2.56771	2.93363
WBGene00001243	elo-5	226.29	121.729	69.797	50.2396
WBGene00001244	elo-6	373.637	166.986	118.866	55.7678
WBGene00001245	elo-7	5.88262	5.47074	0.108538	0.144067
WBGene00001246	elo-8	6.23774	7.0829	2.19357	2.9016
WBGene00001247	elo-9	20.6237	8.84369	3.47874	2.9006
WBGene00001248	elp-1	3.22594	3.45816	3.51946	2.22465
WBGene00001249	elt-1	14.1303	7.92644	7.89922	6.01877
WBGene00001250	elt-2	9.01774	10.902	7.00774	9.06811
WBGene00001251	elt-3	43.6008	33.2011	50.2602	37.4503
WBGene00001252	elt-4	0.924695	2.16836	0.785051	1.23772
WBGene00001253	elt-6	4.13331	1.9497	2.2378	2.38806
WBGene00001258	emb-4	36.2896	38.7344	23.7961	23.6332
WBGene00001259	emb-5	63.1623	63.667	59.9473	63.1539
WBGene00001262	emb-8	157.241	77.9529	170.76	211.341
WBGene00001263	emb-9	279.834	192.526	194.604	200.03
WBGene00001281	emb-27	15.765	19.1566	30.7938	16.9846
WBGene00001284	emb-30	18.8327	18.5785	20.6166	14.9261
WBGene00001303	emo-1	239.69	118.119	102.574	110.88
WBGene00001309	emr-1	95.6441	147.265	470.777	394.485
WBGene00001310	end-1	0.0621071	0.156571	0.214007	0.495568
WBGene00001311	end-3	0.207977	0.362985	1.12346	1.66423
WBGene00001320	ent-1	42.3433	47.1435	67.8384	59.1454
WBGene00001324	eor-1	11.0723	14.8257	13.5101	14.9863
WBGene00001325	eor-2	6.14587	5.03227	6.75655	10.5973
WBGene00001328	epi-1	59.3308	32.4788	25.8522	24.046
WBGene00001329	epn-1	38.6849	26.0942	42.0076	63.6884
WBGene00001330	eps-8	69.4197	52.0982	28.3775	29.086
WBGene00001331	erd-2	115.752	51.9348	29.4578	32.8549
WBGene00001332	eri-1	16.3797	21.2934	28.5079	28.5754
WBGene00001333	erm-1	132.059	101.633	77.9538	72.2942
WBGene00001334	ero-1	58.6652	45.6452	73.2661	86.6069
WBGene00001335	erp-1	10.2719	9.32597	19.5444	21.6149
WBGene00001336	qars-1	60.8354	57.5523	67.5017	54.7665
WBGene00001337	ears-1	62.092	60.2408	48.8938	45.0975
WBGene00001338	ears-2	9.45119	7.71383	5.7933	4.78947
WBGene00001340	etr-1	24.6625	24.9493	29.6717	27.8052
WBGene00001345	fos-1	37.158	29.9276	36.8138	50.614
WBGene00001352	evl-14	28.0859	28.1155	30.992	24.3798
WBGene00001358	evl-20	20.6569	24.0925	21.7458	17.7665
WBGene00001365	exc-4	37.2844	31.9363	35.1852	36.7547
WBGene00001366	exc-5	10.7453	7.21495	7.10475	8.01385
WBGene00001368	exc-7	9.4733	6.94471	6.04845	9.7611
WBGene00001371	exl-1	27.5799	32.5775	29.5748	24.0483
WBGene00001372	exo-3	27.0028	37.8944	104.669	89.9768
WBGene00001373	exp-1	0.630369	0.359241	0.230786	0.250498
WBGene00001374	exp-2	4.58075	3.01509	2.54565	2.80856
WBGene00001377	eya-1	0.558256	0.337261	0.449763	0.640678
WBGene00001385	far-1	2226.37	1968.18	4120.37	3913.04
WBGene00001386	far-2	3208.12	4304.9	9475.87	10681.4
WBGene00001387	far-3	280.669	882.093	1015.29	1355.71
WBGene00001388	far-4	1.7341	3.61469	5.80816	18.2293
WBGene00001389	far-5	87.1762	49.4641	40.9308	35.8859
WBGene00001390	far-6	116.6	137.798	396.328	598.186
WBGene00001391	far-7	20.7919	9.60357	14.4017	10.58
WBGene00001392	far-8	83.8915	71.5015	134.567	131.589
WBGene00001393	fat-1	184.29	233.59	452.808	430.289
WBGene00001394	fat-2	630.047	1159.85	1440.92	1316.52
WBGene00001395	fat-3	135.209	160.964	261.941	316.743
WBGene00001396	fat-4	106.781	139.52	125.7	140.369
WBGene00001397	fat-5	40.1551	28.5951	116.052	119.846
WBGene00001398	fat-6	306.993	155.086	250.881	195.961
WBGene00001399	fat-7	239.975	232.755	99.632	33.0389
WBGene00001400	fax-1	0.51016	0.158452	0.107208	0.118242
WBGene00001401	fbf-1	14.0005	11.7098	7.05688	6.84102
WBGene00001402	fbf-2	8.96843	6.79337	3.13267	3.00903
WBGene00001403	fbl-1	12.0385	7.93171	4.3739	6.15855
WBGene00001404	fbp-1	127.149	79.6022	135.102	96.2731
WBGene00001405	fce-1	31.8254	33.087	28.6458	23.8346
WBGene00001406	fce-2	22.3868	17.8882	17.4783	14.2203
WBGene00001410	feh-1	9.54722	5.46323	5.54509	10.7334
WBGene00001411	fem-1	26.5274	18.4376	21.5492	18.5007
WBGene00001412	fem-2	20.6355	27.7272	49.0401	42.7573
WBGene00001413	fem-3	6.97399	19.6918	70.6835	60.1435
WBGene00001414	fer-1	5.57828	1.73317	1.11615	2.3928
WBGene00001423	fib-1	124.614	139.813	76.5039	73.8448
WBGene00001424	fis-1	4.10313	6.55119	0.054203	0.0700518
WBGene00001425	fis-2	44.3338	29.4521	53.7112	78.5872
WBGene00001426	fkb-1	249.512	194.345	266.183	230.697
WBGene00001427	fkb-2	1277.16	1089.74	820.262	619.276
WBGene00001428	fkb-3	155.397	76.3827	14.7839	13.5299
WBGene00001429	fkb-4	36.6546	42.9832	1.31493	1.18603
WBGene00001430	fkb-5	420.027	118.559	54.0716	73.5529
WBGene00001431	fkb-6	72.9085	51.9512	72.5572	69.6195
WBGene00001432	fkb-7	11.4463	6.97505	4.62876	5.00794
WBGene00001433	fkb-8	5.45183	5.82341	2.60704	2.69954
WBGene00001434	fkh-2	0.502325	0.1359	0.247628	0.250975
WBGene00001435	fkh-3	0.0204534	0.89483	1.68216	2.16173
WBGene00001436	fkh-4	0.0580405	1.01635	0.805203	0.631559
WBGene00001437	fkh-5	0.0767972	0.236457	0.257786	0.98358
WBGene00001438	fkh-6	13.1794	11.5311	7.72713	6.58613
WBGene00001439	fkh-7	15.5031	11.3786	19.354	27.2125
WBGene00001440	fkh-8	0.650934	0.669304	0.695469	0.574925
WBGene00001441	fkh-9	24.2153	25.1636	45.4571	46.0909
WBGene00001442	fkh-10	3.20658	2.98411	2.32581	2.71771
WBGene00001443	fli-1	19.8733	17.6683	20.1683	21.7848
WBGene00001444	flp-1	64.0838	53.2688	70.1615	61.612
WBGene00001445	flp-2	16.6427	15.0865	15.4132	11.3547
WBGene00001446	flp-3	16.4359	19.272	39.0628	31.9202
WBGene00001447	flp-4	56.2566	43.5813	44.3192	37.444
WBGene00001448	flp-5	118.228	91.9242	88.1998	82.9071
WBGene00001449	flp-6	82.3262	66.2431	43.3981	42.1881
WBGene00001450	flp-7	22.6787	19.9512	35.3331	30.5482
WBGene00001451	flp-8	69.9538	51.6004	32.7424	26.6722
WBGene00001452	flp-9	63.5099	43.3245	33.878	27.387
WBGene00001453	flp-10	36.766	42.8806	34.9818	39.4794
WBGene00001454	flp-11	17.7602	13.5024	17.5598	14.2641
WBGene00001455	flp-12	91.3845	109.547	81.8004	50.0348
WBGene00001456	flp-13	18.5956	17.2855	16.164	14.4293
WBGene00001457	flp-14	47.0648	41.2302	52.2278	43.376
WBGene00001458	flp-15	27.4248	24.6057	25.1637	21.4822
WBGene00001459	flp-16	100.679	88.75	93.6481	76.5567
WBGene00001460	flp-17	43.7963	40.7912	31.8904	24.3908
WBGene00001461	flp-18	14.1861	12.0862	18.3197	12.4571
WBGene00001462	flp-19	27.0131	21.6651	19.9846	18.9825
WBGene00001463	flp-20	33.9748	35.4039	29.5033	22.0082
WBGene00001464	flp-21	13.5622	10.5091	10.6337	7.6978
WBGene00001465	flr-1	3.62315	2.33355	2.03164	2.21004
WBGene00001466	flr-2	15.4759	9.88233	6.31741	6.17173
WBGene00001468	flr-4	4.50221	3.33445	1.68543	1.57595
WBGene00001470	baz-2	4.61362	4.68102	4.2786	5.43104
WBGene00001475	fmi-1	1.76542	1.01531	1.00684	1.13925
WBGene00001476	fmo-1	22.0877	15.7803	6.44024	5.78676
WBGene00001477	fmo-2	2.79078	3.33432	12.9538	4.29443
WBGene00001478	fmo-3	16.1265	10.8376	22.0906	25.198
WBGene00001479	fmo-4	77.1453	94.5804	48.8464	71.8641
WBGene00001480	fmo-5	22.779	10.3713	25.2591	20.6406
WBGene00001481	fog-1	37.27	30.6567	227.804	254.499
WBGene00001482	fog-2	5.98001	12.9335	14.0173	14.4682
WBGene00001483	fog-3	6.36918	1.35531	4.9316	7.40751
WBGene00001484	fox-1	8.66328	5.49401	5.00577	5.72453
WBGene00001485	fre-1	12.3552	12.5752	19.5928	17.5633
WBGene00001486	frh-1	5.4933	9.15025	14.5254	10.7169
WBGene00001487	frk-1	5.21344	3.91641	0.0703331	0.135251
WBGene00001488	frm-1	79.5065	91.811	116.791	118.695
WBGene00001489	frm-2	50.723	45.1769	40.2268	46.8424
WBGene00001490	frm-3	3.85299	2.72569	1.886	1.86124
WBGene00001491	frm-4	41.9594	42.9841	102.636	96.0188
WBGene00001492	frm-5.1	0.949526	0.601116	0.483424	0.66597
WBGene00001493	frm-7	27.8269	27.9122	43.3196	68.1565
WBGene00001494	frm-8	4.78311	7.46003	13.2187	14.0218
WBGene00001495	frm-9	3.46215	6.94882	4.77449	4.35913
WBGene00001496	frm-10	21.3459	25.0389	51.8002	48.5475
WBGene00001497	fars-1	54.5548	44.3704	69.6093	36.3738
WBGene00001498	fars-3	42.368	39.888	32.1246	26.8669
WBGene00001499	fsn-1	12.047	26.705	71.6552	77.1793
WBGene00001500	ftn-1	22.5737	16.2912	106.135	119.884
WBGene00001501	ftn-2	763.894	559.707	638.474	896.429
WBGene00001502	ftt-2	625.124	521.4	473.036	589.372
WBGene00001503	fum-1	188.274	134.017	186.707	181.151
WBGene00001505	fut-1	9.25241	5.89526	4.29314	3.70712
WBGene00001506	fut-2	1.74252	1.34177	0.0715813	0.0262232
WBGene00001507	fut-4	0.524367	1.42469	1.21962	0.797618
WBGene00001508	fut-8	14.1749	10.5621	6.54148	4.67088
WBGene00001509	fzo-1	15.292	16.0896	22.1643	15.8405
WBGene00001510	fzr-1	24.245	24.946	15.396	18.1806
WBGene00001511	fzy-1	18.6091	28.572	59.9925	53.4104
WBGene00001512	gab-1	0.826167	0.392941	0.327751	0.433958
WBGene00001513	gad-1	10.6843	15.6812	18.4547	16.7821
WBGene00001514	xnd-1	28.5143	37.8535	39.0911	34.8636
WBGene00001515	gap-1	3.70992	1.8913	1.92816	2.35173
WBGene00001516	gap-2	11.9485	8.23355	8.04112	11.8128
WBGene00001517	gar-1	1.63085	1.06476	0.90332	0.726006
WBGene00001518	gar-2	7.26959	5.50095	3.50531	3.45888
WBGene00001519	gar-3	5.21754	3.36744	2.82844	2.17399
WBGene00001520	gas-1	81.0001	42.036	40.5981	46.8879
WBGene00001522	gbh-1	16.4215	10.6262	12.3106	12.086
WBGene00001523	gbh-2	16.4607	8.10404	8.14557	7.34191
WBGene00001526	gck-1	35.4282	32.1302	16.6376	23.0487
WBGene00001527	gcs-1	40.2107	51.7419	98.7412	64.5549
WBGene00001528	gcy-1	0.00920712	0.0123007	0.0199013	0.0177025
WBGene00001529	gcy-2	0.146689	0.0791738	0.0150832	0.00249473
WBGene00001530	gcy-3	0.217296	0.156059	0.130939	0.0836064
WBGene00001531	gcy-4	0.0939579	0.101894	0.0472549	0.0352374
WBGene00001532	gcy-5	0.224789	0.120861	0.188736	0.703361
WBGene00001533	gcy-6	0.103216	0.0921575	0.0835202	0.0549181
WBGene00001534	gcy-7	0.377374	0.152902	0.214978	0.334428
WBGene00001535	gcy-8	0.311402	0.335346	0.175869	0.193407
WBGene00001536	gcy-9	0.166591	0.215782	0.159291	0.171319
WBGene00001537	gcy-11	2.266	1.65438	2.7359	2.71058
WBGene00001538	gcy-12	10.9072	9.83339	8.50393	7.97153
WBGene00001539	gcy-13	0.127992	0.0309757	0.0491231	0.0983079
WBGene00001540	gcy-14	0.10318	0.0617003	0.0300194	0.039217
WBGene00001541	gcy-15	0.322021	0.21686	0.256989	0.304797
WBGene00001542	gcy-17	0.261686	0.107863	0.116322	0.0805649
WBGene00001543	gcy-18	0.7803	0.355999	0.392362	0.481363
WBGene00001544	gcy-19	0.285007	0.38035	1.42104	5.44935
WBGene00001545	gcy-20	0.0962363	0.0225964	0.0510221	0.048065
WBGene00001546	gcy-21	0.416384	0.401464	0.43495	0.411827
WBGene00001547	gcy-22	1.1169	0.689287	0.491108	0.932334
WBGene00001548	gcy-23	0.257031	0.39468	1.27044	2.32876
WBGene00001549	gcy-25	0.110584	0.0332124	0.0426084	0.0409831
WBGene00001550	gcy-27	0.252934	0.116962	0.0673278	0.0925982
WBGene00001551	gcy-31	0.273677	0.373345	0.358882	0.254472
WBGene00001552	gcy-32	1.19021	0.850113	0.555853	0.424325
WBGene00001553	gcy-33	1.44235	0.818137	0.976881	1.19172
WBGene00001554	gcy-34	0.532026	0.968725	4.85128	12.489
WBGene00001555	gcy-35	0.626526	0.463139	0.345103	0.5798
WBGene00001556	gcy-36	0.277792	0.163444	0.137942	0.130878
WBGene00001557	gcy-37	0.404181	0.308942	0.325707	0.421348
WBGene00001558	gdi-1	221.021	173.389	183.156	186.266
WBGene00001559	gei-1	13.0153	8.9819	6.65863	8.84724
WBGene00001560	gei-3	25.9433	23.3185	33.6338	37.3543
WBGene00001561	gei-4	63.7522	40.4086	26.4822	24.8047
WBGene00001562	lin-66	14.5075	9.50202	15.8018	21.1194
WBGene00001563	gei-6	16.5463	19.1226	23.4629	24.3589
WBGene00001564	icl-1	336.9	108.689	304.829	316.622
WBGene00001565	gei-8	9.41698	7.19236	7.18496	10.4283
WBGene00001566	acdh-13	20.365	13.363	6.0343	4.83624
WBGene00001568	snpc-4	26.6145	26.7456	22.5797	21.1643
WBGene00001569	meg-3	0.979077	6.25442	13.2755	17.7654
WBGene00001570	gei-13	28.5386	9.6047	2.43244	2.27409
WBGene00001571	gei-14	12.0014	21.6582	22.3769	20.6105
WBGene00001572	gei-15	30.7972	28.5272	20.1077	12.7867
WBGene00001574	gei-17	58.8927	86.0606	220.442	248.96
WBGene00001575	gei-18	3.05941	1.33139	0.506092	0.69431
WBGene00001577	gem-4	3.93621	10.6269	12.642	21.8534
WBGene00001578	ges-1	22.1785	11.3148	14.3513	14.9614
WBGene00001579	gex-2	7.31664	7.32196	7.36008	10.7635
WBGene00001580	gex-3	16.2153	19.8412	25.7091	17.3641
WBGene00001581	gfi-1	104.377	51.0663	24.6757	10.4491
WBGene00001582	gfi-2	55.418	57.5758	107.991	119.732
WBGene00001583	gfi-3	2.87932	2.84767	6.57731	10.8437
WBGene00001584	nrde-4	28.1746	44.0345	66.5356	41.0586
WBGene00001585	gfl-1	18.6768	26.0208	35.4241	28.1447
WBGene00001586	ggr-1	0.873675	0.669334	0.554561	0.5569
WBGene00001587	ggr-2	1.22348	0.807612	0.519338	0.537473
WBGene00001588	ggr-3	1.6434	1.42078	0.905402	0.836489
WBGene00001589	gip-1	19.3687	23.3959	31.0637	26.0593
WBGene00001590	C45G3.3	10.9569	18.3226	19.6917	15.2321
WBGene00001591	glc-1	8.11749	9.68744	12.4181	16.9789
WBGene00001592	glc-2	5.20065	5.81397	4.23287	3.56061
WBGene00001593	glc-3	0.894574	0.594535	0.467755	0.395529
WBGene00001594	glc-4	4.41357	2.63188	1.383	1.52534
WBGene00001595	gld-1	110.35	205.693	196.475	209.227
WBGene00001596	gld-2	25.5065	27.8669	24.4432	31.273
WBGene00001597	gld-3	19.3213	41.0434	167.638	154.131
WBGene00001598	glh-1	102.627	85.8444	63.9485	52.0029
WBGene00001599	glh-2	16.8939	25.9375	23.9154	26.5286
WBGene00001600	glh-3	7.27213	12.4204	16.5643	12.7111
WBGene00001601	glh-4	9.41546	11.3785	8.50345	8.16256
WBGene00001602	gln-1	9.83289	7.70946	10.5531	9.96431
WBGene00001603	gln-2	10.0394	7.12189	0.0455966	0.0856471
WBGene00001604	gln-3	158.534	113.554	136.257	94.7456
WBGene00001605	gln-4	0.929841	0.3559	0.0594013	0.0441513
WBGene00001606	gln-5	18.531	56.2609	200.054	100.063
WBGene00001607	gln-6	27.3782	103.103	240.064	223.475
WBGene00001608	R07B1.8	6.20387	2.83079	0.980675	0.728384
WBGene00001609	glp-1	19.7027	27.669	74.3593	78.7885
WBGene00001612	glr-1	0.9964	0.897329	0.445148	0.528817
WBGene00001613	glr-2	1.95669	1.39006	1.06803	1.14017
WBGene00001614	glr-3	0.298533	0.16369	0.117379	0.11184
WBGene00001615	glr-4	4.69172	2.70758	2.84375	4.23039
WBGene00001616	glr-5	2.21833	1.70514	1.35991	1.04043
WBGene00001617	glr-6	3.99105	2.46736	1.95483	1.80419
WBGene00001618	glr-7	0.136201	0.237028	0.331793	0.298907
WBGene00001619	glr-8	0.251532	0.330451	0.239147	0.345138
WBGene00001620	glt-1	42.5285	43.4403	50.7425	40.8765
WBGene00001621	glt-3	7.34439	3.50548	4.78042	4.06314
WBGene00001622	glt-4	3.07718	2.23749	3.22309	3.83364
WBGene00001623	glt-5	4.35606	3.21187	1.94134	3.48241
WBGene00001624	glt-6	7.01744	3.85316	3.0193	2.00839
WBGene00001625	glt-7	1.05654	0.626524	0.385064	0.399084
WBGene00001626	gly-1	1.57854	2.26098	0.133305	0.0792839
WBGene00001627	gly-2	5.30146	6.14917	3.63203	3.07763
WBGene00001628	gly-3	36.9767	27.8038	59.3414	60.4903
WBGene00001629	gly-4	45.2016	30.9595	32.2355	40.1061
WBGene00001630	gly-5	54.9233	36.1007	33.781	35.8044
WBGene00001631	gly-6	72.273	36.0321	25.0186	27.0112
WBGene00001632	gly-7	48.6523	34.4115	42.388	38.9393
WBGene00001633	gly-8	53.0692	14.5362	12.2637	9.79994
WBGene00001635	gly-10	39.7599	36.7836	42.6703	44.93
WBGene00001636	gly-11	21.9655	10.1986	10.9068	15.695
WBGene00001637	gly-12	10.4325	6.39194	3.72266	4.70405
WBGene00001638	gly-13	6.48972	4.29052	4.45878	5.9386
WBGene00001639	gly-14	3.6016	5.33695	14.2258	9.70346
WBGene00001640	gly-15	0.122426	0.0913632	0.0239078	0.0370274
WBGene00001641	gly-16	0	0	0	0
WBGene00001642	gly-17	0	0	0.00878983	0
WBGene00001643	gly-18	1.29954	1.7805	0.798398	0.624446
WBGene00001644	gly-19	3.35286	2.45416	1.43591	1.8959
WBGene00001645	gly-20	46.3975	62.9789	189.527	150.684
WBGene00001646	gna-1	34.6267	21.6544	7.2914	5.38026
WBGene00001647	gna-2	7.95249	24.3658	100.61	92.2903
WBGene00001648	goa-1	61.0435	58.9743	102.562	108.226
WBGene00001649	gob-1	41.3615	30.2579	35.877	37.5194
WBGene00001650	gon-1	11.0555	5.85746	3.33844	3.25661
WBGene00001651	gon-2	20.8091	22.0488	24.9512	29.3949
WBGene00001653	gon-4	12.0758	15.9261	19.7918	20.7376
WBGene00001660	gop-1	7.39652	9.9768	9.68878	8.22883
WBGene00001661	gop-2	37.6157	56.5744	50.7052	41.3208
WBGene00001662	gop-3	34.2454	39.071	43.9191	32.9678
WBGene00001663	gpa-1	5.73204	6.31737	1.59529	1.31183
WBGene00001664	gpa-2	0.600253	0.474393	0.296295	0.35113
WBGene00001665	gpa-3	2.08262	1.16937	0.714433	0.937449
WBGene00001666	gpa-4	2.20387	0.925583	0.880651	1.84144
WBGene00001667	gpa-5	0.435514	0.255424	0.262601	0.262739
WBGene00001668	gpa-6	0.217224	0.109227	0.109369	0.134464
WBGene00001669	gpa-7	6.45949	5.31459	3.54822	3.012
WBGene00001670	gpa-8	0.0380247	0.0987465	0.0271281	0.0346123
WBGene00001671	gpa-9	2.27702	2.75365	2.71418	2.57668
WBGene00001672	gpa-10	0.488295	0.314632	0.888267	1.3332
WBGene00001673	gpa-11	0.433146	0.189751	0.352556	0.945809
WBGene00001674	gpa-12	9.89181	9.2853	5.74151	5.91087
WBGene00001675	gpa-13	0.371069	0.316797	0.19815	0.219304
WBGene00001676	gpa-14	1.06321	0.790289	0.798636	0.897742
WBGene00001677	gpa-15	1.24384	0.99989	1.0156	2.07099
WBGene00001678	gpa-16	115.213	136.557	334.971	355.438
WBGene00001679	gpb-1	42.4121	29.2199	42.5135	49.6456
WBGene00001680	gpb-2	16.6738	12.5275	9.5007	9.97892
WBGene00001681	gpc-1	12.4504	11.8448	6.75841	4.41682
WBGene00001682	gpc-2	180.531	197.238	206.394	166.902
WBGene00001683	gpd-1	19.4883	45.5144	91.1109	85.9928
WBGene00001684	gpd-2	314.184	155.729	145.768	107.654
WBGene00001685	gpd-3	321.962	242.473	314.49	241.673
WBGene00001686	gpd-4	10.2306	17.3836	19.1455	18.2943
WBGene00001687	gpn-1	6.37529	2.33273	0.844765	1.06247
WBGene00001688	gpr-1	6.07066	5.11902	4.7577	3.68071
WBGene00001689	gpr-2	14.3134	14.6667	10.3946	8.9708
WBGene00001690	grd-1	17.5491	3.31908	0.459408	0.423891
WBGene00001691	grd-2	6.93473	3.01181	0.0327767	0.0544387
WBGene00001692	grd-3	76.7411	158.498	25.6526	6.21785
WBGene00001693	grd-4	0.630141	4.64585	17.3724	8.00322
WBGene00001694	grd-5	1431.81	1720.59	145.81	55.2094
WBGene00001695	grd-6	17.3051	6.3834	0.0854739	0.143484
WBGene00001696	grd-7	0.0301906	0.068599	0.0757688	0.0829857
WBGene00001697	grd-8	0	0	0.0340855	0.0166004
WBGene00001698	grd-9	0.35245	0.586703	0.351549	0.331518
WBGene00001699	grd-10	329.579	153.764	4.94586	1.44089
WBGene00001700	grd-11	1.27497	0.349433	0.0421568	0.0386616
WBGene00001701	grd-12	10.9901	6.15655	0.371557	0.373561
WBGene00001702	grd-13	142.803	57.8965	10.8326	4.45844
WBGene00001703	grd-14	182.337	99.372	16.1319	8.68089
WBGene00001704	grd-15	2.49618	1.60294	0.242564	0.355379
WBGene00001705	grd-16	0.466648	0.1985	0.0809859	0.0992993
WBGene00001706	grd-17	2.31709	2.96787	3.94141	2.06105
WBGene00001707	grh-1	11.3377	4.73811	3.50002	3.66745
WBGene00001708	grk-1	7.27378	6.82552	8.4034	9.93401
WBGene00001709	grk-2	4.62296	4.17391	4.27741	5.89412
WBGene00001710	grl-1	3.89206	1.59509	0.561336	0.632827
WBGene00001711	grl-2	0.71439	0.467022	0.294777	0.122842
WBGene00001712	grl-3	0.450041	0.420307	0.28697	0.169603
WBGene00001713	grl-4	182.3	97.898	53.8427	42.4627
WBGene00001714	grl-5	35.7017	14.9455	0.0784055	0.193367
WBGene00001715	grl-6	1.30718	0.138707	0	0.0318071
WBGene00001716	grl-7	79.9832	22.6173	0.132583	0.34063
WBGene00001717	grl-8	0.857568	1.30723	2.2587	2.01591
WBGene00001718	grl-9	0.109304	0.0725663	2.94768	2.3791
WBGene00001719	grl-10	16.4346	9.75447	6.26404	10.3837
WBGene00001720	grl-11	0	0.0295363	0	0
WBGene00001721	grl-12	3.5528	1.7611	0.398312	0.471544
WBGene00001722	grl-13	0.108552	0.0468195	0.00969896	0.0112457
WBGene00001723	grl-14	6.20953	2.54991	0.909607	1.6195
WBGene00001724	grl-15	91.8886	86.2598	1.5401	1.83171
WBGene00001725	grl-16	324.905	128.747	0.666115	0.653065
WBGene00001726	grl-17	0.22153	0.400884	1.87111	3.31656
WBGene00001727	grl-18	0.436015	0.487825	0.16222	0.0930462
WBGene00001728	grl-19	0.0390845	0.215694	0.043067	0
WBGene00001729	grl-20	0.198225	0.353241	0.123507	0.0920758
WBGene00001730	grl-21	376.82	186.258	6.14137	9.64525
WBGene00001731	grl-22	10.1653	25.7034	8.01147	11.2813
WBGene00001732	grl-23	0.0473892	0.0590822	0.0850588	0.0198378
WBGene00001733	grl-24	0.0894964	0.139649	0.0687331	0.131432
WBGene00001734	grl-25	0.016846	0.0355158	0.0590023	0.053062
WBGene00001735	grl-26	0.200757	0.083785	0.04381	0.0337361
WBGene00001736	grl-27	14.1593	6.22776	0.0765788	0.0951898
WBGene00001737	grl-28	0.306836	0.0289528	0.0370213	0.14353
WBGene00001738	grl-29	0	0.0684425	0	0.0286107
WBGene00001739	grl-30	0.383589	0.0479768	0	0.0273366
WBGene00001740	gro-1	13.7998	17.3959	12.0698	11.3668
WBGene00001743	grp-1	36.6433	49.8293	81.1642	83.3712
WBGene00001744	gars-1	55.6718	44.778	30.423	28.876
WBGene00001745	gsa-1	14.6269	9.25262	9.35925	8.22549
WBGene00001746	gsk-3	22.193	17.7864	13.6645	15.4456
WBGene00001747	gsp-1	118.244	102.736	86.8733	81.1366
WBGene00001748	gsp-2	175.83	174.249	270.118	203.417
WBGene00001749	gst-1	192.655	240.907	319.767	221.105
WBGene00001750	gst-2	1.26329	2.83249	1.15931	0.892455
WBGene00001751	gst-3	5.73292	9.37342	5.51176	5.0299
WBGene00001752	gst-4	60.2065	259.532	189.946	81.6987
WBGene00001753	gst-5	52.5029	121.256	40.0068	18.9396
WBGene00001754	gst-6	50.1237	71.3842	25.3398	9.77095
WBGene00001755	gst-7	27.3733	60.9236	67.5659	49.7611
WBGene00001756	gst-8	0.504045	0.648655	0.335299	0.104276
WBGene00001757	gst-9	6.67113	3.21398	2.90429	2.95466
WBGene00001758	gst-10	34.917	101.757	44.2806	19.582
WBGene00001759	gst-11	7.37012	5.16152	2.12366	1.75767
WBGene00001760	gst-12	1.46419	2.28191	4.20506	3.75747
WBGene00001761	gst-13	42.1255	101.459	34.627	13.3931
WBGene00001762	gst-14	7.05384	4.70802	8.51291	2.25756
WBGene00001763	gst-15	1.64592	5.36337	13.6035	13.7442
WBGene00001764	gst-16	1.94428	6.01368	4.73149	3.11954
WBGene00001765	gst-17	0.0536758	0.0490629	0.0762843	0.0306479
WBGene00001766	gst-18	0.0962617	0.061749	0.0323574	0
WBGene00001767	gst-19	0.734806	0.277911	0.103725	0.0670035
WBGene00001768	gst-20	14.8251	13.7438	12.5751	5.82063
WBGene00001769	gst-21	2.50401	2.18047	1.86522	1.09748
WBGene00001770	gst-22	5.73354	8.13642	3.4212	5.80069
WBGene00001771	gst-23	2.34177	1.90995	1.28935	1.0848
WBGene00001772	gst-24	8.43393	532.446	685.029	431.04
WBGene00001773	gst-25	0.542922	0.258905	0.181727	0.266141
WBGene00001774	gst-26	28.4495	18.0606	3.46722	2.97005
WBGene00001775	gst-27	97.8449	70.5138	25.2669	14.2069
WBGene00001776	gst-28	8.26726	7.49996	2.04031	1.83723
WBGene00001777	gst-29	1.42607	2.38889	7.53425	9.61451
WBGene00001778	gst-30	0.189047	2.77595	1.67662	0.716947
WBGene00001779	gst-31	0.975068	1.00895	1.44573	1.71033
WBGene00001780	gst-32	0.433808	0.570147	0.748028	0.416866
WBGene00001781	gst-33	2.93488	10.869	3.33441	0.908912
WBGene00001782	gst-34	0.872416	1.0763	0.923597	0.66877
WBGene00001783	gst-35	10.0741	12.7065	7.53281	6.01506
WBGene00001784	gst-36	51.0974	30.3783	18.4497	15.5352
WBGene00001785	gst-37	0	0.0662143	0.682803	0.21034
WBGene00001786	gst-38	3.18707	14.4912	3.31064	3.25957
WBGene00001787	gst-39	15.5401	16.4571	16.6601	21.8873
WBGene00001788	gst-40	2.23958	1.2038	1.01837	0.825434
WBGene00001789	gst-41	15.3433	18.8332	26.6163	14.2065
WBGene00001790	gst-42	36.1714	46.3087	26.0796	20.5183
WBGene00001791	gst-43	4.3443	4.76563	10.1054	9.16262
WBGene00001792	gst-44	0.816341	1.79218	3.85064	1.03693
WBGene00001793	gsy-1	54.047	41.9597	28.4883	21.8051
WBGene00001794	gta-1	379.222	288.254	199.64	184.422
WBGene00001795	gtl-1	18.5963	9.97676	8.47605	11.2874
WBGene00001796	gtl-2	4.69377	4.87116	4.97114	5.6069
WBGene00001803	lite-1	0.979815	0.948844	1.72843	2.17852
WBGene00001804	gur-3	0.235858	0.112727	0.0432186	0.0674306
WBGene00001805	gur-4	46.505	25.2101	6.49766	11.2229
WBGene00001806	gur-5	0.259762	0.603795	0.196197	0.120128
WBGene00001808	gut-2	36.9297	53.1331	38.4785	26.6837
WBGene00001811	haf-1	1.97948	1.43139	1.49254	1.68069
WBGene00001812	haf-2	23.4094	33.0333	101.915	83.2339
WBGene00001813	haf-3	16.8515	12.2321	12.6824	8.94541
WBGene00001814	haf-4	34.913	12.1987	9.67197	14.3015
WBGene00001815	hmt-1	40.9148	35.8815	57.1036	45.0965
WBGene00001816	haf-6	38.2471	27.3014	15.4022	14.1288
WBGene00001817	haf-7	9.59279	10.5451	17.576	30.2255
WBGene00001818	haf-8	0	0.00525542	0	0.00546156
WBGene00001819	haf-9	103.313	35.1978	16.2253	16.8828
WBGene00001820	ham-1	5.20143	1.55078	2.09898	1.93706
WBGene00001821	ham-2	0.878971	1.89607	4.38368	4.87493
WBGene00001823	hap-1	10.158	12.929	8.35576	7.13787
WBGene00001824	hbl-1	3.59936	2.69162	3.64182	3.99021
WBGene00001827	hcf-1	48.18	60.6778	149.206	123.212
WBGene00001828	hch-1	0.0198745	0.00514963	0.0474212	0.0855506
WBGene00001829	hcp-1	24.0617	34.8531	37.2113	38.401
WBGene00001830	hcp-2	28.5215	36.6868	48.544	37.4697
WBGene00001831	hcp-3	22.3551	32.5515	60.9323	54.9811
WBGene00001832	hcp-4	32.1021	42.0588	50.3514	49.3931
WBGene00001833	hcp-6	12.9136	14.182	10.5824	10.7534
WBGene00001834	hda-1	35.3922	44.32	144.287	135.346
WBGene00001835	hda-2	6.21525	9.22245	8.9445	8.55918
WBGene00001836	hda-3	21.6983	23.3034	61.5696	57.4173
WBGene00001837	hda-4	5.62136	4.69488	6.09303	8.26659
WBGene00001838	hda-10	7.53797	9.75759	23.33	22.9856
WBGene00001839	hdl-1	0.842717	1.00691	0.0357818	0.089465
WBGene00001840	hel-1	133.197	139.352	157.538	124.474
WBGene00001841	hen-1	1.89529	1.41925	6.72558	5.5423
WBGene00001842	her-1	0.207417	0.197823	0.028303	0.269521
WBGene00001843	hgo-1	51.5075	38.5444	41.006	38.1604
WBGene00001844	hid-1	8.94086	5.85622	6.01626	8.9044
WBGene00001851	hif-1	69.3134	47.8006	48.9551	54.7379
WBGene00001852	hil-1	3.35933	13.7801	63.1165	51.5516
WBGene00001853	hil-2	41.8273	21.3615	10.7613	29.8591
WBGene00001854	hil-3	17.5554	13.216	9.17754	12.7905
WBGene00001855	hil-4	90.8043	99.6176	172.328	200.169
WBGene00001856	hil-5	147.394	82.7133	48.1896	121.38
WBGene00001857	hil-6	0.147421	0.0634669	0.126415	0.474265
WBGene00001858	hil-7	4.31259	2.33803	0.587087	0.825373
WBGene00001859	hil-8	1.25558	1.91024	1.36549	1.53428
WBGene00001860	him-1	56.82	60.9535	105.33	101.957
WBGene00001862	him-3	43.2754	66.2882	79.6093	58.5713
WBGene00001863	him-4	25.5646	12.6715	15.9931	20.8889
WBGene00001864	him-5	17.6679	29.7952	27.2457	19.5817
WBGene00001865	him-6	10.1576	12.7224	7.9089	8.49544
WBGene00001867	him-8	7.36408	15.087	22.4822	15.6395
WBGene00001869	him-10	18.523	25.2908	39.2194	34.7458
WBGene00001872	him-14	4.46883	4.15072	3.87148	2.58966
WBGene00001874	him-17	14.9475	18.5799	35.6094	29.7728
WBGene00001875	his-1	53.591	80.7757	180.026	234.758
WBGene00001876	his-2	55.8017	105.342	201.53	180.277
WBGene00001877	his-3	42.1391	75.8572	101.722	118.801
WBGene00001878	his-4	55.6511	144.5	211.84	317.943
WBGene00001879	his-5	273.922	353.837	434.109	394.845
WBGene00001880	his-6	21.7989	25.7401	28.8411	31.58
WBGene00001881	his-7	58.5843	37.379	26.234	22.7619
WBGene00001882	his-8	6.47897	23.2217	22.9178	18.4532
WBGene00001883	his-9	0	0	0	0
WBGene00001884	his-10	0	0	0	0
WBGene00001885	his-11	0.864265	0.145545	0.0754127	0.0489889
WBGene00001886	his-12	0	0	0	0
WBGene00001887	his-13	0	0	0	0
WBGene00001888	his-14	0	0	0	0
WBGene00001889	his-15	0	0	0	0
WBGene00001890	his-16	0.105945	0.527827	0	0
WBGene00001891	his-17	287.767	181.665	206.876	106.495
WBGene00001892	his-18	301.944	260.306	289.41	176.223
WBGene00001893	his-19	0	0	0	0
WBGene00001894	his-20	0	0	0	0
WBGene00001895	his-21	0	0	0	0
WBGene00001896	his-22	0	0	0	0
WBGene00001898	his-24	10.4946	5.98657	7.18496	8.22792
WBGene00001899	his-25	0.210809	0.101477	0.0287733	0.0715939
WBGene00001900	his-26	0.202671	0.206753	0.186342	0
WBGene00001901	his-27	0	0	0	0
WBGene00001902	his-28	0	0	0	0
WBGene00001903	his-29	0.0501977	0	0.0470695	0
WBGene00001904	his-30	0	0.0440299	0	0
WBGene00001905	his-31	3.39099	6.64761	0.852937	2.06904
WBGene00001906	his-32	26.5259	30.1275	15.3418	18.6996
WBGene00001907	his-33	0	0.0440299	0	0
WBGene00001908	his-34	0	0	0	0
WBGene00001909	his-35	331.957	468.285	908.365	743.291
WBGene00001910	C50F4.6	9.13398	13.7476	33.9665	43.5086
WBGene00001911	his-37	157.626	134.256	138.403	161.404
WBGene00001912	his-38	4.41381	22.3141	6.36983	6.56909
WBGene00001913	his-39	0.212676	0	0	0.0674911
WBGene00001914	his-40	44.3112	108.241	133.336	100.472
WBGene00001915	his-41	98.509	118.138	100.538	99.4215
WBGene00001916	his-42	0	0.0773129	0.174654	0.0851615
WBGene00001917	his-43	0.76949	0.553639	0.0436038	0.262671
WBGene00001918	his-44	0.0501977	0.337722	0.0364239	0.0423938
WBGene00001919	his-45	1.2864	1.43564	2.61387	2.73121
WBGene00001920	his-46	1.40913	1.04084	3.7393	2.82481
WBGene00001921	his-47	4.43776	98.1943	0	0
WBGene00001922	his-48	1424.66	2188.09	0	0
WBGene00001923	his-49	0	0	0	0
WBGene00001924	his-50	0	0	0	0
WBGene00001925	his-51	0	0	0	0
WBGene00001926	his-52	0	0	0	0
WBGene00001927	his-53	0	0	0	0
WBGene00001928	his-54	0	0	0	0
WBGene00001929	his-55	7.95515	31.5676	28.5961	32.3326
WBGene00001930	his-56	2.16202	2.00757	156.261	13.4534
WBGene00001931	his-57	2.72707	13.7143	0	0
WBGene00001932	his-58	27.8572	103.931	0	0
WBGene00001933	his-59	683.863	874.193	425.733	779.508
WBGene00001934	his-60	1612.05	1931.09	813.283	1223.45
WBGene00001935	his-61	841.634	1240.97	656.981	979.365
WBGene00001936	his-62	960.119	1321.09	1304.28	2098.33
WBGene00001937	his-63	1324.32	1862.13	3202.09	2745.05
WBGene00001938	his-64	2229.28	3761.89	9130.6	10707.7
WBGene00001939	his-65	22.9637	28.3091	159.551	1096.26
WBGene00001940	his-66	45.9977	148.99	1186.51	0
WBGene00001941	his-67	480.859	1439.75	1394.34	2197.06
WBGene00001942	his-68	194.488	556.797	902.478	957.605
WBGene00001943	his-69	2.00379	1.43786	4.29238	4.14595
WBGene00001944	his-70	7.25076	5.3059	0.118537	0.145099
WBGene00001945	his-71	131.167	60.2214	44.0451	39.4887
WBGene00001946	his-72	146.929	171.103	313.17	326.389
WBGene00001947	his-73	5.62439	7.1209	15.7932	12.285
WBGene00001948	hlh-1	5.87133	5.56681	5.98187	4.31429
WBGene00001949	hlh-2	2.74536	5.82269	30.7418	31.395
WBGene00001950	hlh-3	1.80662	1.92452	5.29289	8.79539
WBGene00001951	hlh-4	3.06486	1.91666	1.35122	0.977272
WBGene00001952	hlh-6	4.60018	5.14335	6.21469	4.59269
WBGene00001953	hlh-8	7.41401	3.95819	2.2468	2.59973
WBGene00001954	hlh-10	1.53426	1.04736	0.427377	0.475843
WBGene00001955	hlh-11	23.0194	23.0022	33.4133	27.4286
WBGene00001956	hlh-12	0.650314	0.792173	1.57102	1.15175
WBGene00001957	hlh-13	0.225155	0.0551545	0.871979	0.678478
WBGene00001958	hlh-14	0.217824	0.779768	3.37239	1.50839
WBGene00001959	hlh-15	0.0964764	0.294044	0.116103	0
WBGene00001960	hlh-16	0.194819	0.258712	0.57938	0.996775
WBGene00001961	hlh-17	0.399428	0.722261	0.290226	0.204141
WBGene00001962	hlh-19	0.389886	0.796479	0.0699657	0.0470789
WBGene00001963	btb-1	0.601765	0.62757	0.881987	0.545981
WBGene00001964	hlh-25	0	0	0	0
WBGene00001965	hlh-26	0	0.0436227	0.0148685	0.0484457
WBGene00001966	hlh-27	0	0.090464	0.0405071	0.0932832
WBGene00001967	hlh-28	0	0.0456972	0.0790197	0.15741
WBGene00001968	hlh-29	0	0.0331149	0.0904774	0.0149998
WBGene00001971	hmg-1.1	1083.96	1505.18	2114.45	1752.53
WBGene00001972	hmg-1.2	69.537	54.4861	73.8401	71.045
WBGene00001973	hmg-3	54.3991	63.6082	78.6895	56.1607
WBGene00001974	hmg-4	60.1763	59.6775	79.8197	69.4961
WBGene00001975	hmg-5	52.7512	83.2772	137.77	135.877
WBGene00001976	hmg-11	113.296	86.8476	61.35	63.7443
WBGene00001977	hmg-12	67.1691	127.18	293.295	215.947
WBGene00001978	hmp-1	77.7561	79.1323	140.56	122.623
WBGene00001979	hmp-2	9.80748	13.9074	17.0117	16.5796
WBGene00001980	hmr-1	44.2206	41.3433	62.5096	68.8222
WBGene00001981	hnd-1	0.0398809	0.315017	1.11009	0.554271
WBGene00001983	hoe-1	31.1604	44.9668	85.7432	81.8902
WBGene00001984	hog-1	7.87773	4.81973	0.249734	0.408484
WBGene00001985	hop-1	10.0537	18.6202	71.826	47.8679
WBGene00001986	hot-1	5.82408	3.49146	2.46877	2.29419
WBGene00001987	hot-2	2.58629	1.19293	1.02059	0.880193
WBGene00001988	hot-3	0.452696	0.37668	0.328869	0.454089
WBGene00001989	hot-4	6.64098	3.79008	1.4544	1.79033
WBGene00001990	hot-5	5.25057	3.91237	2.41455	2.90211
WBGene00001991	hot-6	1.81413	1.817	1.16692	1.48347
WBGene00001992	hot-7	1.23904	1.5037	1.04662	0.688714
WBGene00001993	hpd-1	227.46	114.446	69.7492	84.4402
WBGene00001994	hpk-1	27.7582	20.3051	32.0699	34.6075
WBGene00001995	hpl-1	3.41624	3.7847	4.48353	5.37744
WBGene00001996	hpl-2	99.0258	122.82	158.195	156.116
WBGene00001997	hpr-9	10.648	13.1395	15.3347	12.7839
WBGene00001998	hpr-17	6.85609	8.81793	11.9567	8.99062
WBGene00001999	hrp-1	93.6439	82.9661	118.206	125.617
WBGene00002000	hrp-2	157.166	118.26	60.5278	69.2637
WBGene00002001	hars-1	70.1254	68.0995	48.2172	46.7281
WBGene00002002	hsb-1	36.2345	44.4681	60.8674	62.1971
WBGene00002003	hse-5	33.4029	33.7864	66.3846	56.8449
WBGene00002004	hsf-1	23.057	25.808	24.6314	28.844
WBGene00002005	hsp-1	1508.96	910.938	996.895	1071.99
WBGene00002006	hsp-2	0.046203	0.181723	0.0980895	0.204624
WBGene00002007	hsp-3	813.047	228.057	201.253	319.002
WBGene00002008	hsp-4	446.887	203.35	357.702	520.113
WBGene00002010	hsp-6	291.243	155.456	154.096	184.958
WBGene00002011	hsp-12.2	88.4265	66.3421	22.19	22.3358
WBGene00002012	hsp-12.3	22.8549	25.232	42.7136	10.3493
WBGene00002013	hsp-12.6	4.60203	5.82237	32.7694	7.80101
WBGene00002015	hsp-16.1	0.308765	0.0881689	0.0997378	0.0951437
WBGene00002016	hsp-16.2	22.6877	2.90456	6.17719	12.1862
WBGene00002017	hsp-16.11	0.248802	0.0619724	0.14632	0.0658597
WBGene00002018	hsp-16.41	27.954	3.78061	5.81919	18.0283
WBGene00002019	hsp-16.48	0.194847	0	0	0.188703
WBGene00002020	hsp-16.49	0	0	0	0.0389145
WBGene00002021	hsp-17	180.069	147.304	117.691	147.56
WBGene00002023	hsp-25	290.232	298.116	252.272	171.029
WBGene00002024	hsp-43	24.0034	77.8951	129.017	151.128
WBGene00002025	hsp-60	246.005	111.083	29.6238	26.2663
WBGene00002026	hsp-70	29.6179	4.14381	22.7661	31.4008
WBGene00002027	hsr-9	30.0431	33.3144	50.2165	58.3417
WBGene00002028	hst-1	10.4058	12.1355	14.9617	12.9086
WBGene00002029	hst-2	2.98648	3.20765	6.45144	6.68682
WBGene00002030	hst-3.1	0.964343	0.999824	0.472154	0.482628
WBGene00002031	hst-6	6.47507	6.82005	13.0771	15.4513
WBGene00002032	htp-1	19.2207	28.4752	18.7124	11.3242
WBGene00002033	htp-2	13.3483	28.231	27.7088	16.1572
WBGene00002034	htp-3	10.1973	11.353	7.63866	6.85573
WBGene00002035	hum-1	17.1478	19.9804	32.815	31.0018
WBGene00002036	hum-2	37.6232	41.7088	106.491	97.6261
WBGene00002037	hum-4	20.7154	14.8914	6.58749	8.75796
WBGene00002038	hum-5	18.4773	14.1096	9.0729	9.85894
WBGene00002039	hum-6	20.7895	7.10647	2.62912	3.00526
WBGene00002040	hum-7	4.08456	3.39445	3.12655	4.37833
WBGene00002041	hum-8	25.5249	18.6823	12.9173	14.5548
WBGene00002042	hus-1	15.7705	19.7026	26.7573	21.1597
WBGene00002043	hyl-1	21.9215	20.8493	30.4092	24.9543
WBGene00002044	hyl-2	34.265	22.0264	21.7641	23.7193
WBGene00002045	icd-1	876.295	553.33	831.875	500.621
WBGene00002046	icln-1	38.9652	49.1934	61.0754	53.9605
WBGene00002047	icp-1	14.7108	25.1797	45.3679	49.7549
WBGene00002048	ida-1	34.9912	19.9708	23.7239	25.0289
WBGene00002050	ifa-1	32.0039	35.1555	14.8573	16.5345
WBGene00002051	ifa-3	0.212218	0.127463	0.146046	0.117862
WBGene00002052	ifa-4	16.9367	34.1208	12.2925	12.6405
WBGene00002053	ifb-1	226.758	208.603	91.1506	89.1534
WBGene00002054	ifb-2	97.0147	70.0043	20.0836	20.3371
WBGene00002055	ifc-1	30.9459	22.8815	3.50284	1.81605
WBGene00002056	ifc-2	78.5922	72.9833	31.4311	29.0457
WBGene00002057	ifd-1	27.5016	9.22939	2.34088	1.14161
WBGene00002058	ifd-2	32.5681	22.1481	6.50897	7.19948
WBGene00002059	ife-1	174.688	175.469	257.721	189.268
WBGene00002060	ife-2	62.421	44.2828	62.5848	68.2445
WBGene00002061	ife-3	87.0504	143.756	284.771	192.363
WBGene00002062	ife-4	10.5676	7.98595	4.74929	5.35661
WBGene00002063	ife-5	5.5984	5.41602	9.23639	7.98482
WBGene00002064	iff-1	386.263	559.089	852.433	634.381
WBGene00002065	iff-2	1073.19	788.153	614.148	537.06
WBGene00002066	ifg-1	112.189	93.7743	65.2205	72.2468
WBGene00002067	ifp-1	55.3469	16.2892	1.54401	1.02185
WBGene00002068	ify-1	69.1468	132.581	296.61	317.912
WBGene00002069	ikb-1	9.91322	7.83524	7.84437	12.5905
WBGene00002070	ile-1	110.813	64.8004	131.09	143.853
WBGene00002071	ile-2	28.327	14.3911	17.9882	20.5523
WBGene00002072	ima-1	12.5313	24.4037	60.8162	48.5245
WBGene00002073	ima-2	57.0591	110.57	341.975	400.842
WBGene00002074	ima-3	71.0422	65.6628	47.1407	47.4007
WBGene00002075	imb-1	20.2486	23.5111	21.289	22.2087
WBGene00002076	imb-2	25.4517	29.9172	25.6884	24.0862
WBGene00002077	imb-3	131.542	149.39	209.685	239.349
WBGene00002078	xpo-1	35.2822	39.0776	41.2758	55.074
WBGene00002079	xpo-2	39.7639	72.8614	136.126	121.625
WBGene00002080	xpo-3	24.7061	24.0233	26.9916	31.4308
WBGene00002081	ina-1	26.8912	21.4773	16.5759	22.2876
WBGene00002083	inf-1	580.622	404.368	248.471	290.027
WBGene00002084	ins-1	13.3555	10.1046	6.35629	6.51816
WBGene00002085	ins-2	0.239955	0.695355	1.26231	0.561685
WBGene00002086	ins-3	11.0283	12.3881	9.55679	12.8818
WBGene00002087	ins-4	6.96472	5.01895	3.71155	5.68635
WBGene00002088	ins-5	9.38214	5.6659	8.49121	7.32723
WBGene00002089	ins-6	3.26291	4.94653	3.12748	2.54765
WBGene00002090	ins-7	1.99829	9.32663	21.1132	86.2768
WBGene00002091	ins-8	0	0.245167	1.23005	33.6673
WBGene00002092	ins-9	4.41134	3.15809	1.35195	1.10939
WBGene00002093	ins-10	2.03199	1.45761	1.99824	3.25209
WBGene00002094	ins-11	3.00637	2.42895	1.43267	4.85116
WBGene00002095	ins-12	5.2612	1.96261	0.591187	0.20932
WBGene00002096	ins-13	0	0	0	0
WBGene00002097	ins-14	8.32192	5.62711	2.65283	2.3996
WBGene00002098	ins-15	0.252441	0.181253	0.67564	0.41876
WBGene00002099	ins-16	0	0	0	0
WBGene00002100	ins-17	44.0677	45.2162	61.625	61.9543
WBGene00002101	ins-18	25.6426	18.6775	16.6321	14.8803
WBGene00002102	ins-19	0	0	0.628755	0.806417
WBGene00002103	ins-20	0.854463	1.83706	0.767532	2.62232
WBGene00002104	ins-21	0.67912	0.735675	0.486033	0.15148
WBGene00002105	ins-22	4.77449	5.92104	6.48673	6.75334
WBGene00002106	ins-23	1.05364	2.40002	1.54492	1.50399
WBGene00002107	ins-24	58.6724	56.7318	116.121	97.5709
WBGene00002108	ins-25	1.9806	0.704927	0.475621	0.359979
WBGene00002109	ins-26	32.4219	21.6537	16.8682	14.217
WBGene00002110	ins-27	249.353	228.273	239.837	202.406
WBGene00002111	ins-28	11.3264	9.75197	10.2922	12.5522
WBGene00002112	ins-29	1.2629	1.66378	0.660371	0.741363
WBGene00002113	ins-30	30.7105	19.6866	26.0703	26.5449
WBGene00002114	ins-31	0.806842	2.29744	1.33153	0.972688
WBGene00002115	ins-32	0.282569	0.997908	0.655327	0.0606445
WBGene00002116	ins-33	8.58956	3.43741	2.45953	0.867189
WBGene00002117	ins-34	0.49279	4.8872	18.8278	19.3111
WBGene00002118	ins-35	16.6976	19.4196	0.963719	1.0556
WBGene00002119	ins-36	0.410006	2.76188	5.47429	1.68307
WBGene00002120	ins-37	36.2349	65.1899	6.03598	5.10002
WBGene00002121	ins-38	0	0	0	0
WBGene00002123	inx-1	15.6264	7.97389	4.15933	4.05041
WBGene00002124	inx-2	1.47347	2.06277	10.2145	11.2688
WBGene00002125	inx-3	6.07754	5.83654	14.8253	17.1647
WBGene00002127	inx-5	13.0574	6.89881	4.01599	3.65764
WBGene00002128	inx-6	16.0304	9.82154	3.85996	2.93621
WBGene00002129	inx-7	8.35298	8.53112	26.4811	29.9571
WBGene00002130	inx-8	15.7082	27.6012	87.0298	85.8967
WBGene00002131	inx-9	7.25319	15.4005	39.6544	39.4037
WBGene00002132	inx-10	8.99019	7.68597	6.14428	6.66176
WBGene00002133	inx-11	2.8143	3.52467	5.42601	6.55406
WBGene00002134	inx-12	87.2124	54.2479	45.534	46.8097
WBGene00002135	inx-13	54.5376	28.8386	18.4143	19.2104
WBGene00002136	inx-14	9.93039	25.1381	86.2563	74.7721
WBGene00002137	inx-15	25.532	15.3511	5.64602	6.46788
WBGene00002138	inx-16	55.9414	24.26	10.16	9.50785
WBGene00002139	inx-17	39.3135	13.23	7.57746	8.94151
WBGene00002140	inx-18	1.4909	1.65405	0.76506	0.63096
WBGene00002141	inx-19	0.904113	1.24417	2.78681	2.46605
WBGene00002142	inx-20	0.773086	0.484535	0.360863	0.347138
WBGene00002143	inx-21	14.2594	16.778	30.0559	25.1175
WBGene00002144	inx-22	8.49451	16.1841	51.8902	41.6515
WBGene00002146	ipp-5	24.9734	17.3609	11.1414	10.7149
WBGene00002147	ire-1	30.4204	28.0462	49.265	47.4289
WBGene00002148	gon-14	12.4128	15.107	24.9085	26.518
WBGene00002149	irk-1	0.65272	0.573797	0.658416	0.655029
WBGene00002150	irk-2	1.87858	1.27679	0.96631	0.856202
WBGene00002151	irk-3	6.18864	4.13579	3.42561	3.88874
WBGene00002152	iars-1	38.5081	33.7756	24.4856	25.7373
WBGene00002153	iars-2	72.0809	67.8275	52.7002	36.2813
WBGene00002162	isp-1	326.295	282.249	368.654	278.429
WBGene00002163	ist-1	4.11568	2.49201	3.08224	2.81809
WBGene00002169	isw-1	16.3475	17.7275	37.4351	44.7059
WBGene00002173	itr-1	24.9093	22.4392	20.9788	22.4855
WBGene00002174	itx-1	21.4979	19.7551	9.42213	12.9207
WBGene00002175	jac-1	8.98765	7.47087	5.31226	5.44944
WBGene00002176	jip-1	7.00388	6.11941	12.3233	14.1249
WBGene00002177	jkk-1	0.347566	0.235906	0.379278	0.377807
WBGene00002178	jnk-1	4.7476	3.146	1.50498	1.32856
WBGene00002179	jph-1	33.9276	24.7103	17.1883	12.9345
WBGene00002180	jtr-1	26.116	39.0799	77.8768	60.7723
WBGene00002181	kal-1	2.74912	1.41718	1.40999	1.34269
WBGene00002182	kap-1	1.95146	1.41875	1.27428	1.45327
WBGene00002183	kat-1	60.282	42.8655	33.3947	29.6209
WBGene00002184	kel-1	5.48215	3.5291	2.96744	5.07093
WBGene00002185	kel-3	14.4893	15.3627	18.7773	19.4027
WBGene00002186	kel-10	12.1257	11.1614	0.391497	0.479735
WBGene00002187	kgb-1	59.864	37.1503	25.8421	30.5575
WBGene00002188	kgb-2	6.89528	7.08593	11.5618	8.52803
WBGene00002189	kin-1	32.2742	21.1756	18.3618	20.7045
WBGene00002190	kin-2	91.3101	64.6298	61.0936	58.9083
WBGene00002191	kin-3	204.39	157.87	107.736	98.1271
WBGene00002192	kin-4	12.1858	18.4203	50.1274	61.9631
WBGene00002193	kin-5	2.92563	4.45937	0.896967	1.25769
WBGene00002194	kin-6	0.0281745	0.0158748	0.0296765	0.036394
WBGene00002195	kin-9	2.45611	1.94049	1.56858	3.23431
WBGene00002196	kin-10	88.546	118.404	138.711	157.144
WBGene00002198	kin-14	10.274	17.1913	5.92799	5.24308
WBGene00002199	kin-15	6.90337	5.1319	3.04978	1.71824
WBGene00002200	kin-16	9.83135	4.30801	1.82726	1.63488
WBGene00002201	kin-18	45.4434	48.6327	83.1779	96.267
WBGene00002202	kin-19	178.061	138.075	77.4104	106.943
WBGene00002203	kin-20	24.1512	13.1956	11.1696	14.2335
WBGene00002204	kin-21	2.48404	5.57494	0.0851143	0.0513434
WBGene00002205	kin-23	0	0.0427654	0.0153906	0.00803505
WBGene00002206	kin-24	6.52026	3.36876	0.0544933	0.0777095
WBGene00002207	sid-3	10.2126	12.8797	13.2761	17.7149
WBGene00002208	kin-26	3.99117	5.18985	0.0920831	0.116268
WBGene00002210	kin-29	16.852	11.0539	10.7565	13.8361
WBGene00002211	kin-30	2.13792	1.16917	1.10874	0.962642
WBGene00002212	kin-31	1.2168	0.931963	0.129034	0.461022
WBGene00002213	kin-32	4.20545	2.06365	2.26239	3.19746
WBGene00002214	klc-1	20.7207	38.1103	83.3942	57.2126
WBGene00002215	klc-2	42.2798	28.9215	35.1355	57.1827
WBGene00002216	klp-3	17.1944	11.9913	5.94254	5.33957
WBGene00002217	klp-4	12.4012	10.8903	20.9695	24.4952
WBGene00002218	klp-6	0.252151	0.257762	0.480569	0.791005
WBGene00002219	klp-7	30.7809	49.6658	60.8931	49.4385
WBGene00002220	gcc-1	2.77132	2.12977	2.55622	4.08351
WBGene00002221	klp-10	4.44965	8.36329	12.4864	5.18506
WBGene00002222	klp-11	37.259	16.8452	13.0524	15.3975
WBGene00002223	klp-12	34.9223	25.8202	0	0
WBGene00002224	klp-13	0.592222	0.458934	0.512119	0.515969
WBGene00002225	klp-15	16.3896	41.4068	52.3832	39.4861
WBGene00002226	klp-16	14.9899	31.7882	51.1556	37.7627
WBGene00002227	klp-17	4.60638	5.19079	0.278609	0.234154
WBGene00002228	klp-18	19.561	31.1651	61.3319	58.8282
WBGene00002229	klp-19	20.1955	28.4194	45.1794	53.3673
WBGene00002230	klp-20	4.93779	3.68018	4.44876	6.21133
WBGene00002231	knl-1	18.3215	22.293	39.9865	32.84
WBGene00002232	kpc-1	29.9457	16.8512	21.7628	30.1851
WBGene00002233	kqt-1	1.23298	0.703465	0.772114	0.92429
WBGene00002234	kqt-2	4.09338	2.31915	2.60311	1.95706
WBGene00002235	kqt-3	1.86922	1.6965	1.86495	1.39253
WBGene00002238	kars-1	122.706	143.742	196.464	190.493
WBGene00002239	ksr-1	4.80418	4.32015	5.20124	6.61331
WBGene00002240	ksr-2	10.9437	18.3091	33.2491	38.9491
WBGene00002241	kup-1	25.0921	33.2563	49.4207	47.4456
WBGene00002242	kvs-1	1.93318	1.23267	1.45751	1.39026
WBGene00002243	lad-2	2.72581	1.16542	0.831519	0.909071
WBGene00002244	laf-1	66.1542	45.1824	22.9208	30.8371
WBGene00002245	lag-1	16.4409	22.8304	52.2207	53.8891
WBGene00002246	lag-2	0.25022	0.116973	0.167803	0.169142
WBGene00002247	lam-1	65.2992	42.1555	40.9385	42.6198
WBGene00002248	lam-3	8.48701	4.11431	2.79638	3.12197
WBGene00002249	lap-1	39.8265	40.25	72.7844	79.666
WBGene00002250	lap-2	80.399	86.4355	136.814	132.677
WBGene00002251	lat-1	31.2548	45.4775	91.666	89.5624
WBGene00002252	lat-2	2.61121	1.95114	3.23842	10.0697
WBGene00002253	lbp-1	59.8477	77.6734	151.082	156.531
WBGene00002254	lbp-2	206.843	313.586	661.87	995.509
WBGene00002255	lbp-3	49.2387	58.7329	82.9167	92.595
WBGene00002256	lbp-4	73.2691	54.6158	88.5633	62.2016
WBGene00002257	lbp-5	80.7012	49.9129	34.9872	18.3883
WBGene00002258	lbp-6	508.394	205.645	98.1629	52.1462
WBGene00002259	lbp-7	40.0174	30.7903	12.0234	3.79385
WBGene00002260	lbp-8	7.2993	3.63349	2.09473	1.5433
WBGene00002261	ldb-1	17.5742	9.53583	8.4344	11.5044
WBGene00002262	ldh-1	37.4344	24.1055	24.5743	26.8054
WBGene00002263	lea-1	63.4817	66.3392	114.239	140.868
WBGene00002264	lec-1	217.887	195.238	127.555	129.05
WBGene00002265	lec-2	261.65	360.121	260.921	331.029
WBGene00002266	lec-3	140.797	142.812	79.0689	74.9931
WBGene00002267	lec-4	42.6385	29.6707	43.4406	37.818
WBGene00002268	lec-5	185.042	151.506	315.142	345.955
WBGene00002269	lec-6	280.772	324.944	278.749	408.014
WBGene00002270	lec-7	2.95624	2.33997	6.31548	13.6029
WBGene00002271	lec-8	110.489	182.056	372.042	511.737
WBGene00002272	lec-9	401.953	547.018	423.753	385.801
WBGene00002273	lec-10	708.809	802.264	260.881	256.534
WBGene00002274	lec-11	20.1844	43.393	30.3386	42.074
WBGene00002275	lem-2	31.589	75.7388	98.9742	127.223
WBGene00002276	lem-3	20.2982	28.9026	48.2418	50.2756
WBGene00002280	let-2	352.094	215.302	222.975	268.688
WBGene00002282	let-4	22.6772	4.11315	0.62253	0.866518
WBGene00002285	let-7	0	0	0	0
WBGene00002295	let-19	12.2016	7.97444	8.22143	10.7064
WBGene00002297	ect-2	12.8862	19.6758	34.359	35.7928
WBGene00002299	let-23	11.6711	9.02858	7.72402	9.12597
WBGene00002324	let-49	9.29509	10.7724	12.9242	15.4473
WBGene00002335	let-60	58.66	57.2392	60.6045	54.3256
WBGene00002344	let-70	514.393	571.067	1128.69	1032.06
WBGene00002348	myo-1	64.4271	37.3688	13.7354	12.3287
WBGene00002363	let-92	70.5451	62.5146	84.7096	91.5698
WBGene00002368	let-99	13.4478	23.6621	49.8205	58.2585
WBGene00002393	lpr-1	19.5232	5.01176	0.454096	0.86545
WBGene00002497	let-268	14.9153	6.97455	7.50378	7.74972
WBGene00002583	let-363	23.0889	19.7387	29.0981	31.1461
WBGene00002601	let-381	1.04031	0.635965	1.11346	1.71664
WBGene00002632	let-413	16.3521	11.4297	9.79304	14.2921
WBGene00002637	let-418	43.0554	41.1349	34.1883	33.567
WBGene00002694	let-502	49.9931	50.1159	49.7683	46.1881
WBGene00002696	let-504	35.2366	53.8303	86.3032	93.8042
WBGene00002717	let-526	37.9211	35.9972	61.4836	61.2099
WBGene00002783	let-607	46.8473	38.4894	61.7069	63.4392
WBGene00002804	let-630	13.8653	13.3554	17.5111	7.07432
WBGene00002827	let-653	23.8043	3.80744	3.42575	3.38331
WBGene00002845	let-711	50.1295	46.9915	53.2529	55.8648
WBGene00002850	let-716	42.2774	39.6124	22.8261	16.4814
WBGene00002855	let-721	83.8191	68.0616	120.187	88.1077
WBGene00002879	let-754	94.1865	72.6454	54.1904	37.4727
WBGene00002881	let-756	14.7267	10.2463	6.19287	9.4935
WBGene00002889	let-765	21.7766	26.3088	17.165	23.7731
WBGene00002891	let-767	367.336	203.897	221.548	185.339
WBGene00002915	let-805	70.4582	34.5221	17.7315	18.505
WBGene00002957	let-858	25.2655	31.6228	36.1249	36.0669
WBGene00002974	lev-1	4.2843	2.52479	2.3554	1.95997
WBGene00002975	lev-8	4.34458	2.9489	1.50229	1.77026
WBGene00002976	lev-9	1.7283	1.31328	2.48341	2.7314
WBGene00002977	lev-10	9.61227	5.20101	3.90609	3.86576
WBGene00002978	lev-11	1720.4	1651.71	1027.43	567.597
WBGene00002979	lfe-2	32.8335	30.19	24.4516	43.1905
WBGene00002980	lgg-1	698.531	774.742	1368.07	1765.03
WBGene00002981	lgg-2	104.217	115.473	285.539	322.304
WBGene00002982	lgg-3	34.4152	85.262	224.091	148.561
WBGene00002983	lgx-1	16.5473	3.43449	0.156126	0.213164
WBGene00002985	lig-1	34.3851	47.1506	121.812	107.521
WBGene00002986	lig-4	13.5551	13.6507	18.0144	16.8788
WBGene00002987	lim-4	0.148756	0.0940189	0.100424	0.110322
WBGene00002988	lim-6	7.83688	6.1707	6.22986	4.16995
WBGene00002989	lim-7	8.34909	6.30192	5.28952	4.55622
WBGene00002990	lin-1	14.5377	13.5938	13.2193	17.1179
WBGene00002991	lin-2	5.37686	3.75883	2.38196	2.32428
WBGene00002992	lin-3	8.05943	13.9894	30.1656	29.1306
WBGene00002993	lin-4	0	0	0	0
WBGene00002994	lin-5	20.6466	25.6161	53.2185	45.8129
WBGene00002996	lin-7	11.9701	9.1585	7.83392	9.17185
WBGene00002997	lin-8	3.12591	3.43859	3.6262	5.17274
WBGene00002998	lin-9	20.2276	23.8147	27.0087	25.7529
WBGene00002999	lin-10	14.6991	11.0953	8.677	10.189
WBGene00003000	lin-11	11.0939	8.53778	9.47956	7.04613
WBGene00003001	lin-12	5.5155	2.02627	2.00541	1.8795
WBGene00003002	lin-13	21.2866	25.8448	33.0105	30.8612
WBGene00003003	lin-14	10.9791	7.42484	5.95147	7.50421
WBGene00003006	lin-17	11.4539	7.49378	6.20138	6.48503
WBGene00003007	lin-18	6.71379	7.27535	7.10473	6.74434
WBGene00003008	lin-22	5.7794	1.86077	1.29061	1.26041
WBGene00003009	lin-23	27.0458	29.9273	37.4441	37.9383
WBGene00003010	lin-24	126.665	174.508	332.231	233.489
WBGene00003011	lin-25	7.22179	5.352	7.47643	8.34935
WBGene00003012	lin-26	58.4783	75.1993	221.428	165.75
WBGene00003014	lin-28	18.3245	28.8568	71.9219	78.8474
WBGene00003015	lin-29	12.748	6.39245	4.56498	3.86762
WBGene00003017	lin-31	1.51416	1.45381	1.0214	0.790185
WBGene00003018	lin-32	0.534252	0.369808	0.194111	0.224631
WBGene00003019	lin-33	13.7503	8.26522	9.27416	10.8455
WBGene00003020	lin-35	31.7878	37.1696	77.1705	60.0502
WBGene00003021	lin-36	20.2867	24.2822	51.9879	52.0963
WBGene00003022	lin-37	15.0679	24.6086	57.9871	43.4676
WBGene00003024	lin-39	7.89897	5.84025	5.94537	4.77682
WBGene00003025	lin-40	17.8434	17.8679	22.163	26.7548
WBGene00003026	lin-41	11.2746	20.6476	17.7771	20.3288
WBGene00003029	lin-44	4.38904	3.46633	1.71901	1.86679
WBGene00003030	lin-45	22.4113	30.2834	38.9077	46.7852
WBGene00003031	lin-46	5.91133	1.85056	1.56892	2.13543
WBGene00003033	lin-48	2.01273	1.10074	2.15329	3.04991
WBGene00003034	lin-49	19.6815	24.2389	46.9146	40.584
WBGene00003035	lin-52	41.308	56.5975	158.444	154.72
WBGene00003036	lin-53	35.0348	44.8663	131.286	134.661
WBGene00003037	lin-54	20.1483	33.2634	89.5784	90.6767
WBGene00003038	lin-56	11.8492	12.3885	11.2612	11.6347
WBGene00003039	lin-58	0	0	0	0
WBGene00003040	lin-59	9.18443	8.07272	14.5835	19.6734
WBGene00003041	lin-61	9.16751	17.1002	26.8382	18.4548
WBGene00003043	lip-1	13.0685	18.1555	23.839	18.2058
WBGene00003044	lir-1	30.4509	53.8157	190.796	188.794
WBGene00003045	lir-2	4.20257	4.32044	4.24837	4.55417
WBGene00003046	lir-3	0.954541	1.1865	1.50145	2.06225
WBGene00003047	lis-1	46.1735	42.8447	29.7326	37.0293
WBGene00003048	lit-1	46.5868	23.6432	32.6083	36.4364
WBGene00003052	lmn-1	68.1039	76.3021	78.2071	74.7697
WBGene00003053	lmp-1	77.3544	42.0412	60.5472	80.9059
WBGene00003055	lon-1	88.7687	61.3687	80.9669	137.599
WBGene00003056	lon-2	6.35544	6.97254	5.57344	7.54931
WBGene00003057	lon-3	223.573	111.241	0.555056	0.792108
WBGene00003058	lov-1	0.0278515	0.0350605	0.0465882	0.0746828
WBGene00003059	lpd-2	40.2916	60.4679	50.692	32.8529
WBGene00003060	lpd-3	20.0808	17.1349	25.5696	28.4091
WBGene00003061	lpd-5	251.916	191.721	257.661	160.58
WBGene00003062	lpd-6	54.0998	68.7572	40.8122	39.5579
WBGene00003063	lpd-7	75.2041	113.262	188.842	138.943
WBGene00003064	lpd-8	18.9114	23.8642	29.7945	22.484
WBGene00003065	lpd-9	357.802	316.184	599.086	492.355
WBGene00003066	lpl-1	29.567	24.1604	35.551	33.1578
WBGene00003067	lrg-1	5.82435	6.83557	15.3581	12.087
WBGene00003068	lrk-1	7.77888	5.34512	6.90279	10.4669
WBGene00003071	lrp-1	45.5201	18.2237	21.4654	39.8647
WBGene00003072	lrp-2	13.4519	7.98722	9.29399	11.7177
WBGene00003073	lars-1	85.592	97.7473	104.507	97.9972
WBGene00003074	lars-2	26.4437	18.2262	18.9485	14.2296
WBGene00003075	lrx-1	15.9359	14.095	0.384889	0.606785
WBGene00003076	lsm-1	39.9707	57.9579	155.89	110.457
WBGene00003077	lsm-3	81.2693	109.216	177.137	138.45
WBGene00003078	lsm-4	26.05	25.1616	41.8451	36.9285
WBGene00003079	lsm-5	32.0778	51.5274	68.9148	79.5125
WBGene00003080	lsm-6	202.033	193.381	203.079	159.806
WBGene00003081	lsm-7	78.1668	134.733	179.07	130.566
WBGene00003082	lsm-8	149.674	210.559	242.972	153.337
WBGene00003083	lst-1	26.4689	32.6687	74.3654	71.3076
WBGene00003084	lst-2	5.66228	5.02622	6.82215	10.0139
WBGene00003085	lst-3	91.2805	98.4759	154.586	108.303
WBGene00003086	lst-4	107.455	175.905	493.13	529.696
WBGene00003087	lsy-2	7.03267	6.36353	6.57837	9.82509
WBGene00003088	lsy-6	0	0	0	0
WBGene00003089	ltd-1	17.2858	12.0321	2.43637	2.36223
WBGene00003090	lys-1	286.037	497.181	437.342	482.202
WBGene00003091	lys-2	74.7003	204.32	118.828	186.775
WBGene00003092	lys-3	1.1908	2.84014	2.60138	2.45517
WBGene00003093	lys-4	1064.74	911.412	87.8097	41.1427
WBGene00003094	lys-5	1.36169	1.34934	0.214598	0.163085
WBGene00003095	lys-6	3.90729	8.43052	2.53437	1.12058
WBGene00003096	lys-7	22.9727	65.0625	1639.78	2620.92
WBGene00003097	lys-8	137.861	209.687	585.421	574.792
WBGene00003098	lys-9	0	0.0188185	0.0178201	0.0522787
WBGene00003099	lys-10	0.310319	0.517881	0.131209	0.286609
WBGene00003100	mab-3	4.20515	1.08195	1.36223	2.18881
WBGene00003102	mab-5	7.15744	4.60903	5.64193	6.33167
WBGene00003104	mab-7	24.43	13.1707	0.526353	0.331455
WBGene00003106	mab-9	1.6507	1.11877	0.702964	0.585419
WBGene00003107	mab-10	8.49981	2.39824	2.25968	2.69136
WBGene00003111	mab-20	6.70235	4.27231	4.90997	9.43469
WBGene00003112	mab-21	8.44535	3.09907	3.00846	2.87518
WBGene00003114	mab-23	0.597456	0.870803	0.353495	0.536374
WBGene00003119	mac-1	32.8722	33.8564	23.3069	17.8843
WBGene00003123	mag-1	207.88	230.679	248.243	225.578
[truncated: 44,246 more rows]
