# Supplementary material for: Global accumulation of circRNAs during aging in Caenorhabditis elegans
Source: BMC Genomics. 2018 Jan 3;19:8. doi: 10.1186/s12864-017-4386-y (PMC5753478; doi:10.1186/s12864-017-4386-y)
Supplement: Supplementary file 7 — Host-independent circRNA expression analysis using CircTest. (XLSX 139 kb) [file 12864_2017_4386_MOESM7_ESM.xlsx]

## Sheet: CircTest_Results
Supplementary Table S6
circID	ce11_loci	strand	host-gene	L4_SUM_circ	D-1_SUM_circ	D-7_SUM_circ	D-10_SUM_circ	L4_SUM_linear	D-1_SUM_linear	D-7_SUM_linear	D-10_SUM_linear	CircTest.p.val.adj	DE.conditions
cel_circ_0000469	chrIV:1100344-1100686	+	Y55F3AR.1	11	13	42	54	1188	1028	765	668	0.000312179	D-7/D-1; D-7/L4
cel_circ_0000920	chrIV:11275680-11276616	+	gtl-2	44	73	184	201	200	228	192	213	0.000312179	D-10/D-1; D-10/L4; D-7/L4
cel_circ_new_0000360	chrI:13551821-13556807	-	vars-2	0	0	17	22	480	578	273	234	0.000312179	D-10/D-1; D-10/L4; D-7/D-1; D-7/L4
cel_circ_new_0000483	chrI:14579081-14587139	-	Y105E8A.25	0	2	35	29	208	254	257	339	0.000312179	D-10/D-1; D-10/L4; D-7/D-1; D-7/L4
cel_circ_new_0000726	chrI:2110131-2111616	+	npp-13	0	12	61	73	231	374	425	368	0.000312179	D-10/D-1; D-10/L4; D-7/D-1; D-7/L4
cel_circ_0000308	chrIII:834304-835213	+	zip-2	91	145	298	305	1783	2687	2974	3215	0.000409822	D-10/D-1; D-10/L4
cel_circ_new_0003059	chrIII:13715497-13715851	+	lit-1	0	6	30	32	707	491	499	665	0.000567059	D-10/D-1; D-10/L4
cel_circ_new_0000225	chrI:1265421-1268155	-	grh-1	6	11	35	42	88	48	47	39	0.000702819	D-10/D-1; D-10/L4; D-7/D-1; D-7/L4
cel_circ_new_0005673	chrV:1170107-1170532	+	ptr-16	1	4	12	10	97	65	3	3	0.000702819	D-10/D-1; D-10/L4
cel_circ_0000567	chrIV:13497765-13499314	-	tbc-9	0	0	14	19	51	78	83	90	0.000982256	D-10/D-1; D-10/L4; D-7/D-1; D-7/L4
cel_circ_0000803	chrX:3819491-3820570	-	fkh-9	1	9	73	90	43	65	135	152	0.000982256	D-10/D-1; D-10/L4; D-7/D-1; D-7/L4
cel_circ_0001435	chrX:558842-559103	+	nas-38	22	69	43	31	537	443	39	48	0.000982256
cel_circ_new_0004352	chrIV:12827547-12828526	+	F07C6.4	0	3	23	25	207	205	229	384	0.000982256	D-1/L4; D-10/D-1; D-10/L4; D-7/D-1; D-7/L4
cel_circ_new_0005669	chrV:11681672-11683425	+	ape-1	0	1	29	31	490	812	1661	1730	0.00107707	D-10/D-1; D-10/L4
cel_circ_0000959	chrIII:11181096-11191931	-	tra-1	7	14	74	95	194	251	322	353	0.00108307	D-10/D-1; D-10/L4; D-7/D-1; D-7/L4
cel_circ_0000235	chrII:6958951-6959421	-	tra-2	6	21	80	84	134	192	279	252	0.00117439	D-10/D-1; D-10/L4; D-7/D-1; D-7/L4
cel_circ_new_0002371	chrII:6619408-6619961	+	klf-3	1	7	51	44	74	150	175	238	0.00117715	D-10/L4; D-7/D-1; D-7/L4
cel_circ_0000303	chrIII:707152-709236	+	elf-1	0	3	43	47	21	6	28	48	0.00130801	D-1/L4; D-10/D-1; D-10/L4; D-7/D-1; D-7/L4
cel_circ_0000345	chrIII:2199977-2202981	+	C39B5.6	18	38	84	92	475	507	518	465	0.00130801	D-10/D-1; D-10/L4; D-7/D-1; D-7/L4
cel_circ_0000688	chrV:19906326-19907434	-	fars-2	13	24	93	92	280	306	479	346	0.00130801	D-10/D-1; D-10/L4; D-7/L4
cel_circ_0000694	chrV:20405760-20405937	-	F53H2.3	6	15	92	81	485	1016	1065	1309	0.00130801	D-10/D-1; D-10/L4; D-7/D-1; D-7/L4
cel_circ_new_0005006	chrIV:5703028-5703468	-	perm-5	0	4	18	28	439	714	850	981	0.00130801	D-10/D-1; D-10/L4; D-7/D-1; D-7/L4
cel_circ_0001429	chrV:18856081-18856567	-	wars-1	6	14	52	46	525	691	587	589	0.00164111	D-10/D-1; D-10/L4; D-7/D-1; D-7/L4
cel_circ_new_0000487	chrI:14586780-14587139	-	Y105E8A.25	0	2	27	24	123	189	287	326	0.00164111	D-10/D-1; D-10/L4; D-7/L4
cel_circ_new_0003239	chrIII:2204629-2204967	+	C39B5.6	1	5	19	25	402	456	450	397	0.00164111	D-10/D-1; D-10/L4
cel_circ_new_0004487	chrIV:14066807-14067029	-	lst-4	0	2	26	36	213	393	792	869	0.00164111	D-10/D-1; D-10/L4; D-7/D-1; D-7/L4
cel_circ_new_0005444	chrIV:8975796-8977906	+	C53B4.4	0	4	28	27	831	1008	1882	1959	0.00164111	D-10/D-1; D-10/L4; D-7/D-1; D-7/L4
cel_circ_new_0000732	chrI:2172003-2174984	+	afd-1	5	9	55	58	152	193	279	352	0.00166844	D-10/D-1; D-10/L4; D-7/D-1; D-7/L4
cel_circ_new_0002762	chrIII:11183713-11191931	-	tra-1	0	1	22	16	202	209	280	298	0.00188581	D-10/D-1; D-10/L4; D-7/D-1; D-7/L4
cel_circ_new_0006116	chrV:19010177-19010778	+	Y39B6A.31	0	7	8	12	15	18	3	7	0.00188581	D-10/D-1; D-10/L4; D-7/L4
cel_circ_new_0004857	chrIV:3646413-3646927	-	CC8.2	0	0	16	16	157	126	159	177	0.00201363
cel_circ_0000842	chrII:14760381-14760866	+	Y54E2A.4	0	2	17	18	323	332	381	517	0.00215069	D-10/D-1; D-10/L4; D-7/D-1; D-7/L4
cel_circ_0000830	chrV:19828027-19829294	-	pcp-4	7	4	9	4	138	45	6	4	0.0021949
cel_circ_new_0003518	chrIII:3861279-3862032	-	brc-1	0	1	21	17	150	281	450	355	0.0021949	D-7/D-1; D-7/L4
cel_circ_0000957	chrV:18458899-18460346	-	ZK228.3	0	3	11	28	42	121	76	79	0.00222671	D-10/D-1; D-10/L4; D-7/D-1; D-7/L4
cel_circ_0001043	chrII:6837851-6838091	+	egl-27	0	4	15	12	191	175	177	203	0.00225518	D-10/D-1; D-10/L4; D-7/D-1; D-7/L4
cel_circ_new_0003970	chrIII:8513202-8514110	+	pac-1	0	2	34	33	408	447	588	619	0.00230771	D-10/D-1; D-10/L4
cel_circ_0000105	chrI:10763589-10765283	+	daf-16	0	3	17	24	210	224	271	248	0.00237944	D-1/L4
cel_circ_0001376	chrIII:1171664-1173408	+	cdh-12	3	8	7	12	297	52	7	41	0.00237944
cel_circ_new_0000782	chrI:2668166-2668526	+	F32B5.6	1	0	15	19	113	126	171	176	0.00248126	D-10/D-1; D-10/L4
cel_circ_0000263	chrII:12364404-12365624	-	marc-5	35	56	135	142	42	28	32	27	0.00248561
cel_circ_new_0004422	chrIV:13406400-13406617	-	Y62E10A.19	7	10	27	21	359	330	135	152	0.00248561
cel_circ_0000669	chrV:18870905-18872966	-	emb-4	1	1	39	32	213	291	216	237	0.00249934	D-7/D-1; D-7/L4
cel_circ_0000747	chrI:2185738-2186713	+	afd-1	1	6	54	51	184	231	292	365	0.00249934	D-10/D-1; D-10/L4; D-7/D-1; D-7/L4
cel_circ_new_0002535	chrII:8718388-8720081	+	T01B7.5	0	2	16	15	289	514	478	530	0.00249934	D-7/D-1; D-7/L4
cel_circ_new_0000342	chrI:13482027-13482382	-	Y48G10A.2	0	3	13	17	98	160	175	134	0.00270432	D-10/D-1; D-10/L4
cel_circ_new_0005615	chrV:10853191-10855332	-	saeg-1	4	36	159	157	804	1069	1318	1283	0.00271171
cel_circ_new_0005679	chrV:11792268-11795775	+	D2023.1	1	0	12	3	50	70	20	9	0.00271171	D-10/D-1
cel_circ_0000355	chrIII:3076304-3076690	+	H06I04.3	4	8	22	16	339	419	186	163	0.00297001	D-7/L4
cel_circ_0001082	chrV:12035526-12035985	-	kup-1	0	4	27	30	235	348	493	484	0.00297001	D-10/D-1; D-10/L4; D-7/D-1; D-7/L4
cel_circ_new_0000381	chrI:13743490-13743722	-	Y6B3B.9	0	1	17	14	32	66	53	77	0.00297001	D-10/D-1; D-10/L4; D-7/D-1; D-7/L4
cel_circ_new_0001529	chrII:10553495-10555044	-	mnk-1	1	3	19	19	207	131	163	200	0.00297001	D-10/D-1; D-10/L4
cel_circ_new_0001991	chrII:14867636-14867927	+	gpx-2	1	1	16	16	330	373	437	413	0.00297001	D-10/D-1; D-10/L4; D-7/D-1; D-7/L4
cel_circ_new_0003091	chrIII:1503668-1504288	+	M01G5.1	0	2	17	17	225	363	322	303	0.00297001	D-10/D-1; D-10/L4; D-7/D-1; D-7/L4
cel_circ_new_0002558	chrII:9120175-9123336	+	jun-1	1	1	16	17	764	1014	1101	1019	0.0030687	D-7/D-1; D-7/L4
cel_circ_0000843	chrIII:565559-567737	+	B0353.1	3	7	39	31	208	294	302	343	0.0030808	D-10/D-1; D-10/L4; D-7/D-1; D-7/L4
cel_circ_new_0000685	chrI:1840094-1840426	+	egl-30	0	5	22	15	494	393	430	495	0.0030808	D-7/D-1; D-7/L4
cel_circ_new_0004479	chrIV:13952714-13953177	+	Y37A1A.4	6	12	28	26	98	70	61	80	0.0030808	D-10/D-1; D-10/L4; D-7/D-1; D-7/L4
cel_circ_0000945	chrI:491196-494706	+	haf-4	1	4	8	21	204	101	80	119	0.00340362	D-10/D-1; D-10/L4; D-7/L4
cel_circ_0000161	chrI:14579081-14579574	-	Y105E8A.25	0	3	15	14	208	254	257	339	0.00351164	D-1/L4; D-10/D-1; D-10/L4; D-7/D-1; D-7/L4
cel_circ_0001309	chrV:4187606-4187809	+	nhr-114	19	29	26	17	1386	845	151	95	0.00363599	D-1/D-10
cel_circ_0000654	chrV:18073195-18073648	-	Y59A8B.10	0	3	18	11	246	245	221	266	0.00384849	D-7/L4
cel_circ_0000861	chrIII:13719825-13720282	+	lit-1	7	13	51	57	320	197	264	351	0.00384849	D-10/D-1; D-10/L4; D-7/D-1; D-7/L4
cel_circ_0001093	chrI:13752315-13753763	-	Y6B3B.5	0	2	8	12	73	66	64	52	0.00384849	D-10/D-1; D-10/L4; D-7/D-1; D-7/L4
cel_circ_0000504	chrIV:2995249-2995573	-	Y54G2A.26	5	20	112	114	435	362	692	810	0.00393104	D-10/D-1; D-10/L4; D-7/D-1; D-7/L4
cel_circ_0000283	chrII:15066180-15066505	-	Y53F4B.18	0	2	17	25	226	302	476	531	0.00397561	D-10/D-1; D-10/L4; D-7/D-1; D-7/L4
cel_circ_new_0000088	chrI:11032340-11033130	+	Y52B11A.8	3	3	50	53	27	103	215	227	0.00436609	D-10/D-1; D-10/L4; D-7/D-1; D-7/L4
cel_circ_0000819	chrII:12669226-12670321	+	rgs-4	9	14	44	65	107	116	164	160	0.00436976	D-10/D-1; D-10/L4; D-7/D-1; D-7/L4
cel_circ_0000040	chrI:2478227-2478800	-	abtm-1	38	49	121	146	306	286	403	480	0.00438809	D-7/D-1; D-7/L4
cel_circ_new_0005458	chrIV:9127194-9128066	+	nrfl-1	0	0	9	7	1695	1531	1384	1222	0.00438809
cel_circ_0001067	chrIII:13714571-13715851	+	lit-1	2	5	18	19	495	333	251	367	0.00448309	D-10/D-1; D-10/L4; D-7/D-1; D-7/L4
cel_circ_0001277	chrI:5425161-5426197	-	F27C1.6	0	0	10	8	81	109	42	55	0.00448309
cel_circ_0001311	chrIII:2204629-2205729	+	C39B5.6	27	43	110	100	402	456	450	397	0.00448309	D-7/L4
cel_circ_new_0001586	chrII:11133980-11134289	-	F40F8.5	25	26	26	32	315	509	1239	1708	0.00448309
cel_circ_new_0001917	chrII:13953202-13953413	-	zip-3	21	60	204	178	260	334	347	262	0.00448309	D-10/D-1; D-10/L4; D-7/D-1; D-7/L4
cel_circ_new_0002403	chrII:705634-706541	+	thoc-1	0	0	8	11	106	194	175	215	0.00448309	D-7/D-1; D-7/L4
cel_circ_new_0004473	chrIV:13938705-13943719	+	Y37A1A.4	0	0	8	11	147	162	139	146	0.00448309
cel_circ_new_0004541	chrIV:14897320-14898286	+	eps-8	0	2	4	7	903	844	313	297	0.00448309	D-10/D-1; D-10/L4; D-7/L4
cel_circ_new_0006271	chrV:20399649-20399979	-	F53H2.3	1	4	27	32	277	606	592	773	0.00448309	D-10/D-1; D-10/L4; D-7/D-1; D-7/L4
cel_circ_0001122	chrIV:13080766-13081325	+	C39E9.8	7	6	45	48	1173	1727	2718	2885	0.00452503	D-10/D-1; D-10/L4; D-7/D-1; D-7/L4
cel_circ_new_0000698	chrI:1917033-1919339	+	trpp-10	0	4	24	17	103	154	216	212	0.00452503	D-7/L4
cel_circ_new_0002183	chrII:3537005-3537395	-	apd-3	2	2	19	28	161	162	96	155	0.00452762
cel_circ_new_0002651	chrIII:10329157-10329792	-	nex-2	3	6	44	59	73	98	224	266	0.00461937	D-10/D-1; D-10/L4; D-7/D-1; D-7/L4
cel_circ_new_0003328	chrIII:2703956-2704500	+	set-27	1	3	16	15	700	602	557	462	0.00465004	D-10/D-1; D-10/L4; D-7/L4
cel_circ_new_0000766	chrI:2423931-2424285	-	F23C8.7	0	2	12	13	13	21	9	6	0.00468504
cel_circ_new_0003101	chrIII:1549240-1549626	-	ddx-35	0	0	8	9	66	145	128	90	0.00468974
cel_circ_0000490	chrIV:2272927-2273456	-	M70.5	9	11	38	36	247	317	307	303	0.0047344	D-10/D-1; D-10/L4; D-7/D-1; D-7/L4
cel_circ_new_0003299	chrIII:2485450-2485674	+	smg-6	0	0	17	6	245	261	345	345	0.0047344	D-10/D-1; D-10/L4
cel_circ_0000860	chrV:19828813-19829294	-	pcp-4	40	64	27	35	175	88	6	9	0.00480926
cel_circ_0000014	chrI:952676-953092	-	mig-1	10	14	36	36	30	25	17	26	0.00519647	D-10/D-1; D-10/L4; D-7/D-1; D-7/L4
cel_circ_0001445	chrIV:1111976-1112546	-	srx-14	4	5	44	39	0	25	62	25	0.00534293	D-10/D-1; D-10/L4; D-7/D-1; D-7/L4
cel_circ_new_0000358	chrI:13551821-13552121	-	vars-2	0	0	7	5	480	578	273	234	0.00534293	D-10/D-1; D-10/L4
cel_circ_new_0000377	chrI:1365308-1371349	+	Y92H12BL.5	2	5	30	32	186	196	301	293	0.00534293	D-10/D-1; D-10/L4; D-7/D-1; D-7/L4
cel_circ_new_0004862	chrIV:368241-369148	-	fln-1	0	0	6	7	393	444	279	390	0.00534293	D-10/D-1; D-10/L4; D-7/L4
cel_circ_new_0006676	chrV:9456238-9456881	+	H24G06.1	1	0	11	5	552	521	436	415	0.00534823	D-10/D-1; D-7/D-1; D-7/L4
cel_circ_new_0003403	chrIII:3079529-3081635	+	H06I04.3	0	0	6	3	883	1029	462	457	0.00540148	D-10/D-1; D-10/L4
cel_circ_new_0004018	chrIII:9293194-9293414	+	fozi-1	1	3	12	11	101	32	32	34	0.00540148	D-7/D-1; D-7/L4
cel_circ_new_0006055	chrV:18540396-18541811	+	Y51A2D.7	0	3	11	9	77	111	57	91	0.00540148	D-1/L4; D-10/D-1; D-10/L4
cel_circ_new_0001897	chrII:13743982-13745401	+	mig-14	0	1	18	22	27	71	97	120	0.00542302	D-7/D-1; D-7/L4
cel_circ_new_0005718	chrV:1233211-1235445	-	madd-2	1	1	10	13	55	49	36	43	0.00542302	D-10/D-1; D-10/L4; D-7/D-1; D-7/L4
cel_circ_new_0000356	chrI:13549740-13550072	-	vars-2	0	1	7	5	495	626	219	247	0.00576996	D-10/D-1; D-10/L4; D-7/D-1; D-7/L4
cel_circ_new_0000501	chrI:14600190-14604138	-	Y105E8A.25	18	50	143	132	1286	1463	1516	1583	0.00579284	D-10/L4; D-7/D-1; D-7/L4
cel_circ_new_0003236	chrIII:2199977-2200307	+	C39B5.6	11	7	34	29	475	507	518	465	0.00579284	D-10/D-1; D-10/L4; D-7/D-1; D-7/L4
cel_circ_new_0003432	chrIII:3168274-3170012	+	R148.5	1	1	9	13	327	226	255	243	0.00579284	D-10/D-1; D-10/L4; D-7/D-1; D-7/L4
cel_circ_new_0002747	chrIII:1110222-1110672	+	exc-6	1	5	14	19	262	197	143	174	0.00585524
cel_circ_0001111	chrII:2188372-2188597	-	mtq-2	0	1	15	18	95	193	538	272	0.00589762	D-10/D-1; D-10/L4; D-7/L4
cel_circ_new_0004415	chrIV:1332845-1334462	+	F53H1.3	0	3	19	16	91	132	120	132	0.00589762	D-10/D-1; D-10/L4; D-7/D-1; D-7/L4
cel_circ_0000847	chrIII:2323127-2323743	+	iffb-1	1	0	11	5	213	245	129	150	0.00610772	D-7/D-1; D-7/L4
cel_circ_new_0000492	chrI:14590705-14593571	-	Y105E8A.25	0	0	10	6	380	403	347	461	0.00610772
cel_circ_0001381	chrIII:12340866-12341137	+	zip-1	3	7	29	31	44	52	52	64	0.00614026	D-10/D-1; D-10/L4; D-7/L4
cel_circ_new_0000361	chrI:13553912-13556807	-	vars-2	0	1	9	14	266	357	182	176	0.00614026	D-10/D-1; D-10/L4
cel_circ_new_0004917	chrIV:4213576-4214997	+	F30B5.4	3	9	50	68	153	130	164	223	0.00614026	D-10/D-1; D-10/L4; D-7/D-1; D-7/L4
cel_circ_new_0005597	chrV:10571018-10571354	-	vps-54	2	1	20	18	328	390	523	432	0.00614026	D-10/D-1; D-10/L4
cel_circ_0000002	chrI:59044-60236	-	Y48G1C.5	12	32	23	25	48	72	15	16	0.00636559
cel_circ_new_0000682	chrI:1793253-1795453	+	Y71G12B.6	24	38	54	69	196	138	135	150	0.00636559
cel_circ_new_0000746	chrI:2216099-2217448	+	W03F11.5	1	1	9	8	33	17	7	6	0.00636559	D-10/D-1; D-10/L4; D-7/L4
cel_circ_new_0002661	chrIII:1041770-1042105	+	BE0003N10.1	1	0	5	8	118	155	66	49	0.00636559
cel_circ_0000148	chrI:13776988-13777304	+	Y37H9A.1	17	27	91	110	63	93	90	115	0.00644721	D-7/D-1; D-7/L4
cel_circ_0000261	chrII:12229507-12229935	+	sinh-1	2	12	51	48	250	632	831	862	0.00644721	D-10/D-1; D-10/L4; D-7/D-1; D-7/L4
cel_circ_0000164	chrI:14636285-14637497	-	exoc-8	0	0	15	14	32	66	94	146	0.00652116
cel_circ_new_0001026	chrI:5068200-5068829	-	fhod-1	1	10	18	16	89	127	96	94	0.00652116	D-10/L4; D-7/L4
cel_circ_new_0001390	chrI:909241-910133	+	Y95B8A.4	0	2	6	1	188	340	43	41	0.00652116	D-7/L4
cel_circ_new_0003135	chrIII:1790788-1791162	+	rimb-1	8	17	76	90	101	209	436	395	0.00652116	D-10/D-1; D-10/L4; D-7/D-1; D-7/L4
cel_circ_new_0005624	chrV:10864269-10865432	-	saeg-1	2	1	15	17	109	126	159	143	0.00652116	D-10/D-1; D-10/L4; D-7/D-1; D-7/L4
cel_circ_new_0006427	chrV:4630165-4632204	+	pmt-2	0	3	8	15	4554	4311	1825	1440	0.00652116	D-10/D-1; D-10/L4
cel_circ_new_0000352	chrI:13530720-13531347	-	Y87G2A.20	0	1	2	6	53	189	6	7	0.00677165
cel_circ_new_0001584	chrII:11133702-11134112	-	F40F8.5	24	25	36	39	332	501	1240	1553	0.00679981
cel_circ_new_0006734	chrX:10569272-10570372	+	bet-2	0	2	9	13	42	43	33	65	0.00679981	D-7/D-1; D-7/L4
cel_circ_new_0000540	chrI:14894575-14897367	-	frm-1	0	1	12	11	500	703	867	1035	0.00680579	D-10/D-1; D-10/L4; D-7/D-1; D-7/L4
cel_circ_new_0000667	chrI:1730816-1731573	+	tln-1	0	1	7	6	140	94	58	78	0.00687908
cel_circ_new_0003721	chrIII:5918484-5919035	-	tdo-2	2	4	24	25	1131	1907	1604	1601	0.00691732
cel_circ_0000806	chrII:13676950-13677143	-	rpoa-1	7	11	44	41	45	82	32	32	0.00692368	D-10/L4; D-7/D-1; D-7/L4
cel_circ_new_0006142	chrV:19099835-19100627	-	Y39B6A.16	1	5	19	17	160	386	349	275	0.00692368	D-10/D-1; D-10/L4; D-7/D-1; D-7/L4
cel_circ_new_0006643	chrV:8666064-8667047	+	ZC190.4	19	15	30	41	92	45	35	42	0.00692368
cel_circ_new_0004458	chrIV:1386214-1388703	+	nhr-41	10	20	13	16	219	178	45	48	0.00709093
cel_circ_0001028	chrI:8379705-8380445	-	T19A6.1	0	1	11	10	376	641	723	554	0.00735511	D-7/D-1; D-7/L4
cel_circ_0000215	chrII:3497403-3497723	-	Y49F6B.9	3	4	26	25	37	68	79	69	0.00742508	D-10/D-1; D-10/L4; D-7/L4
cel_circ_new_0001701	chrII:1225767-1227517	+	F53A10.2	0	0	7	7	157	142	143	243	0.00742508	D-10/D-1; D-10/L4; D-7/D-1; D-7/L4
cel_circ_new_0004476	chrIV:13940880-13943719	+	Y37A1A.4	0	3	9	12	99	115	119	102	0.00742508
cel_circ_new_0004540	chrIV:14897320-14897701	+	eps-8	5	6	12	14	903	844	313	297	0.00742508
cel_circ_0000298	chrIII:418088-418738	-	stim-1	20	29	60	71	1107	1299	1393	1371	0.00743958	D-10/D-1; D-10/L4
cel_circ_0001146	chrIII:2681997-2682228	-	pbo-1	36	46	73	70	268	288	241	251	0.00743958
cel_circ_0001152	chrIV:4103999-4104389	+	ubc-1	3	1	29	29	791	895	993	1270	0.00743958
cel_circ_new_0000285	chrI:13061821-13062122	-	nhr-85	11	3	22	18	53	35	21	31	0.00743958
cel_circ_new_0006273	chrV:20404522-20405937	-	F53H2.3	1	0	19	19	332	646	676	994	0.00743958
cel_circ_new_0005741	chrV:12699848-12700100	+	istr-1	0	0	11	10	1969	2161	3266	3715	0.00745979
cel_circ_new_0000305	chrI:13353006-13353245	+	Y40B1A.3	0	2	20	16	504	737	895	976	0.00748475	D-10/D-1; D-10/L4
cel_circ_new_0001322	chrI:8176376-8176868	+	kcnl-2	0	0	8	6	51	45	46	42	0.00797422
cel_circ_new_0002722	chrIII:10990730-10991177	+	W05B2.7	0	3	5	7	84	56	7	14	0.00803254
cel_circ_new_0003075	chrIII:1490101-1493980	-	Y82E9BR.19	5	6	22	27	63	80	43	39	0.00841189	D-10/D-1; D-10/L4; D-7/D-1; D-7/L4
cel_circ_new_0005445	chrIV:8975796-8978687	+	C53B4.4	0	3	25	20	831	1008	1882	1959	0.00848278	D-1/L4; D-7/L4
cel_circ_new_0001721	chrII:1235661-1236389	-	lin-42	6	5	5	3	1520	686	26	78	0.00848722
cel_circ_0000693	chrV:20404522-20408352	-	F53H2.3	0	0	9	7	332	646	676	994	0.00857174
cel_circ_new_0004140	chrIV:10340109-10340556	-	unc-43	3	4	14	20	469	434	489	428	0.00858618	D-10/D-1; D-10/L4; D-7/D-1; D-7/L4
cel_circ_new_0002624	chrII:9960938-9961900	+	egl-43	0	0	14	17	17	29	54	97	0.00859398	D-10/D-1; D-10/L4
cel_circ_0000934	chrI:8196207-8196622	+	kcnl-2	6	15	33	47	79	56	87	74	0.00865245	D-10/D-1; D-10/L4
cel_circ_0001201	chrV:14795925-14796474	-	rin-1	1	8	63	93	35	48	79	100	0.00865245	D-10/D-1; D-10/L4; D-7/D-1; D-7/L4
cel_circ_0001170	chrI:1670968-1671255	-	Y71G12B.23	6	5	21	20	63	56	54	28	0.00933185
cel_circ_new_0001585	chrII:11133702-11134289	-	F40F8.5	22	17	27	29	332	501	1240	1553	0.00933185	D-10/D-1
cel_circ_new_0003113	chrIII:1610452-1613042	-	Y22D-7AL.9	0	0	8	3	40	30	30	19	0.00956325	D-7/L4
cel_circ_0000967	chrIV:1193824-1194025	+	Y104H12D.3	3	5	38	33	177	271	360	342	0.00971858	D-10/D-1; D-10/L4; D-7/L4
cel_circ_new_0005541	chrV:10013264-10013471	+	lea-1	4	7	24	46	434	516	713	1001	0.00971858
cel_circ_0000323	chrIII:1474857-1475109	-	Y82E9BR.18	0	1	10	7	130	174	136	150	0.00980143	D-7/D-1; D-7/L4
cel_circ_0001044	chrIII:2876675-2876868	+	klf-1	16	13	74	73	60	116	146	169	0.00996949	D-10/D-1; D-10/L4; D-7/D-1; D-7/L4
cel_circ_0000030	chrI:1748286-1748695	-	mppa-1	3	4	10	5	324	216	81	55	0.0102709
cel_circ_0001184	chrIII:5585638-5586390	+	F56D2.3	27	41	20	10	462	147	8	19	0.0102709
cel_circ_new_0000227	chrI:1266269-1268155	-	grh-1	0	4	7	6	141	69	57	78	0.0102709
cel_circ_new_0001583	chrII:11133524-11134289	-	F40F8.5	69	78	111	134	520	785	1784	2260	0.0102709	D-10/D-1; D-10/L4
cel_circ_new_0003719	chrIII:5918161-5918599	-	tdo-2	1	2	14	8	402	702	457	566	0.0102709	D-10/L4
cel_circ_new_0007389	chrX:3820348-3820570	-	fkh-9	0	0	19	14	289	380	676	706	0.0102709
cel_circ_0000686	chrV:19905103-19907434	-	fars-2	15	35	74	82	106	132	171	125	0.0104765	D-10/D-1; D-10/L4; D-7/L4
cel_circ_0000753	chrI:668760-669569	-	Y18H1A.14	0	0	5	10	0	14	10	7	0.010483	D-10/D-1; D-10/L4
cel_circ_new_0000393	chrI:13784401-13785346	+	Y37H9A.3	0	3	5	15	119	124	124	118	0.0106309	D-1/L4; D-10/L4
cel_circ_0001185	chrIII:3169333-3170012	+	R148.5	8	15	34	36	191	135	152	155	0.0108017	D-7/L4
cel_circ_0000563	chrIV:12696863-12697673	+	T23B5.3	2	10	58	66	120	174	147	226	0.0108895	D-10/D-1; D-10/L4
cel_circ_new_0002562	chrII:9180509-9181155	-	sym-2	2	2	6	11	44	15	13	9	0.0108895	D-10/D-1; D-10/L4
cel_circ_new_0005717	chrV:1233211-1234197	-	madd-2	2	2	14	15	55	49	36	43	0.0112257
cel_circ_new_0005794	chrV:13555099-13556391	-	C56A3.6	0	0	2	10	152	171	260	264	0.0113651	D-10/D-1; D-10/L4
cel_circ_0000183	chrII:709750-710198	+	T02H6.1	3	4	15	12	545	665	409	420	0.0113935	D-7/D-1; D-7/L4
cel_circ_0000764	chrIII:1934183-1936540	+	pqn-41	7	13	90	81	285	433	579	622	0.0115445	D-10/D-1; D-10/L4; D-7/D-1; D-7/L4
cel_circ_new_0007231	chrX:17675763-17677058	+	T23E7.2	0	1	6	6	927	822	563	463	0.0115445
cel_circ_new_0003720	chrIII:5918161-5919035	-	tdo-2	1	2	15	11	402	702	457	566	0.0117844	D-10/D-1; D-10/L4
cel_circ_0000566	chrIV:13485526-13486992	-	tbc-9	24	45	114	132	494	488	583	661	0.0118198	D-10/D-1; D-10/L4; D-7/L4
cel_circ_new_0000141	chrI:1164508-1164726	-	haf-6	0	0	5	7	605	609	366	346	0.0119693	D-10/D-1; D-10/L4
cel_circ_new_0000783	chrI:2668792-2669211	+	F32B5.6	0	1	10	8	51	77	59	65	0.0124371	D-7/D-1; D-7/L4
cel_circ_0000802	chrX:409131-409725	-	ZK1193.2	2	11	45	56	100	113	152	199	0.0124402	D-10/D-1; D-10/L4; D-7/L4
cel_circ_0000769	chrI:12510286-12510558	+	unc-101	0	2	12	17	170	195	231	185	0.0124609
cel_circ_0000824	chrII:13162880-13163457	-	moe-3	0	4	6	3	258	156	94	262	0.0124609
cel_circ_new_0003650	chrIII:5146014-5146338	-	Y54H5A.2	0	2	15	14	261	522	440	318	0.0124609	D-7/L4
cel_circ_0001292	chrX:2431246-2431780	-	T07D-1.2	3	6	25	24	208	240	287	286	0.0125837	D-10/D-1; D-10/L4; D-7/L4
cel_circ_0000828	chrX:2029354-2029852	+	Y102A11A.2	7	15	25	27	35	33	23	28	0.0127929
cel_circ_new_0002078	chrII:223703-229294	-	Y43H11AL.1	1	1	15	16	130	180	235	254	0.0127929	D-10/D-1; D-10/L4
cel_circ_new_0000504	chrI:14602063-14604138	-	Y105E8A.25	19	27	96	100	1320	1592	1708	1889	0.0129246	D-7/D-1; D-7/L4
cel_circ_new_0002930	chrIII:12392710-12393071	-	Y49E10.9	0	7	9	8	4	1	5	14	0.0129246	D-10/L4; D-7/L4
cel_circ_new_0003454	chrIII:3329406-3330217	+	phf-15	2	5	36	24	237	291	280	310	0.0129246	D-7/L4
cel_circ_0001163	chrI:3142041-3142265	-	K09H9.5	10	14	49	53	24	65	73	60	0.0129455	D-10/D-1; D-10/L4; D-7/D-1; D-7/L4
cel_circ_0000834	chrV:6477143-6477395	+	unc-83	8	3	24	15	317	242	216	232	0.0129644	D-10/D-1; D-7/D-1
cel_circ_0000035	chrI:1999952-2001193	-	gap-3	13	28	133	144	107	176	288	325	0.0133193	D-10/D-1; D-10/L4; D-7/L4
cel_circ_0000667	chrV:18693341-18693541	+	Y69H2.7	7	2	25	24	66	111	126	114	0.0133193	D-10/D-1; D-10/L4; D-7/D-1
cel_circ_0000773	chrV:18458899-18460719	-	ZK228.3	5	7	37	42	42	121	76	79	0.0133193	D-7/D-1; D-7/L4
cel_circ_0000921	chrIII:11753422-11753590	-	gbf-1	2	8	25	20	854	716	797	832	0.0133193	D-7/L4
cel_circ_0001094	chrIV:16170072-16170621	-	gln-3	5	3	19	25	541	562	520	385	0.0133193	D-7/D-1; D-7/L4
cel_circ_0001095	chrV:18603469-18603918	+	grdn-1	1	4	8	7	76	41	28	30	0.0133193	D-7/L4
cel_circ_new_0000723	chrI:2103197-2104040	+	npp-13	1	0	13	9	238	420	426	375	0.0133193	D-7/D-1; D-7/L4
cel_circ_new_0006461	chrV:5547792-5548062	-	ugt-48	0	3	7	9	114	325	159	174	0.0139803
cel_circ_new_0003086	chrIII:1500569-1500913	+	M01G5.1	0	0	7	4	135	227	144	170	0.0147028
cel_circ_0000467	chrIV:851993-852438	-	lem-4	0	9	23	25	53	94	140	171	0.0147578	D-10/D-1; D-10/L4
cel_circ_new_0001903	chrII:13776384-13777687	+	C01B9.1	7	3	13	12	85	68	33	19	0.0147578
cel_circ_new_0006199	chrV:196902-197343	+	arid-1	0	0	15	8	195	377	586	642	0.0149805	D-7/L4
cel_circ_new_0006635	chrV:8607799-8608874	+	smk-1	3	4	15	21	230	261	180	212	0.0150135	D-10/D-1
cel_circ_new_0006736	chrX:10591991-10592623	-	sdn-1	0	0	6	0	133	115	112	142	0.0151301
cel_circ_new_0003370	chrIII:2949620-2950792	+	H05C05.1	1	0	8	4	478	717	358	421	0.0153736
cel_circ_new_0000498	chrI:14593327-14600287	-	Y105E8A.25	0	0	4	9	304	328	315	423	0.0154463	D-7/D-1; D-7/L4
cel_circ_new_0000902	chrI:3753088-3753958	-	inx-13	1	0	2	7	514	325	200	198	0.0156198	D-10/D-1; D-10/L4
cel_circ_new_0005795	chrV:13555702-13556391	-	C56A3.6	0	1	15	13	216	277	490	491	0.0157043
cel_circ_0000583	chrIV:16944083-16944254	-	Y116A8C.9	6	16	65	49	51	95	134	131	0.0158443	D-10/D-1; D-10/L4; D-7/L4
cel_circ_new_0000742	chrI:2197188-2200149	+	afd-1	0	2	8	11	457	464	510	603	0.0161366
cel_circ_0000349	chrIII:2356454-2358864	+	gip-1	0	0	8	10	113	179	215	196	0.0162454
cel_circ_new_0000335	chrI:13431983-13432314	+	Y40B1B.8	0	0	4	8	195	342	446	327	0.0162454
cel_circ_new_0001673	chrII:12029827-12031098	-	cyn-16	0	0	5	7	542	625	779	748	0.0162454	D-10/D-1; D-10/L4
cel_circ_new_0001802	chrII:13204539-13206010	+	btf-1	0	2	5	13	108	169	206	180	0.0162454
cel_circ_new_0004149	chrIV:10427724-10428505	-	F13B12.2	2	0	9	10	35	39	44	42	0.0162454	D-10/D-1; D-10/L4
cel_circ_new_0006370	chrV:359765-360346	+	T22H9.1	2	0	8	2	172	242	179	196	0.0162454	D-7/D-1; D-7/L4
cel_circ_new_0006269	chrV:20398262-20398604	-	F53H2.3	0	0	9	7	118	335	285	356	0.0163437
cel_circ_new_0005503	chrIV:9668860-9669304	-	nhr-34	1	2	11	17	64	61	71	66	0.0166681	D-7/L4
cel_circ_new_0002602	chrII:9740210-9740463	-	Y53C12B.2	0	4	12	15	588	1353	1401	1325	0.0170251	D-7/L4
cel_circ_new_0003516	chrIII:3858317-3859221	-	brc-1	0	2	13	14	87	168	242	196	0.017338	D-10/D-1; D-10/L4
cel_circ_new_0003733	chrIII:5972896-5973401	-	mlp-1	13	3	15	8	72	100	63	26	0.0176023
cel_circ_new_0002703	chrIII:10841888-10842561	-	pde-12	0	0	13	22	123	229	325	272	0.0176091
cel_circ_new_0004734	chrIV:2357634-2358989	+	tftc-1	0	0	8	5	169	175	122	152	0.0176091
cel_circ_new_0006012	chrV:18098675-18099626	+	par-4	0	4	13	17	128	233	282	296	0.0176091	D-10/D-1; D-10/L4; D-7/L4
cel_circ_new_0007557	chrX:5869362-5869651	+	ctbp-1	0	4	7	6	188	141	111	103	0.0176091	D-10/L4
cel_circ_new_0007666	chrX:7135778-7137866	+	ist-1	0	0	6	3	41	33	30	41	0.0176091	D-7/D-1; D-7/L4
cel_circ_new_0002676	chrIII:10522046-10524325	+	unc-49	0	2	5	11	559	367	321	309	0.0178107	D-10/D-1; D-10/L4
cel_circ_new_0005000	chrIV:5655182-5655908	-	skn-1	0	1	19	10	403	530	684	877	0.0178107
cel_circ_new_0002482	chrII:8129959-8130653	+	ulp-4	0	1	14	8	176	254	238	321	0.0179277
cel_circ_new_0002233	chrII:4398568-4401052	+	mlt-7	1	5	10	8	503	499	365	275	0.0181609	D-10/L4; D-7/L4
cel_circ_new_0007752	chrX:8383469-8384293	-	F41D9.2	0	0	4	9	105	151	139	201	0.0183431	D-10/D-1; D-10/L4
cel_circ_0000734	chrIII:1512880-1513135	-	M01G5.3	5	9	34	20	86	104	103	124	0.0183804	D-10/D-1; D-10/L4; D-7/D-1; D-7/L4
cel_circ_new_0004654	chrIV:1731156-1731506	-	Y41D4A.5	18	25	52	57	366	459	422	471	0.0183804	D-10/D-1; D-10/L4
cel_circ_new_0002074	chrII:2233539-2235852	+	cct-3	0	0	2	6	218	183	172	166	0.0184315
cel_circ_new_0003152	chrIII:1831814-1833581	+	Y39A3CL.7	2	14	50	59	288	561	839	805	0.0184315	D-7/D-1; D-7/L4
cel_circ_new_0001411	chrI:9209389-9210337	-	lim-9	0	0	7	2	205	168	177	196	0.0186066
cel_circ_new_0000711	chrI:1997743-2001193	-	gap-3	0	2	20	14	272	319	480	614	0.0187764
cel_circ_new_0003013	chrIII:13153816-13157843	+	abce-1	0	1	9	6	150	158	166	170	0.0187764
cel_circ_new_0002274	chrII:4972854-4974031	+	shc-2	0	0	7	5	60	79	85	96	0.0190511	D-10/D-1; D-10/L4
cel_circ_new_0001842	chrII:1346069-1346336	+	jip-1	2	2	19	22	180	170	309	337	0.0193819	D-7/D-1; D-7/L4
cel_circ_0000295	chrIII:261124-261389	+	Y50D-7A.3	18	19	59	53	353	498	535	484	0.0198985	D-10/D-1; D-10/L4
cel_circ_0000451	chrIII:12631926-12634929	+	pqn-80	3	1	14	14	98	126	112	150	0.0198985	D-10/D-1; D-7/D-1; D-7/L4
cel_circ_0000744	chrV:4547569-4547872	-	sos-1	3	12	32	23	50	56	78	79	0.0199083	D-10/L4; D-7/D-1; D-7/L4
cel_circ_new_0000939	chrI:4191211-4191837	+	cas-2	0	0	7	7	133	216	258	234	0.020108
cel_circ_new_0000087	chrI:11032340-11032948	+	Y52B11A.8	0	0	11	15	27	103	215	227	0.02026	D-10/D-1; D-10/L4
cel_circ_new_0000376	chrI:1365308-1365620	+	Y92H12BL.5	2	7	48	37	186	196	301	293	0.0203974	D-10/D-1; D-10/L4
cel_circ_0001325	chrII:13068739-13069971	+	zyx-1	0	1	5	9	167	248	175	156	0.0206326
cel_circ_new_0001841	chrII:13460078-13460642	-	pqn-27	3	1	17	16	23	37	29	26	0.0206326
cel_circ_0001123	chrV:16593523-16594611	-	cpl-1	0	0	8	6	2105	2484	2546	3875	0.0207793
cel_circ_new_0007221	chrX:17520015-17520910	+	nhr-1	1	2	13	23	148	146	176	210	0.0210782
cel_circ_0001313	chrII:877027-877986	+	alg-2	0	1	8	11	203	307	188	260	0.0210872
cel_circ_new_0001170	chrI:633890-634797	-	Y65B4A.6	1	2	24	24	495	1214	894	869	0.0210872	D-10/D-1; D-10/L4; D-7/D-1; D-7/L4
cel_circ_new_0000497	chrI:14593327-14596350	-	Y105E8A.25	2	1	15	8	304	328	315	423	0.0212665	D-7/D-1; D-7/L4
cel_circ_new_0004383	chrIV:13229805-13230915	+	C48D-1.5	0	0	7	6	1	5	3	3	0.0212665
cel_circ_0000054	chrI:4465737-4466008	+	eri-6	0	0	6	7	32	31	48	40	0.0213633	D-7/L4
cel_circ_0000158	chrI:14109231-14109445	-	dnj-29	29	55	95	103	260	203	227	245	0.0216122	D-10/D-1; D-10/L4
cel_circ_0000677	chrV:19099540-19100627	-	Y39B6A.16	2	3	18	13	26	71	65	34	0.0216122	D-10/D-1; D-10/L4; D-7/D-1; D-7/L4
cel_circ_new_0003078	chrIII:1493728-1493980	-	Y82E9BR.19	2	3	27	23	124	183	113	107	0.0216122
cel_circ_0001273	chrIV:2309522-2311171	-	vha-11	14	7	23	21	1277	1032	876	777	0.0216309	D-10/D-1
cel_circ_new_0002760	chrIII:11182977-11191931	-	tra-1	0	0	5	6	82	84	91	110	0.0216309	D-10/D-1; D-10/L4
cel_circ_new_0005786	chrV:13435116-13435467	-	mes-4	0	1	12	10	73	134	201	190	0.0216309	D-7/D-1; D-7/L4
cel_circ_0000162	chrI:14585521-14587139	-	Y105E8A.25	11	59	131	131	230	305	384	449	0.0227384	D-10/D-1; D-10/L4; D-7/D-1; D-7/L4
cel_circ_new_0006697	chrV:9850206-9853741	-	lsy-12	1	0	15	13	140	249	346	345	0.0227384
cel_circ_0000975	chrII:13514979-13515522	+	nep-17	7	14	33	37	2100	2250	1337	1126	0.0228646	D-10/D-1; D-10/L4
cel_circ_new_0003395	chrIII:3023077-3028800	-	daf-2	0	1	10	17	125	143	213	234	0.0228646	D-10/D-1; D-10/L4
cel_circ_0001454	chrIV:2230693-2230962	+	T04C4.1	0	1	11	12	137	213	229	333	0.0228916
cel_circ_0000565	chrIV:13023833-13024618	+	mbk-2	26	57	155	173	129	161	303	405	0.022925	D-10/L4; D-7/D-1; D-7/L4
cel_circ_new_0002238	chrII:4465550-4465944	+	vps-18	1	0	6	9	74	106	70	92	0.022925	D-10/D-1; D-10/L4
cel_circ_new_0003409	chrIII:3088310-3089684	+	sft-1	4	6	14	16	188	246	182	170	0.022925	D-10/D-1; D-10/L4
cel_circ_0001100	chrI:12795418-12796945	-	attf-6	0	1	6	8	28	59	43	34	0.0239318
cel_circ_new_0001693	chrII:12229507-12232907	+	sinh-1	2	0	6	12	250	632	831	862	0.0239318
cel_circ_new_0007766	chrX:8722404-8723421	-	tnt-2	0	0	3	6	1816	2097	1017	871	0.0239318
cel_circ_0000429	chrIII:11042092-11042259	+	Y48A6B.10	0	1	7	5	123	173	123	182	0.0241306	D-10/D-1; D-10/L4; D-7/D-1; D-7/L4
cel_circ_new_0002557	chrII:9116824-9123336	+	jun-1	0	1	3	8	538	686	699	629	0.0241365	D-10/D-1; D-10/L4
cel_circ_new_0007685	chrX:7468097-7469295	-	coh-1	0	1	9	15	94	107	134	194	0.0243651
cel_circ_0000468	chrIV:985667-988456	-	egrh-2	0	3	9	7	41	69	50	40	0.0244047	D-1/L4
cel_circ_0001229	chrII:2443857-2444368	+	vab-19	3	9	9	20	292	167	125	168	0.0244047
cel_circ_new_0001486	chrII:10342950-10345112	-	pro-2	0	1	0	7	563	958	768	657	0.0244047
cel_circ_new_0003208	chrIII:2097111-2097313	+	Y48G9A.9	2	5	17	20	610	931	856	1079	0.0244047
cel_circ_new_0001941	chrII:14162418-14162812	+	xrn-2	5	7	18	19	310	297	133	185	0.0247799
cel_circ_0000315	chrIII:1187305-1187751	-	Y119D3B.14	1	0	10	8	168	296	316	280	0.0249528	D-10/D-1; D-10/L4
cel_circ_0001090	chrV:14115457-14117770	-	par-1	2	7	28	27	438	585	802	938	0.0249528	D-7/D-1; D-7/L4
cel_circ_0001353	chrIII:1931961-1932374	+	pqn-41	0	2	17	14	129	263	324	377	0.0249528	D-7/D-1; D-7/L4
cel_circ_new_0003085	chrIII:1498094-1504288	+	M01G5.1	0	0	6	2	227	342	258	255	0.0249528	D-7/L4
cel_circ_new_0003124	chrIII:1724598-1725894	-	ser-4	2	2	10	1	13	64	124	194	0.0249528
cel_circ_new_0000009	chrI:10089861-10091532	-	scpl-1	0	0	6	3	113	170	149	163	0.0252405	D-10/D-1; D-10/L4
cel_circ_new_0002017	chrII:15099554-15099900	+	Y53F4B.21	2	2	15	9	71	99	96	125	0.0252405	D-7/D-1; D-7/L4
cel_circ_new_0005619	chrV:10859641-10860880	-	saeg-1	0	0	6	5	1109	1357	1716	1547	0.0259368	D-10/D-1; D-10/L4
cel_circ_0000304	chrIII:730591-731804	-	pat-12	20	52	142	164	104	239	258	268	0.0261224	D-10/L4; D-7/D-1; D-7/L4
cel_circ_0001458	chrI:14622827-14624420	-	lev-11	5	1	7	8	4298	5043	3245	2612	0.0262455	D-10/D-1
cel_circ_new_0006188	chrV:19576523-19582855	+	kcnl-1	1	0	7	7	57	58	58	76	0.02632	D-10/D-1; D-10/L4
cel_circ_0000388	chrIII:6094114-6095545	-	C05D-10.4	4	14	11	11	338	330	152	145	0.0270403
cel_circ_new_0004349	chrIV:12825400-12825855	+	F07C6.4	0	2	14	8	189	310	398	585	0.0270708	D-10/D-1; D-10/L4
cel_circ_new_0004477	chrIV:13940880-13953177	+	Y37A1A.4	0	0	1	6	99	115	119	102	0.0272134
cel_circ_0000314	chrIII:1082993-1084461	+	par-2	4	13	24	42	116	127	141	135	0.0272559	D-10/D-1; D-10/L4; D-7/L4
cel_circ_new_0000539	chrI:14894575-14895436	-	frm-1	0	0	9	9	500	703	867	1035	0.0272559
cel_circ_new_0000644	chrI:1574142-1574491	+	src-1	0	0	6	6	415	555	660	817	0.0272559
cel_circ_0000151	chrI:13819670-13820358	-	W09G3.6	1	0	14	25	197	322	582	627	0.02752
cel_circ_0000820	chrX:10775829-10778540	+	sma-9	9	3	24	32	92	107	160	188	0.0276906
cel_circ_0001286	chrII:1225767-1226296	+	F53A10.2	3	7	27	28	157	142	143	243	0.0276906
cel_circ_new_0000182	chrI:12063110-12064897	-	hrp-2	1	0	4	6	367	345	244	243	0.0276906
cel_circ_new_0003346	chrIII:2806905-2807292	+	Y71H2AM.3	3	2	17	11	368	449	447	442	0.0276906
cel_circ_0001281	chrV:18857768-18858076	-	wars-1	7	4	15	20	759	1264	980	976	0.0277357
cel_circ_new_0007122	chrX:15309374-15309842	+	nhr-91	0	7	7	4	25	19	17	12	0.0277357
cel_circ_new_0001336	chrI:8303642-8307566	-	abts-1	0	3	9	3	498	432	423	487	0.0277769
cel_circ_0001005	chrI:14175983-14176212	-	pry-1	4	0	12	16	134	100	150	277	0.0278294	D-7/D-1
cel_circ_0000284	chrII:15107150-15107680	+	Y53F4B.21	0	3	10	7	69	79	78	91	0.0282674	D-1/L4
cel_circ_0001085	chrI:13460591-13464935	-	Y48G10A.4	1	1	12	10	298	632	710	626	0.0282674	D-10/D-1; D-10/L4; D-7/D-1; D-7/L4
cel_circ_0000909	chrII:524932-525277	+	slc-36.2	1	2	6	5	275	118	84	100	0.0283279	D-10/L4; D-7/L4
cel_circ_0000827	chrII:10763264-10764265	-	mpz-1	8	10	21	36	44	37	30	34	0.0283442
cel_circ_new_0003077	chrIII:1491413-1493980	-	Y82E9BR.19	0	4	8	8	88	140	84	69	0.028523
cel_circ_0001408	chrV:18540396-18540932	+	Y51A2D.7	2	5	13	10	77	111	57	91	0.0287741	D-10/L4; D-7/L4
cel_circ_new_0001079	chrI:5478007-5478676	-	let-355	0	2	4	15	102	116	124	94	0.0288313
cel_circ_new_0001165	chrI:6286663-6287767	+	chdp-1	3	3	24	35	807	980	1536	1974	0.0288313	D-7/D-1; D-7/L4
cel_circ_0000855	chrIV:5606115-5606720	+	fkh-7	3	5	20	30	228	199	299	475	0.0292787
cel_circ_0000106	chrI:10804714-10805444	+	marc-6	3	6	20	24	122	228	206	209	0.0296375	D-7/L4
cel_circ_new_0006972	chrX:12916158-12916526	+	pqn-18	0	0	8	2	215	220	394	396	0.0298142	D-7/D-1; D-7/L4
cel_circ_0000956	chrV:18498534-18498843	+	slo-1	2	5	11	11	145	85	69	95	0.0300909
cel_circ_0001380	chrIII:8653154-8653560	-	F22B7.9	0	3	11	9	209	242	304	439	0.0300909	D-10/L4
cel_circ_0001432	chrIII:1506093-1506397	+	M01G5.1	2	7	29	28	61	105	74	93	0.0303564
cel_circ_0000486	chrIV:2179391-2192703	+	Y71G10AL.1	0	0	2	6	503	462	354	304	0.0306671
cel_circ_0000058	chrI:4938199-4940975	+	dip-2	0	4	12	3	150	230	371	428	0.0308033	D-7/D-1; D-7/L4
cel_circ_0000845	chrIII:2319167-2319456	+	iffb-1	2	6	14	10	367	355	257	305	0.0309607	D-7/L4
cel_circ_new_0001007	chrI:4830134-4831512	+	F57C9.4	3	1	12	12	93	147	164	153	0.0309607	D-10/D-1
cel_circ_new_0006225	chrV:19902141-19907434	-	fars-2	2	10	19	16	111	169	221	111	0.0309607
cel_circ_0000149	chrI:13784401-13784625	+	Y37H9A.3	10	12	53	56	119	124	124	118	0.0309839
cel_circ_new_0006282	chrV:2065662-2065979	-	nhr-86	0	2	7	7	92	107	106	71	0.0309839
cel_circ_new_0006805	chrX:11236332-11236712	-	C34F6.10	3	3	21	24	201	161	129	298	0.0309839
cel_circ_0000356	chrIII:3088310-3088585	+	sft-1	17	33	51	48	188	246	182	170	0.0310098
cel_circ_new_0002528	chrII:8672706-8675005	-	hgap-2	0	0	6	6	283	370	494	475	0.0310098	D-10/D-1; D-10/L4
cel_circ_0001351	chrIV:2386587-2386801	+	Y38F2AR.3	2	5	15	10	143	197	167	131	0.0311281
cel_circ_0000485	chrIV:2029045-2030384	-	cpsf-1	1	2	11	5	42	79	44	35	0.0314452	D-7/D-1; D-7/L4
cel_circ_new_0001408	chrI:9168431-9171592	+	pyk-1	1	0	8	16	284	305	261	286	0.0314452
cel_circ_new_0002880	chrIII:11982553-11983682	+	Y56A3A.31	1	0	5	8	37	63	43	62	0.0317538	D-10/D-1; D-10/L4
cel_circ_new_0001596	chrII:1121587-1121805	-	sut-1	0	2	17	9	36	69	77	87	0.0317682	D-7/D-1; D-7/L4
cel_circ_new_0002561	chrII:9122302-9123336	+	jun-1	0	1	6	9	767	909	999	980	0.0319968
cel_circ_0001293	chrI:1879503-1882234	+	tub-2	1	1	13	20	200	201	201	453	0.0322249	D-10/D-1; D-10/L4
cel_circ_0000720	chrX:15550420-15551032	-	lron-3	3	4	6	11	97	77	44	49	0.0323687	D-10/D-1; D-10/L4
cel_circ_0000979	chrI:11865896-11866093	-	ced-1	0	2	9	12	156	207	312	335	0.0323687	D-10/D-1; D-10/L4
cel_circ_0001275	chrIII:11191814-11193102	-	tra-1	0	1	10	3	412	403	440	522	0.0323687
cel_circ_new_0001373	chrI:884903-886707	+	Y95B8A.6	0	1	18	21	113	206	638	678	0.0323687	D-10/D-1; D-10/L4
cel_circ_new_0002886	chrIII:12032915-12033239	-	Y79H2A.3	1	1	12	5	385	598	623	669	0.0323687	D-10/D-1; D-7/D-1; D-7/L4
cel_circ_new_0002923	chrIII:12309717-12310281	+	pqn-92	0	0	6	0	280	528	866	844	0.0323687
cel_circ_new_0003183	chrIII:1933197-1934523	+	pqn-41	0	1	8	4	52	49	56	54	0.0323687	D-10/L4
cel_circ_new_0006420	chrV:4608530-4609391	-	Y61A9LA.10	0	1	6	5	331	457	329	390	0.0323687	D-10/D-1; D-10/L4
cel_circ_new_0006795	chrX:11028953-11029803	+	ldb-1	0	0	8	6	33	31	43	72	0.0323687
cel_circ_new_0007266	chrX:2431246-2433779	-	T07D-1.2	0	0	6	4	208	240	287	286	0.0323687	D-10/D-1; D-10/L4
cel_circ_new_0007425	chrX:4389691-4390089	+	dpy-23	0	0	2	7	97	89	82	130	0.0323687
cel_circ_0001300	chrI:2936559-2936881	+	cogc-3	0	0	5	9	54	85	119	122	0.0323801
cel_circ_new_0000401	chrI:13813932-13814322	-	W09G3.8	0	0	7	4	169	251	211	167	0.032549	D-7/D-1; D-7/L4
cel_circ_new_0004490	chrIV:14071549-14073643	+	lst-3	0	0	3	12	127	167	184	197	0.0328232
cel_circ_0000018	chrI:1335995-1336299	+	K12C11.3	11	11	18	4	50	51	21	25	0.033095
cel_circ_new_0005180	chrIV:8001042-8002394	-	rig-4	0	0	6	3	234	297	324	375	0.033095
cel_circ_new_0006070	chrV:18624237-18624611	-	Y69H2.15	0	1	6	1	23	27	12	16	0.033095
cel_circ_new_0007017	chrX:13938742-13939431	+	elt-3	1	1	13	7	147	143	195	159	0.033095
cel_circ_0001053	chrV:20282819-20283140	-	mlt-4	1	5	15	10	8	15	9	13	0.0331779
cel_circ_0001269	chrI:14446006-14446858	-	catp-1	1	1	11	17	8	19	15	33	0.0331959
cel_circ_new_0000881	chrI:3580195-3580765	-	lpd-3	0	0	14	4	565	585	901	1016	0.0331959
cel_circ_new_0002927	chrIII:12336906-12337351	+	zip-1	1	3	16	13	85	76	119	136	0.0333271
cel_circ_new_0000725	chrI:2110131-2110449	+	npp-13	0	0	2	6	231	374	425	368	0.0333462
cel_circ_new_0004645	chrIV:17180209-17182552	+	C52D-10.3	1	0	6	7	149	214	190	143	0.0336999
cel_circ_new_0006112	chrV:18987613-18988813	-	reps-1	0	0	3	7	202	273	331	371	0.0337057	D-7/D-1; D-7/L4
cel_circ_0000561	chrIV:12550447-12551499	+	ZK795.1	5	10	44	53	26	58	98	98	0.0337616	D-10/D-1; D-10/L4; D-7/D-1; D-7/L4
cel_circ_new_0000256	chrI:12898275-12899118	+	pad-1	0	0	5	6	197	229	306	319	0.0338044
cel_circ_0000544	chrIV:9237239-9239827	+	Y11D-7A.3	0	1	5	10	1066	1972	2129	1802	0.0345774
cel_circ_new_0000213	chrI:12523401-12523654	+	K11D2.4	0	0	12	8	101	152	243	315	0.0351359
cel_circ_0000580	chrIV:16488293-16489021	-	rho-1	0	1	8	4	356	453	470	490	0.0358154	D-10/L4; D-7/D-1; D-7/L4
cel_circ_0000483	chrIV:2019243-2021132	-	cpsf-1	1	0	7	0	24	36	27	19	0.0360145
cel_circ_0001074	chrIII:493568-493845	+	unc-45	12	10	32	21	1119	942	980	794	0.0361379
cel_circ_0001223	chrV:18603469-18605852	+	grdn-1	0	2	6	4	76	41	28	30	0.0367271
cel_circ_0001025	chrII:4917363-4917950	-	aagr-2	15	31	106	97	540	632	930	796	0.0367698	D-10/D-1; D-10/L4; D-7/L4
cel_circ_new_0000544	chrI:14897031-14897367	-	frm-1	0	2	10	7	1125	1523	1745	1872	0.0367698	D-10/L4
cel_circ_new_0004030	chrIII:9456613-9457305	+	spk-1	0	0	3	6	198	237	185	260	0.0367698
cel_circ_new_0007015	chrX:1392231-1392630	-	F56C3.9	3	6	22	20	150	245	182	222	0.0367698	D-7/L4
cel_circ_new_0001054	chrI:5309088-5310828	-	let-526	0	2	12	10	149	215	344	364	0.0370663	D-10/L4
cel_circ_new_0001150	chrI:6066806-6067731	-	C27A12.9	1	1	12	10	38	47	72	56	0.0370663	D-10/D-1; D-10/L4
cel_circ_new_0007818	chrX:9414412-9416488	+	fln-2	0	0	1	6	285	346	290	315	0.0375555
cel_circ_new_0002234	chrII:4399542-4401052	+	mlt-7	1	3	6	7	1258	1256	935	712	0.038428
cel_circ_0000324	chrIII:1502898-1504288	+	M01G5.1	3	5	19	24	158	215	146	168	0.0387814
cel_circ_new_0005665	chrV:11628317-11629322	-	F35B12.10	16	18	17	29	137	94	68	75	0.0387814
cel_circ_0000661	chrV:18542728-18543093	+	Y51A2D.7	0	6	19	16	76	110	144	118	0.0390891
cel_circ_0001077	chrV:3751725-3752293	-	Y39H10A.6	2	6	14	17	53	69	56	85	0.0390891	D-10/L4
cel_circ_0000683	chrV:19679043-19679638	+	mrp-7	4	0	8	8	76	148	181	187	0.0390904
cel_circ_0000031	chrI:1763588-1764896	+	lin-65	0	5	11	14	243	434	324	300	0.0391978	D-7/L4
cel_circ_0000364	chrIII:3299376-3299868	+	Y53G8AR.5	26	24	63	78	40	65	82	77	0.0391978	D-10/D-1; D-10/L4
cel_circ_0000527	chrIV:6106167-6106507	+	lag-1	5	9	43	51	397	630	1327	1202	0.039292	D-10/D-1; D-10/L4; D-7/D-1; D-7/L4
cel_circ_0000597	chrV:3691801-3692058	+	unc-132	2	3	14	16	133	121	154	178	0.039292	D-10/L4; D-7/D-1; D-7/L4
cel_circ_0000475	chrIV:1572112-1572465	-	npp-8	10	20	82	86	149	200	275	350	0.0393106	D-7/D-1; D-7/L4
cel_circ_0000441	chrIII:11890222-11890591	-	faah-5	0	1	13	17	14	37	66	86	0.0393873	D-7/D-1; D-7/L4
cel_circ_new_0006219	chrV:19892169-19892667	-	gly-4	70	102	168	176	511	407	420	600	0.0396503	D-10/L4; D-7/L4
cel_circ_new_0001755	chrII:12770281-12770587	+	tiar-2	5	6	20	18	227	272	217	211	0.039702
cel_circ_new_0006014	chrV:18098675-18101964	+	par-4	0	0	3	7	128	233	282	296	0.039702	D-10/D-1; D-10/L4
cel_circ_new_0003793	chrIII:695124-695865	-	C24A1.3	3	3	16	13	62	46	57	64	0.0398102
cel_circ_new_0004180	chrIV:1082735-1083033	-	csn-4	0	0	7	3	235	277	423	387	0.0398102
cel_circ_new_0004435	chrIV:13486746-13486992	-	tbc-9	1	0	10	8	105	143	172	198	0.0398102
cel_circ_new_0001727	chrII:1243371-1244035	-	lin-42	3	8	5	1	42	7	1	1	0.0398964	D-1/D-10
cel_circ_new_0000366	chrI:13593348-13593760	-	Y87G2A.11	0	0	6	3	69	142	140	121	0.0401525	D-7/L4
cel_circ_new_0004506	chrIV:1442344-1445209	-	clp-7	0	1	5	9	56	79	87	70	0.0411426
cel_circ_0001035	chrX:14056759-14057242	+	dyc-1	1	1	6	6	126	94	68	67	0.0411605
cel_circ_new_0003556	chrIII:4336787-4337179	+	cdk-12	0	1	8	4	1422	1935	1919	1813	0.0411605
cel_circ_0000660	chrV:18541603-18541811	+	Y51A2D.7	3	8	44	45	50	68	79	91	0.0412361	D-10/D-1; D-10/L4
cel_circ_new_0006145	chrV:19120789-19122445	-	bed-1	0	1	8	5	83	82	86	78	0.0415279
cel_circ_new_0003277	chrIII:2422450-2423095	+	W04B5.3	1	5	20	16	244	584	686	687	0.0416082	D-10/D-1; D-10/L4; D-7/D-1; D-7/L4
cel_circ_new_0007470	chrX:506110-506943	-	B0310.2	0	1	8	7	54	77	89	79	0.0416082
cel_circ_new_0006397	chrV:4148365-4149541	-	Y45G5AM.6	0	3	3	7	80	105	65	55	0.0416723	D-7/L4
cel_circ_new_0003313	chrIII:2616923-2617253	+	Y71H2B.5	1	3	8	9	113	140	98	101	0.0423244	D-10/L4
cel_circ_0000038	chrI:2173753-2174984	+	afd-1	79	159	478	502	379	526	1140	1247	0.0424435	D-10/D-1; D-10/L4; D-7/D-1; D-7/L4
cel_circ_0000797	chrV:962179-962654	-	sqv-6	0	2	12	14	130	213	350	358	0.0426433	D-10/L4
cel_circ_new_0002784	chrIII:11309901-11310663	-	rab-35	0	0	7	4	110	163	206	215	0.0426433
cel_circ_0000181	chrII:638213-638636	-	K07E8.6	4	9	21	29	5	22	9	11	0.0430274
cel_circ_0000885	chrI:1577386-1577868	+	src-1	1	5	19	25	103	150	198	230	0.0430274	D-10/D-1; D-10/L4
cel_circ_new_0001121	chrI:5770462-5770998	+	lron-8	2	10	9	3	669	548	327	213	0.0430274	D-7/L4
cel_circ_new_0003758	chrIII:6354398-6358682	+	akap-1	2	0	9	10	475	514	489	634	0.0430274
cel_circ_new_0004488	chrIV:14066807-14069148	-	lst-4	0	0	8	9	213	393	792	869	0.0430274
cel_circ_new_0006351	chrV:31339-38269	+	egl-8	0	2	7	4	463	295	390	655	0.0435952
cel_circ_new_0000491	chrI:14590705-14592252	-	Y105E8A.25	1	1	7	0	380	403	347	461	0.0440497
cel_circ_new_0000517	chrI:14724023-14724739	-	sol-2	0	0	1	6	44	47	38	29	0.0440497
cel_circ_new_0000674	chrI:1763034-1763257	+	lin-65	3	2	18	8	876	1358	1051	1189	0.0440497
cel_circ_0000300	chrIII:438129-439394	+	Y55B1BR.2	1	6	9	11	35	23	20	49	0.0441241
cel_circ_0001234	chrX:12916158-12916720	+	pqn-18	0	3	8	13	215	220	394	396	0.0441241	D-1/L4
cel_circ_new_0001741	chrII:12669226-12671151	+	rgs-4	0	1	5	9	107	116	164	160	0.0441241	D-10/D-1
cel_circ_new_0002020	chrII:15158685-15159719	+	ptr-20	0	0	4	7	76	98	163	152	0.0441241	D-7/D-1; D-7/L4
cel_circ_new_0002912	chrIII:12157055-12157405	+	Y75B8A.7	2	1	9	5	1029	1229	948	867	0.0441241	D-10/D-1; D-7/D-1; D-7/L4
cel_circ_0000897	chrV:4355345-4356154	-	F32D-1.3	1	2	7	8	53	31	23	32	0.0447174	D-7/D-1
cel_circ_0001194	chrIV:2439898-2440386	-	cdh-10	4	13	3	2	92	8	2	1	0.0451172	D-1/D-10; D-1/D-7
cel_circ_0000458	chrIII:13168012-13169155	-	snpc-1.2	4	2	15	20	131	227	280	293	0.0454323
cel_circ_0000816	chrI:14602063-14602332	-	Y105E8A.25	2	2	2	13	1320	1592	1708	1889	0.0454596
cel_circ_0001027	chrI:13949492-13949789	-	usp-3	0	2	7	5	256	325	308	251	0.0457476	D-7/D-1; D-7/L4
cel_circ_new_0000183	chrI:1207321-1207736	+	Y48G8AL.5	0	2	5	8	830	1131	805	845	0.0464671
cel_circ_0000746	chrI:5631645-5634235	+	F46F11.1	1	0	6	3	641	659	578	624	0.0465355
cel_circ_0001160	chrIII:6354398-6355128	+	akap-1	2	1	9	10	475	514	489	634	0.0465938	D-10/D-1
cel_circ_new_0005550	chrV:10248906-10250676	+	akt-1	1	2	11	17	190	212	377	420	0.0466715	D-7/D-1; D-7/L4
cel_circ_0001192	chrIII:8502619-8502841	+	pac-1	0	2	4	6	57	65	46	50	0.0467523	D-7/L4
cel_circ_0001392	chrI:12569517-12570084	-	dlk-1	0	3	13	13	164	179	184	234	0.0467523	D-1/L4; D-10/D-1; D-10/L4
cel_circ_new_0006956	chrX:12802064-12803562	-	gei-3	0	1	8	4	70	75	99	108	0.0475267	D-7/D-1; D-7/L4
cel_circ_0000353	chrIII:2487768-2489143	+	Y54F10AL.1	3	2	16	8	203	189	248	283	0.0478037
cel_circ_0000360	chrIII:3107160-3110184	-	Y53G8B.3	0	2	5	6	4	22	4	3	0.0478037
cel_circ_new_0002833	chrIII:11752510-11753080	-	gbf-1	1	0	6	1	767	738	755	850	0.0479017
cel_circ_0000863	chrIII:1673912-1674379	-	Y22D-7AR.6	0	2	9	5	51	84	79	108	0.0485827	D-10/L4
cel_circ_0001387	chrIII:1425911-1426295	-	Y82E9BR.16	8	3	34	25	57	157	144	199	0.0485827	D-10/D-1; D-10/L4
cel_circ_new_0004844	chrIV:3512319-3512552	-	tsg-101	0	3	9	14	181	249	279	265	0.0485827
cel_circ_0001222	chrI:11094102-11094332	-	hmr-1	14	36	65	58	378	405	480	499	0.0487974	D-10/L4; D-7/L4
cel_circ_0000426	chrIII:10329157-10329547	-	nex-2	16	23	90	137	73	98	224	266	0.048826	D-7/D-1; D-7/L4
cel_circ_new_0002769	chrIII:11258078-11258568	-	obr-1	0	0	8	7	736	1131	1221	1494	0.048826
cel_circ_new_0000534	chrI:14877964-14878993	-	frm-1	0	1	4	8	544	795	877	934	0.0492595	D-10/D-1; D-10/L4
cel_circ_new_0004655	chrIV:1731156-1733472	-	Y41D4A.5	1	7	14	15	366	459	422	471	0.0493306	D-10/L4; D-7/L4
cel_circ_new_0004798	chrIV:2991813-2992487	-	Y54G2A.26	2	0	9	12	36	39	64	87	0.0493306	D-10/D-1; D-10/L4
cel_circ_0000835	chrIII:3379083-3380092	-	hecw-1	7	4	10	13	13	10	3	5	0.0497126
cel_circ_new_0001664	chrII:11979282-11979658	-	Y17G7B.20	4	9	22	27	1105	2730	2494	2775	0.0498243	D-7/D-1; D-7/L4
cel_circ_new_0000481	chrI:14575107-14587139	-	Y105E8A.25	1	3	14	12	174	192	200	271	0.0498761	D-10/D-1; D-10/L4
cel_circ_new_0006266	chrV:20285707-20286040	-	mlt-4	0	0	10	7	21	25	36	38	0.0498761	D-10/D-1; D-10/L4
cel_circ_0000048	chrI:3598619-3598974	-	lpd-3	6	8	33	35	98	129	193	208	0.0499321	D-10/D-1; D-10/L4; D-7/D-1; D-7/L4
cel_circ_0001153	chrIV:3229974-3231603	+	Y67D8A.2	0	1	10	6	102	104	138	122	0.0505527
cel_circ_0000941	chrIV:407746-408035	-	kgb-1	12	11	24	18	188	213	127	147	0.0516542
cel_circ_new_0000636	chrI:1544284-1544964	+	Y92H12A.2	0	0	4	7	90	108	147	189	0.0518113
cel_circ_new_0001164	chrI:6284972-6285373	+	chdp-1	0	0	5	8	195	202	306	418	0.0519917	D-10/D-1; D-10/L4
cel_circ_0001158	chrX:16401238-16401969	-	eat-17	7	7	32	28	115	125	103	126	0.0527616	D-10/D-1; D-10/L4
cel_circ_0000354	chrIII:2957012-2957454	+	H05C05.1	0	3	7	3	604	825	567	606	0.0532616	D-1/L4
cel_circ_new_0004546	chrIV:1499861-1502450	+	hxk-3	2	0	7	6	125	90	84	127	0.0532836
cel_circ_new_0007810	chrX:9405290-9407498	+	fln-2	1	2	8	5	742	771	561	586	0.0535599	D-7/L4
cel_circ_0000649	chrV:17947630-17948042	-	dpy-21	0	3	8	7	260	367	318	373	0.0538059
cel_circ_0001465	chrIV:1174636-1174970	+	cec-2	0	3	19	29	46	74	157	187	0.0538059	D-7/D-1; D-7/L4
cel_circ_new_0004359	chrIV:12904578-12904956	-	K08D8.3	5	4	6	4	633	768	229	116	0.0540846
cel_circ_0000893	chrV:954535-955015	-	sqv-6	2	3	21	13	151	228	318	372	0.054435	D-7/D-1; D-7/L4
cel_circ_new_0007183	chrX:16966012-16966701	+	F52G3.1	5	9	27	27	484	454	398	570	0.0553015	D-7/L4
cel_circ_0000998	chrIV:9209093-9209576	+	wnk-1	0	0	5	6	83	74	111	174	0.0558721
cel_circ_0001463	chrI:9194412-9195124	-	lim-9	7	13	30	23	81	85	104	82	0.0558721	D-7/D-1; D-7/L4
cel_circ_new_0007399	chrX:4136926-4137602	+	ZK470.2	0	1	7	5	145	103	157	285	0.0558721
cel_circ_0000224	chrII:4957828-4958473	-	ulp-2	9	24	46	55	66	76	52	77	0.0559083	D-10/D-1; D-10/L4; D-7/L4
cel_circ_0000695	chrV:20405760-20408352	-	F53H2.3	2	0	7	6	485	1016	1065	1309	0.0560973	D-7/D-1; D-7/L4
cel_circ_new_0000013	chrI:10100663-10102012	-	scpl-1	0	2	8	3	577	766	768	724	0.0562183
cel_circ_new_0000378	chrI:13669534-13670228	+	W04A4.5	1	7	26	20	45	107	113	96	0.0562639	D-7/L4
cel_circ_0001066	chrIV:13014613-13015115	+	mbk-2	34	36	67	90	95	85	95	127	0.0562903	D-7/D-1; D-7/L4
cel_circ_new_0003877	chrIII:76672-77085	-	attf-3	1	0	5	6	126	167	123	175	0.0562903
cel_circ_0000022	chrI:1420210-1421308	+	Y92H12BR.3	24	19	83	102	409	619	705	912	0.0564144	D-7/D-1; D-7/L4
cel_circ_new_0003127	chrIII:1775504-1776001	-	Y39A3CL.4	0	0	7	8	150	178	300	275	0.0564144
cel_circ_new_0004569	chrIV:1546396-1547192	-	C34H4.5	0	1	15	10	54	137	264	313	0.0564144	D-7/L4
cel_circ_new_0005668	chrV:11681672-11682512	+	ape-1	0	3	25	20	490	812	1661	1730	0.0564144	D-1/L4; D-10/L4
cel_circ_new_0002704	chrIII:10850149-10850779	+	hex-3	0	0	5	7	880	1063	1758	1742	0.0570154
cel_circ_0000666	chrV:18691469-18691788	+	Y69H2.7	5	4	18	30	108	226	204	232	0.0577852	D-10/D-1; D-10/L4
cel_circ_0000874	chrIII:3417855-3419010	+	golg-4	2	2	7	10	973	815	593	631	0.0577852
cel_circ_new_0007769	chrX:8810572-8810932	-	R04E5.9	0	2	8	4	23	41	35	28	0.0577852
cel_circ_new_0005620	chrV:10859641-10865432	-	saeg-1	0	3	9	8	1109	1357	1716	1547	0.0578873	D-7/L4
cel_circ_0000960	chrI:1990029-1991793	-	gap-3	0	4	10	4	57	75	115	147	0.0578988	D-10/L4; D-7/L4
cel_circ_0001329	chrIV:2768164-2768629	-	Y54G2A.11	2	17	18	15	730	664	620	822	0.0578988	D-7/L4
cel_circ_new_0004542	chrIV:14897320-14898780	+	eps-8	4	1	6	3	903	844	313	297	0.0579355
cel_circ_new_0000772	chrI:249494-249869	-	Y48G1BM.8	0	0	5	6	8	16	20	21	0.0585213
cel_circ_0000480	chrIV:1965857-1966436	+	Y48A5A.1	6	4	21	22	57	136	111	108	0.0588132
cel_circ_0001161	chrIV:3380912-3381152	-	B0546.3	0	2	8	5	257	244	311	316	0.0588132	D-7/D-1; D-7/L4
cel_circ_new_0003492	chrIII:3616945-3617312	-	sel-8	2	0	7	13	73	162	215	383	0.0591317	D-10/D-1; D-10/L4
cel_circ_new_0003969	chrIII:8507629-8509551	+	pac-1	0	1	8	7	114	156	207	213	0.0591317
cel_circ_0001404	chrV:6471881-6472995	+	unc-83	1	0	2	7	71	53	41	55	0.0595011
cel_circ_new_0001704	chrII:12264864-12265332	+	Y57A10A.26	0	0	3	7	165	288	372	469	0.0599668
cel_circ_new_0007265	chrX:2426576-2427009	-	gcy-31	0	1	7	3	0	1	1	0	0.060175
cel_circ_new_0004350	chrIV:12826549-12827620	+	F07C6.4	0	0	7	9	566	1179	1630	1641	0.0602551
cel_circ_0000595	chrV:1819940-1820415	-	gly-7	5	14	15	19	225	173	194	252	0.0603456	D-10/L4
cel_circ_0001107	chrII:4582472-4582722	+	vab-1	0	7	8	9	272	282	627	746	0.0604544	D-10/L4
cel_circ_new_0000525	chrI:14810442-14811478	+	smp-1	0	0	6	5	169	184	304	421	0.0606682	D-7/L4
cel_circ_new_0003221	chrIII:2143529-2143789	+	frl-1	0	3	6	5	331	250	269	421	0.0606682
cel_circ_new_0004698	chrIV:2030151-2030384	-	cpsf-1	2	1	9	5	60	51	47	46	0.0623486	D-7/D-1; D-7/L4
cel_circ_new_0000394	chrI:13784401-13787179	+	Y37H9A.3	1	0	6	2	119	124	124	118	0.0624163	D-7/D-1
cel_circ_new_0002745	chrIII:1109113-1109468	+	exc-6	11	18	42	26	196	207	164	164	0.0625214
cel_circ_0000584	chrIV:17098591-17099454	-	bca-2	45	74	92	106	361	343	427	336	0.0625493
cel_circ_0001410	chrII:7659586-7660514	-	alfa-1	3	5	17	18	53	88	91	82	0.0633051	D-10/L4
cel_circ_new_0002866	chrIII:11895927-11898269	-	tsen-2	0	5	7	9	109	187	217	162	0.0639068	D-7/L4
cel_circ_0001026	chrV:2685722-2687035	+	kel-8	14	26	46	33	282	191	184	222	0.0640223
cel_circ_0000882	chrV:19695195-19695723	-	Y43F8C.13	1	1	9	2	92	93	52	76	0.0644333
cel_circ_0000590	chrV:841379-842093	-	K09C6.8	18	38	1	0	18	18	0	0	0.0645881	D-1/D-10
cel_circ_0001037	chrI:11761819-11762249	-	vab-10	0	2	6	3	54	37	39	82	0.0645881	D-10/L4
cel_circ_new_0003688	chrIII:5609121-5609602	-	C05D2.8	16	23	33	34	215	150	219	173	0.0645881
cel_circ_new_0004372	chrIV:13031593-13033930	+	mbk-2	0	4	15	23	421	639	974	1307	0.0645881	D-10/D-1; D-10/L4
cel_circ_0000716	chrX:12913313-12913837	+	pqn-18	36	64	142	161	278	278	541	566	0.0646971	D-7/D-1; D-7/L4
cel_circ_0000365	chrIII:3320957-3321245	-	Y53G8AR.9	5	9	15	12	233	262	190	165	0.0647498	D-10/L4; D-7/L4
cel_circ_0001200	chrII:1211076-1211432	+	F53A10.2	11	13	38	44	251	219	208	363	0.0648116
cel_circ_new_0000418	chrI:13947435-13947851	-	usp-3	0	1	6	4	67	98	80	70	0.0648116
cel_circ_0000144	chrI:13578502-13579353	+	gpi-1	1	0	5	6	926	692	1064	921	0.0650846
cel_circ_0000348	chrIII:2355291-2355542	+	gip-1	13	17	51	55	252	370	502	418	0.0650846	D-10/D-1; D-10/L4; D-7/L4
cel_circ_0000951	chrII:1346069-1348705	+	jip-1	9	14	56	66	180	170	309	337	0.0650846	D-7/L4
cel_circ_0001302	chrI:14047151-14047455	-	Y71A12C.2	0	3	7	13	7	6	7	16	0.0650846	D-10/D-1; D-10/L4
cel_circ_0001401	chrII:2917233-2917500	-	Y110A2AR.3	1	3	10	12	371	426	412	471	0.0650846
cel_circ_new_0000242	chrI:12794195-12794494	-	attf-6	0	1	1	6	54	101	69	69	0.0650846	D-10/D-1; D-10/L4
cel_circ_new_0000886	chrI:366652-367209	+	rnp-8	1	1	16	9	244	645	1118	1099	0.0653338	D-10/D-1; D-10/L4
cel_circ_0001157	chrI:5136276-5136761	+	mtm-1	1	3	1	9	119	143	160	148	0.0654932	D-10/L4
cel_circ_new_0004823	chrIV:3245474-3248092	+	Y67D8A.2	2	4	20	10	87	152	196	184	0.0656286	D-7/L4
cel_circ_0001191	chrI:14848070-14848454	+	maph-1.1	19	32	75	59	304	332	279	381	0.0658847	D-7/L4
cel_circ_new_0004532	chrIV:14885572-14886834	+	eps-8	2	4	15	18	137	107	88	97	0.0659071
cel_circ_new_0000159	chrI:11865896-11867169	-	ced-1	0	0	5	7	156	207	312	335	0.0663943
cel_circ_new_0005491	chrIV:943760-944062	-	faah-3	1	1	9	6	30	51	44	68	0.0666028
cel_circ_new_0002414	chrII:723894-724581	+	Y39F10B.1	1	3	9	12	217	216	276	304	0.0667694	D-10/D-1; D-10/L4
cel_circ_0000109	chrI:11217892-11219251	-	rsy-1	12	8	13	19	322	513	403	305	0.0669926
cel_circ_new_0003832	chrIII:7211435-7212892	+	R151.2	0	3	14	7	227	446	757	693	0.0670473	D-1/L4; D-7/L4
cel_circ_new_0003781	chrIII:6698581-6698910	+	rbf-1	0	2	9	7	30	24	40	45	0.067342
cel_circ_0001001	chrIII:2877661-2880184	+	klf-1	0	0	4	6	83	94	126	176	0.0676293
cel_circ_new_0003934	chrIII:8170064-8171712	+	prp-8	0	2	2	8	610	836	833	753	0.0676358
cel_circ_0000602	chrV:4521759-4522591	-	sos-1	9	23	88	76	404	416	488	556	0.0680081	D-10/D-1; D-10/L4
cel_circ_0001377	chrIII:12506132-12510007	+	sql-1	0	4	10	4	284	288	203	207	0.0680081
cel_circ_new_0000395	chrI:13784999-13785346	+	Y37H9A.3	3	2	11	11	155	158	122	197	0.0680081	D-10/D-1; D-10/L4
cel_circ_new_0002635	chrIII:10170114-10171984	+	mua-3	0	1	2	6	235	168	140	62	0.0680081
cel_circ_new_0003005	chrIII:13093881-13096916	-	pqn-83	0	3	8	11	546	625	1068	1154	0.0680081	D-1/L4
cel_circ_new_0005949	chrV:16799862-16800156	+	ctps-1	1	1	12	12	495	564	536	522	0.0680081	D-7/D-1; D-7/L4
cel_circ_0000996	chrI:13810193-13810560	-	maea-1	1	2	18	21	39	41	110	124	0.0687117	D-10/D-1; D-10/L4; D-7/D-1; D-7/L4
cel_circ_0001339	chrV:19121802-19122246	-	bed-1	4	3	10	19	40	46	41	60	0.0687117	D-10/D-1; D-10/L4
cel_circ_new_0002689	chrIII:10674508-10675631	+	cnt-2	0	1	4	7	98	117	128	146	0.0687117
cel_circ_new_0003367	chrIII:2934412-2935144	+	cdh-1	1	3	11	11	98	51	53	65	0.069058	D-10/D-1; D-10/L4
cel_circ_new_0003743	chrIII:6130780-6131747	-	mvk-1	0	0	3	6	362	413	403	477	0.069058
cel_circ_0000653	chrV:18065096-18065498	-	Y59A8B.8	7	4	18	19	449	616	673	561	0.0694895
cel_circ_0001337	chrIV:4383211-4384674	+	F55F10.1	0	1	3	8	347	407	286	276	0.0694895
cel_circ_0001106	chrIII:7140810-7142035	-	glr-2	5	0	4	9	14	7	8	8	0.069727
cel_circ_new_0001431	chrI:9443036-9443384	-	mec-8	1	2	7	2	222	161	132	152	0.069821
cel_circ_0000990	chrI:1550350-1552848	+	Y92H12A.2	2	3	11	13	41	41	39	57	0.0703579	D-10/D-1; D-10/L4; D-7/L4
cel_circ_0001245	chrI:11677839-11678240	+	kpc-1	1	6	9	5	192	139	187	294	0.0705953
cel_circ_new_0002669	chrIII:10473793-10474238	+	cul-1	2	0	7	5	190	220	211	229	0.0705953
cel_circ_new_0005456	chrIV:9119097-9119961	+	nrfl-1	1	1	2	6	230	215	183	132	0.0708287
cel_circ_0000156	chrI:13945459-13946404	-	usp-3	3	0	4	6	280	338	368	314	0.0709711	D-10/D-1
cel_circ_0001068	chrII:2179356-2179743	+	gba-1	12	23	32	45	134	76	120	119	0.0709711
cel_circ_0000665	chrV:18688262-18688504	-	ubc-19	26	36	62	69	29	21	27	31	0.0717744	D-7/L4
cel_circ_0000837	chrI:625363-625629	-	eme-1	0	2	12	10	124	229	313	353	0.0719896
cel_circ_0001240	chrI:11023074-11024599	-	mltn-2	0	0	0	8	1	1	12	18	0.0719896	D-10/D-1; D-10/L4
cel_circ_new_0005184	chrIV:8067216-8070132	+	sax-7	0	0	6	3	236	356	554	680	0.0719896
cel_circ_0001282	chrI:5585997-5587928	-	tag-163	1	3	7	6	287	349	241	225	0.0722493
cel_circ_0001294	chrIII:1934183-1934523	+	pqn-41	8	6	37	35	285	433	579	622	0.0722493	D-10/D-1; D-10/L4
cel_circ_0001350	chrII:13212857-13213796	+	btf-1	0	1	6	9	56	103	131	134	0.0722493
cel_circ_new_0000541	chrI:14895185-14896390	-	frm-1	0	0	6	5	508	695	860	994	0.0722493	D-10/D-1; D-10/L4
cel_circ_new_0001326	chrI:8196207-8199955	+	kcnl-2	0	0	4	6	79	56	87	74	0.0722493
cel_circ_new_0004725	chrIV:2277191-2279181	-	lin-1	0	2	2	7	211	242	209	261	0.0722493
cel_circ_new_0006426	chrV:4623993-4624515	+	sumv-2	0	0	8	3	346	741	873	831	0.0722493	D-10/D-1; D-10/L4
cel_circ_0001023	chrI:2080743-2083029	+	Y37E3.11	1	7	9	9	457	544	539	404	0.0723368	D-10/L4; D-7/L4
cel_circ_new_0002127	chrII:2510486-2510820	+	gbas-1	0	0	2	8	109	212	392	496	0.0723907
cel_circ_new_0006201	chrV:19702044-19703174	+	ani-3	0	3	15	6	50	106	129	204	0.0723907	D-1/L4; D-10/D-1; D-10/L4; D-7/L4
cel_circ_0001129	chrIII:4627311-4628183	-	F10F2.2	1	1	7	8	106	112	114	104	0.0726649
cel_circ_0001289	chrIII:1856050-1857579	+	hlh-33	1	2	12	15	26	41	54	58	0.0726868
cel_circ_0001298	chrIV:928381-928991	+	lgc-30	4	1	12	3	16	22	44	54	0.0731863
cel_circ_new_0001670	chrII:12012361-12016369	+	glb-29	0	1	6	6	45	34	36	75	0.074169
cel_circ_new_0007672	chrX:723163-723702	-	sli-1	0	0	4	7	61	78	106	179	0.0746624	D-10/D-1; D-10/L4
cel_circ_0001319	chrI:10331110-10331476	+	rps-7	1	1	7	7	7715	8964	9677	8980	0.0749269
cel_circ_new_0000283	chrI:13057050-13057422	-	nhr-85	0	1	2	7	231	189	202	228	0.0750575
cel_circ_new_0004520	chrIV:14616602-14619857	+	dmd-6	4	1	13	14	119	68	120	155	0.0756547
cel_circ_0000055	chrI:4605654-4607124	+	C44E4.5	1	2	19	14	58	84	196	165	0.0756897	D-10/D-1; D-10/L4; D-7/D-1; D-7/L4
cel_circ_new_0004956	chrIV:4577917-4580287	+	F28E10.1	6	8	13	14	182	142	102	129	0.0756897
cel_circ_0000739	chrI:11999732-12000232	+	Y53C10A.5	5	2	15	11	65	81	81	82	0.076179	D-7/D-1
cel_circ_0001190	chrI:2031649-2032127	+	crtc-1	0	0	4	7	52	70	106	150	0.076179	D-10/D-1; D-10/L4
cel_circ_new_0002926	chrIII:12330572-12330872	+	zip-12	0	3	10	10	205	287	422	470	0.076179	D-1/L4
cel_circ_new_0002193	chrII:3926916-3927982	-	F53C3.13	1	0	9	4	289	400	730	887	0.0764732
cel_circ_0000963	chrI:4055390-4057244	+	unc-89	15	36	60	78	218	172	240	274	0.0772173
cel_circ_new_0000233	chrI:12762137-12763260	-	amx-2	11	15	20	15	66	58	35	35	0.0772173
cel_circ_0000387	chrIII:5941407-5942600	+	ubq-1	123	176	195	238	293	488	676	891	0.0775439	D-10/L4
cel_circ_new_0003326	chrIII:2702090-2704500	+	set-27	0	1	4	11	307	266	235	192	0.0775864
cel_circ_new_0005996	chrV:17943128-17946540	-	dpy-21	1	0	6	2	90	78	84	127	0.0776798
cel_circ_new_0000818	chrI:3038592-3039715	-	mod-5	0	0	6	4	20	27	46	95	0.0777985	D-7/D-1; D-7/L4
cel_circ_0000128	chrI:12730371-12731521	-	W02A11.1	1	3	7	10	352	592	399	393	0.0791704
cel_circ_0000672	chrV:18956129-18956410	-	Y80D3A.9	54	62	158	168	129	137	262	251	0.0799837	D-7/L4
cel_circ_0000783	chrIII:8282108-8282358	+	mig-10	0	4	7	6	10	8	8	19	0.080229
cel_circ_0001347	chrV:20271853-20272889	+	cdkr-3	2	6	7	14	173	167	155	171	0.0803379	D-10/L4
cel_circ_new_0001945	chrII:14180258-14181625	+	efhd-1	0	0	3	8	20	34	43	75	0.0804217
cel_circ_0000063	chrI:5591550-5593780	-	tag-163	1	3	5	8	423	454	398	349	0.0807813
cel_circ_0001263	chrI:13521742-13524757	+	Y87G2A.1	1	2	7	13	95	164	201	165	0.0811218	D-7/L4
cel_circ_new_0001736	chrII:12596132-12596570	-	ceh-100	0	2	7	6	120	164	184	192	0.0811218
cel_circ_new_0004730	chrIV:2345054-2345313	-	ppgn-1	6	6	17	14	97	77	38	47	0.0811548
cel_circ_0001073	chrIII:11439440-11440602	-	sbp-1	5	11	26	14	103	151	186	280	0.0821497	D-7/L4
cel_circ_0001117	chrI:1221046-1222827	+	herc-1	1	3	15	18	159	161	194	213	0.0831148
cel_circ_new_0004561	chrIV:15449093-15449526	-	Y73F8A.24	0	1	4	8	365	525	769	537	0.0831148
cel_circ_new_0005625	chrV:10864269-10865792	-	saeg-1	1	2	10	8	109	126	159	143	0.0831148	D-10/L4
cel_circ_0000474	chrIV:1499861-1500984	+	hxk-3	3	6	12	11	125	90	84	127	0.0832802
cel_circ_0000923	chrI:14066288-14066546	-	F47G4.4	16	26	57	69	22	28	30	30	0.0833363
cel_circ_new_0003172	chrIII:1905008-1905640	-	B0524.6	0	0	4	6	620	898	1230	1206	0.0849817
cel_circ_new_0003469	chrIII:3416800-3420444	+	golg-4	5	5	11	12	441	320	238	293	0.0852745
cel_circ_new_0001460	chrI:990520-991038	+	hmbx-1	0	1	3	9	5	6	11	9	0.0860302	D-10/D-1; D-7/L4
cel_circ_new_0003905	chrIII:789310-790148	-	snt-2	0	0	6	5	102	162	280	334	0.0864021	D-10/D-1; D-10/L4
cel_circ_new_0006113	chrV:18994896-18995384	+	Y39B6A.36	0	0	6	6	646	1121	1666	1555	0.0866887
cel_circ_0001331	chrV:18841198-18842740	+	nhr-65	10	14	14	3	62	72	60	64	0.0867195	D-1/D-10
cel_circ_new_0001711	chrII:12290204-12291582	+	Y57A10A.31	0	1	6	7	189	357	340	396	0.0867195	D-7/L4
cel_circ_new_0000180	chrI:12052172-12052477	-	ksr-2	1	0	3	8	44	94	117	140	0.0867464
cel_circ_new_0002045	chrII:167903-169716	+	etr-1	1	0	7	2	211	303	316	351	0.0876307
cel_circ_0001175	chrII:7609117-7610264	+	lips-17	4	7	7	12	370	552	103	387	0.0879498	D-10/L4
cel_circ_0001237	chrIV:15044164-15044726	+	Y41E3.11	0	7	4	3	386	540	613	787	0.0879498	D-7/L4
cel_circ_new_0005015	chrIV:5977599-5978417	+	unc-44	0	1	6	4	423	436	385	443	0.0879498	D-10/L4
cel_circ_0000617	chrV:8422054-8422736	-	lmd-3	1	1	12	18	180	328	712	839	0.0891083	D-10/D-1; D-10/L4; D-7/D-1; D-7/L4
cel_circ_0001390	chrIII:12561314-12561879	-	Y111B2A.9	1	2	9	13	48	64	52	91	0.0894431
cel_circ_new_0000834	chrI:3180884-3181327	-	Y54E10A.11	2	5	12	12	190	247	235	233	0.0894431	D-10/D-1; D-10/L4; D-7/L4
cel_circ_new_0004774	chrIV:2686521-2688019	-	egrh-3	1	0	6	8	434	584	948	858	0.0896314
cel_circ_new_0007393	chrX:3888486-3888743	+	F47F2.1	1	1	4	9	60	53	38	55	0.0896824
cel_circ_0000826	chrV:19344709-19345770	-	C14B4.2	3	6	22	19	53	51	60	52	0.0898468	D-7/D-1; D-7/L4
cel_circ_0000310	chrIII:984283-984500	+	tbc-10	3	5	17	17	56	62	70	126	0.0900167	D-10/L4; D-7/D-1; D-7/L4
cel_circ_0000253	chrII:10993894-10996274	+	ptp-3	1	1	8	6	89	59	53	81	0.0906303
cel_circ_new_0003308	chrIII:257460-263160	+	Y50D-7A.3	2	0	6	3	173	225	236	249	0.0907856
cel_circ_new_0000737	chrI:2173753-2186713	+	afd-1	1	1	13	14	379	526	1140	1247	0.0913657	D-10/D-1; D-10/L4
cel_circ_0000712	chrX:9496540-9498202	+	gap-2	12	12	22	20	121	70	46	47	0.0913737
cel_circ_0001012	chrIII:84205-85165	-	attf-3	1	1	8	11	74	119	89	81	0.0913737
cel_circ_0001174	chrX:9403315-9404149	+	fln-2	2	3	11	3	96	100	64	69	0.0913737
cel_circ_new_0003248	chrIII:2297817-2300373	-	Y54F10BM.9	0	0	3	7	76	116	166	249	0.0913737
cel_circ_new_0004793	chrIV:2879261-2882341	-	Y54G2A.17	1	0	1	6	178	295	468	436	0.0913737
cel_circ_new_0007823	chrX:9496540-9504031	+	gap-2	6	6	11	7	121	70	46	47	0.0913882
cel_circ_0000864	chrV:20284264-20288415	-	mlt-4	0	4	5	8	33	54	44	50	0.0916791	D-7/L4
cel_circ_0000884	chrIII:2934412-2934657	+	cdh-1	1	1	3	7	98	51	53	65	0.0916791	D-10/D-1; D-10/L4
cel_circ_0000312	chrIII:1057729-1058023	-	BE0003N10.6	2	7	21	29	22	31	87	63	0.0918142	D-10/L4; D-7/L4
cel_circ_0000476	chrIV:1572112-1575043	-	npp-8	0	2	8	4	149	200	275	350	0.0926064
cel_circ_0001359	chrII:8116464-8116975	+	unc-105	3	3	9	9	20	20	12	19	0.093028
cel_circ_new_0004687	chrIV:1943588-1946169	+	denn-4	0	0	5	6	131	151	231	287	0.0933844
cel_circ_new_0001813	chrII:1331051-1331436	+	jip-1	2	3	10	9	71	48	57	76	0.0938062	D-7/L4
cel_circ_0001471	chrV:10470399-10471116	+	egl-9	0	2	6	6	166	106	102	132	0.0945395
cel_circ_new_0000922	chrI:4015940-4016971	-	unc-73	1	2	6	8	129	106	100	136	0.0945395
cel_circ_0000796	chrV:14116446-14116680	-	par-1	9	18	68	61	656	845	1296	1341	0.0947221	D-10/L4; D-7/L4
cel_circ_new_0004675	chrIV:1862682-1862918	+	egl-4	3	9	30	26	1332	1288	1852	2111	0.0951332
cel_circ_new_0006414	chrV:4542421-4542804	-	sos-1	0	2	6	2	131	128	160	189	0.0953606
cel_circ_0000671	chrV:18899171-18899631	-	nhr-243	10	5	16	30	17	39	55	71	0.0955052	D-10/D-1
cel_circ_0000118	chrI:11584269-11584682	-	spe-9	5	8	1	0	13	5	2	4	0.0957773
cel_circ_new_0000842	chrI:3240076-3242484	+	cogc-1	0	0	0	7	289	354	742	762	0.0957773
cel_circ_0001324	chrX:9502840-9504031	+	gap-2	2	12	4	6	75	74	62	66	0.0958802
cel_circ_0000289	chrIII:81424-83558	-	attf-3	19	31	82	83	93	101	88	113	0.0961419	D-10/D-1; D-10/L4; D-7/L4
cel_circ_0000825	chrI:8566055-8567140	-	gon-2	1	0	6	8	41	64	82	133	0.0967281
cel_circ_new_0000136	chrI:11598127-11598512	+	unc-75	1	1	7	4	84	58	38	52	0.0967281
cel_circ_0001418	chrII:7001720-7002966	+	unc-104	2	3	10	6	83	87	74	54	0.0973143
cel_circ_new_0000171	chrI:11950144-11950899	+	R06C1.6	0	0	6	3	58	65	152	189	0.0975869	D-7/D-1; D-7/L4
cel_circ_0000075	chrI:6377542-6378704	+	gld-2	22	49	162	202	64	97	149	220	0.0981557	D-10/D-1; D-10/L4; D-7/D-1; D-7/L4
cel_circ_0001110	chrI:6957566-6958532	-	C30F12.1	2	3	14	19	79	66	93	117	0.0981557
cel_circ_new_0006725	chrX:102897-103411	-	Y73B3A.4	0	0	4	6	28	62	92	84	0.0981557
cel_circ_new_0001677	chrII:12073632-12073978	-	cnt-1	0	0	0	6	122	165	152	168	0.0983221
cel_circ_new_0004031	chrIII:9459100-9460223	+	spk-1	2	1	5	10	457	475	495	585	0.0983221	D-10/D-1; D-10/L4
cel_circ_new_0004269	chrIV:11722519-11725426	+	magi-1	0	1	7	6	292	290	348	675	0.100367
cel_circ_new_0006124	chrV:19033242-19033544	+	Y39B6A.27	0	0	2	6	45	65	77	121	0.101278
cel_circ_new_0000884	chrI:3642858-3643456	-	ccb-1	1	1	7	1	44	40	47	49	0.101381
cel_circ_0000859	chrIII:12348379-12348621	-	pph-4.1	0	2	4	6	215	285	244	277	0.101969
cel_circ_0001460	chrII:229086-232029	-	Y43H11AL.1	0	4	2	7	452	680	954	885	0.101969
cel_circ_0001431	chrIII:3094843-3097661	+	H06I04.1	3	0	8	5	164	278	511	503	0.102127	D-7/D-1; D-7/L4
cel_circ_new_0000354	chrI:1354194-1356371	+	Y92H12BL.1	0	2	3	6	448	558	424	430	0.102127
cel_circ_0000684	chrV:19905103-19906085	-	fars-2	3	2	11	10	106	132	171	125	0.1031	D-7/D-1
cel_circ_0001271	chrIV:1641582-1642086	-	nhr-274	1	2	7	6	83	95	80	82	0.104309	D-10/L4
cel_circ_new_0002097	chrII:2445311-2445641	+	vab-19	3	4	9	8	119	41	40	58	0.104584
cel_circ_new_0005513	chrIV:971063-971414	+	plx-1	1	0	2	6	51	73	64	84	0.10469
cel_circ_new_0000552	chrI:1498797-1499514	-	Y92H12A.5	0	1	6	7	38	67	54	63	0.104897
cel_circ_new_0002983	chrIII:12683226-12683896	+	elpc-2	1	1	4	6	202	299	209	198	0.10518	D-10/D-1
cel_circ_0001132	chrIV:1513548-1513796	+	K03H6.2	0	4	7	6	22	17	36	29	0.105442
cel_circ_0000955	chrIII:1937680-1938100	+	pqn-41	1	9	20	11	41	63	91	117	0.1063
cel_circ_new_0000389	chrI:13774150-13776120	+	Y37H9A.1	1	0	0	6	69	113	90	95	0.106538
cel_circ_new_0003453	chrIII:3327937-3330217	+	phf-15	4	1	2	9	116	168	127	163	0.106538
cel_circ_new_0000195	chrI:1233776-1234673	+	herc-1	0	0	3	9	142	204	266	250	0.108123
cel_circ_new_0000246	chrI:12828401-12829041	+	nhx-8	1	2	2	6	51	24	20	26	0.108123
cel_circ_0000558	chrIV:11722519-11723085	+	magi-1	43	69	122	135	292	290	348	675	0.108322	D-10/L4; D-7/L4
cel_circ_0000698	chrX:97551-97962	-	Y73B3A.4	2	5	12	19	28	60	65	72	0.108491	D-10/D-1; D-10/L4; D-7/L4
cel_circ_0000906	chrIII:11863398-11865720	-	taf-12	0	6	11	12	93	168	243	284	0.109645
cel_circ_0000267	chrII:13023651-13025838	-	max-2	0	1	17	12	53	123	310	457	0.110249	D-7/D-1; D-7/L4
cel_circ_new_0002925	chrIII:12329463-12330872	+	zip-12	27	39	103	121	340	425	827	930	0.110725	D-10/D-1; D-10/L4; D-7/D-1
cel_circ_0001054	chrIV:981559-981993	+	plx-1	2	0	6	7	78	79	99	147	0.111055	D-10/D-1; D-10/L4
cel_circ_0001461	chrII:5936440-5937251	+	egl-44	2	11	11	12	149	188	155	188	0.111055	D-10/L4; D-7/L4
cel_circ_new_0000505	chrI:14602592-14604138	-	Y105E8A.25	9	13	35	44	688	735	798	997	0.111055	D-7/L4
cel_circ_new_0000535	chrI:14877964-14881174	-	frm-1	0	2	7	5	544	795	877	934	0.111055
cel_circ_new_0002089	chrII:2336522-2337169	+	F43C11.7	0	0	3	7	80	277	616	514	0.111055
cel_circ_new_0004713	chrIV:2188110-2188494	+	Y71G10AL.1	1	2	8	5	446	373	302	341	0.111055
cel_circ_new_0005676	chrV:1176723-1177270	+	T21H3.1	1	1	3	8	454	556	550	590	0.111067
cel_circ_0000331	chrIII:1870252-1870709	+	ttc-7	1	5	16	20	46	95	181	141	0.111838	D-10/D-1; D-10/L4
cel_circ_0000159	chrI:14409516-14409777	+	apg-1	5	5	18	13	297	276	301	312	0.112202	D-7/L4
cel_circ_new_0005003	chrIV:569598-570231	-	F56A11.5	1	0	2	7	204	360	440	574	0.112237
cel_circ_0001456	chrIII:3014587-3016342	-	daf-2	0	3	9	5	125	170	230	275	0.11274
cel_circ_new_0001799	chrII:1315960-1319151	+	fcho-1	0	0	3	9	325	615	1572	1933	0.11274
cel_circ_new_0005796	chrV:13565862-13566196	+	C50B8.1	7	4	11	21	289	284	324	303	0.114207
cel_circ_0000953	chrIV:12709194-12709524	-	C27D8.3	1	1	11	10	35	58	94	98	0.114783	D-10/D-1; D-10/L4; D-7/D-1; D-7/L4
cel_circ_new_0000793	chrI:2768647-2768871	-	sop-3	1	0	2	6	225	305	367	378	0.114783
cel_circ_new_0007143	chrX:15770469-15770829	-	Y7A5A.1	3	7	5	9	72	45	38	40	0.114783
cel_circ_0000713	chrX:9510524-9511162	+	gap-2	51	57	132	139	117	107	151	190	0.115543	D-10/D-1; D-10/L4
cel_circ_new_0000110	chrI:11224835-11225277	+	nfya-2	0	1	9	5	142	213	362	347	0.115732	D-10/L4
cel_circ_0000620	chrV:10023558-10025019	+	lea-1	0	0	3	6	77	87	130	203	0.115853	D-7/D-1; D-7/L4
cel_circ_0000512	chrIV:3870641-3871439	+	F37C4.4	6	10	17	14	92	75	73	111	0.116245
cel_circ_new_0002415	chrII:723894-725776	+	Y39F10B.1	0	1	5	6	217	216	276	304	0.116365
cel_circ_new_0003925	chrIII:80616-82055	-	attf-3	1	6	11	12	35	74	50	63	0.11708	D-10/L4
cel_circ_new_0004313	chrIV:12203248-12204083	+	F35G2.1	0	1	9	6	91	143	270	296	0.11708	D-7/D-1; D-7/L4
cel_circ_new_0005164	chrIV:7922010-7924127	-	xpo-3	0	2	1	8	127	173	185	232	0.11708
cel_circ_new_0003587	chrIII:455044-459690	-	Y55B1BR.6	0	1	3	9	13	18	26	34	0.118204	D-10/D-1; D-10/L4
cel_circ_0001270	chrI:11999024-11999831	+	Y53C10A.5	9	17	19	23	221	184	224	202	0.118392
cel_circ_0001288	chrV:19336800-19337585	-	C14B4.2	1	2	9	6	52	52	50	53	0.118959
cel_circ_0001299	chrII:619483-619830	-	T04B8.5	7	15	36	39	234	213	247	255	0.119292	D-7/L4
cel_circ_0001405	chrII:1390886-1391108	+	aat-7	2	4	4	10	8	7	4	4	0.119292
cel_circ_new_0003165	chrIII:1871709-1872277	+	ttc-7	0	0	6	1	71	100	165	151	0.119292
cel_circ_new_0004868	chrIV:3689555-3689875	-	taf-6.2	4	6	13	12	301	409	291	360	0.120328
cel_circ_new_0003854	chrIII:7356041-7357387	-	F08F8.10	1	5	15	13	328	620	894	714	0.120725
cel_circ_0000138	chrI:13159642-13160027	-	F22G12.4	2	1	9	8	105	102	137	149	0.121492	D-7/D-1; D-7/L4
cel_circ_new_0006173	chrV:19386230-19386716	-	Y43F8A.5	0	1	1	6	12	30	15	25	0.12244
cel_circ_new_0007519	chrX:5214322-5215560	+	H28G03.2	1	2	9	8	124	77	103	163	0.123443
cel_circ_0000947	chrIV:1943588-1944944	+	denn-4	13	20	69	67	131	151	231	287	0.124084	D-10/D-1; D-10/L4; D-7/D-1; D-7/L4
cel_circ_0000384	chrIII:5148593-5149578	-	Y54H5A.2	2	4	7	14	73	190	151	130	0.124462	D-10/D-1; D-10/L4
cel_circ_0000029	chrI:1544284-1544490	+	Y92H12A.2	9	16	50	61	90	108	147	189	0.125023
cel_circ_0001462	chrIII:1166063-1166409	+	cdh-12	38	32	21	17	319	55	10	14	0.125641
cel_circ_new_0004073	chrIII:9799106-9799423	+	ZK632.2	11	5	13	20	36	67	86	63	0.126424	D-10/D-1
cel_circ_new_0007539	chrX:5608308-5608521	+	F14D-12.1	0	2	5	6	123	114	100	122	0.12671
cel_circ_new_0003511	chrIII:3799800-3800465	-	mtm-3	0	0	1	8	1174	1526	2702	2988	0.126884
cel_circ_0000127	chrI:12672356-12672788	+	par-6	0	4	6	9	99	139	187	209	0.12739	D-7/L4
cel_circ_0000115	chrI:11384084-11384364	+	png-1	10	17	35	47	36	55	74	74	0.128635	D-7/L4
cel_circ_new_0002751	chrIII:11158215-11159326	+	cku-70	0	1	9	3	166	311	377	278	0.128635
cel_circ_new_0004577	chrIV:15518279-15518787	-	Y73F8A.32	0	5	6	3	32	35	113	106	0.128635
cel_circ_new_0006215	chrV:19887179-19892667	-	gly-4	2	1	6	8	192	170	161	209	0.129402
cel_circ_new_0003528	chrIII:3971608-3972919	-	msi-1	1	3	12	4	213	324	585	692	0.129503	D-7/D-1; D-7/L4
cel_circ_0001187	chrX:9109917-9110682	+	ajm-1	20	12	24	19	210	198	143	136	0.130089
cel_circ_new_0000927	chrI:4052455-4052939	+	unc-89	0	4	4	7	294	212	231	258	0.131934
cel_circ_0000560	chrIV:12363038-12364135	+	ccr-4	1	2	8	13	612	796	1095	1169	0.135588
cel_circ_0001433	chrV:6011100-6011352	+	fos-1	33	42	71	65	595	600	569	793	0.135659
cel_circ_0000026	chrI:1517532-1520270	+	Y92H12A.4	0	1	6	2	351	370	389	346	0.135674
cel_circ_new_0006947	chrX:12782395-12782634	+	alh-13	5	7	12	7	187	76	87	70	0.135674
cel_circ_new_0004572	chrIV:1549746-1550231	-	C34H4.5	3	4	32	62	51	114	211	350	0.137016	D-7/D-1; D-7/L4
cel_circ_new_0000348	chrI:13516324-13516777	+	Y87G2A.1	2	7	18	16	83	156	170	150	0.139303	D-7/D-1; D-7/L4
cel_circ_0000438	chrIII:11688125-11688336	+	crh-1	13	47	167	157	74	210	421	503	0.140728	D-10/D-1; D-10/L4; D-7/D-1; D-7/L4
cel_circ_0000687	chrV:19905982-19906483	-	fars-2	35	53	46	43	95	139	202	121	0.143904
cel_circ_new_0006107	chrV:18964910-18965629	-	Y39B6A.43	2	4	12	8	73	89	91	113	0.143904	D-10/L4
cel_circ_0000622	chrV:11536055-11536696	+	ccch-1	16	23	63	70	139	158	193	202	0.143916	D-10/D-1; D-10/L4
cel_circ_0000562	chrIV:12654494-12654894	+	wdfy-3	3	5	20	17	49	44	83	106	0.145202	D-10/D-1; D-10/L4; D-7/D-1; D-7/L4
cel_circ_0001315	chrIV:1860835-1865469	+	egl-4	6	9	24	34	574	607	893	1076	0.146057	D-10/D-1; D-10/L4; D-7/L4
cel_circ_new_0000500	chrI:14600190-14602805	-	Y105E8A.25	3	4	12	12	1286	1463	1516	1583	0.151834
cel_circ_0000307	chrIII:802954-803440	+	trpp-11	0	5	8	9	147	184	376	391	0.151908
cel_circ_new_0007541	chrX:5668319-5669769	+	egl-13	1	8	6	3	118	124	99	64	0.152456
cel_circ_0000991	chrV:4149254-4149541	-	Y45G5AM.6	4	3	4	9	53	55	41	34	0.152756
cel_circ_new_0001715	chrII:12297906-12298398	+	Y57A10A.31	0	0	6	1	116	201	179	262	0.153053
cel_circ_0000332	chrIII:1870252-1872277	+	ttc-7	2	0	7	3	46	95	181	141	0.154527
cel_circ_new_0003177	chrIII:1927676-1932374	+	pqn-41	1	2	13	7	167	251	456	530	0.154527
cel_circ_new_0000503	chrI:14602063-14602805	-	Y105E8A.25	1	1	5	9	1320	1592	1708	1889	0.155375
cel_circ_new_0006272	chrV:20404522-20404728	-	F53H2.3	0	4	7	13	332	646	676	994	0.155375
cel_circ_new_0000673	chrI:1762290-1762679	+	lin-65	1	1	7	7	157	264	251	222	0.155695
cel_circ_0001469	chrIV:1393880-1394655	+	nhr-41	2	1	6	7	188	121	96	115	0.15759	D-10/D-1
cel_circ_0001249	chrII:4972854-4975821	+	shc-2	1	1	1	8	60	79	85	96	0.157644
cel_circ_new_0001052	chrI:5304440-5305081	-	let-526	0	2	5	7	30	39	58	54	0.157644	D-10/D-1; D-10/L4
cel_circ_new_0003923	chrIII:806106-806575	+	trpp-11	2	12	31	29	238	306	679	690	0.157644	D-10/D-1; D-10/L4
cel_circ_0000319	chrIII:1219386-1219667	-	pes-4	11	23	29	38	168	197	170	257	0.159281	D-7/L4
cel_circ_0001004	chrV:19023776-19024110	-	Y39B6A.29	0	0	9	12	2	1	11	17	0.159352	D-7/D-1; D-7/L4
cel_circ_new_0001420	chrI:9293426-9293863	-	F26H9.2	0	0	6	4	333	502	823	966	0.159854
cel_circ_0000111	chrI:11326692-11328873	+	cdk-9	1	1	7	5	128	159	165	203	0.160868
cel_circ_new_0004460	chrIV:1387842-1388703	+	nhr-41	9	10	8	7	459	369	109	104	0.161537
cel_circ_0000288	chrIII:78273-82055	-	attf-3	3	5	9	15	46	72	64	72	0.162021	D-10/D-1; D-10/L4
cel_circ_0000604	chrV:4576274-4576607	+	Y61A9LA.3	10	18	41	48	198	219	271	287	0.163106
cel_circ_new_0002777	chrIII:11265290-11267016	-	obr-1	0	0	2	6	51	111	95	145	0.164073
cel_circ_new_0002391	chrII:6841484-6842605	+	egl-27	3	5	12	16	432	435	480	483	0.164737
cel_circ_new_0000527	chrI:1483082-1485059	+	dyb-1	1	1	0	6	23	24	40	59	0.165934
cel_circ_new_0007649	chrX:6748379-6749019	-	abts-4	0	4	6	5	202	171	277	254	0.166953
cel_circ_0000629	chrV:13282877-13284005	-	uig-1	10	12	16	14	28	28	17	15	0.167587
cel_circ_new_0001548	chrII:10751724-10754516	-	mpz-1	1	0	2	6	77	70	52	62	0.167587
cel_circ_new_0005853	chrV:1431614-1432137	-	ges-1	11	17	21	22	89	54	68	60	0.167587
cel_circ_new_0007137	chrX:15694387-15696044	+	C03H12.1	1	2	8	3	103	108	98	113	0.167587
cel_circ_new_0003514	chrIII:3823598-3824009	+	amx-1	1	0	2	8	94	93	141	161	0.168058
cel_circ_0000801	chrIII:10563277-10564291	+	rab-30	1	1	6	5	412	468	455	412	0.168321
cel_circ_0000788	chrIV:1513548-1514478	+	K03H6.2	1	3	10	2	22	17	36	29	0.16855
cel_circ_0000965	chrIII:3880115-3882547	-	tir-1	1	2	9	7	52	38	31	41	0.16855
cel_circ_new_0003265	chrIII:2356454-2356768	+	gip-1	0	6	3	4	113	179	215	196	0.16855	D-7/L4
cel_circ_new_0006507	chrV:6428045-6429914	-	alh-4	1	2	7	7	622	729	723	921	0.16855	D-10/D-1; D-10/L4; D-7/D-1; D-7/L4
cel_circ_new_0004702	chrIV:2097128-2097384	-	C23H5.11	0	0	6	5	0	1	7	7	0.169562	D-10/D-1; D-10/L4
cel_circ_new_0007684	chrX:7460192-7460548	-	sox-2	2	2	13	11	115	94	122	146	0.169562
cel_circ_0000344	chrIII:2178448-2179008	+	gcn-1	51	67	136	133	495	527	366	430	0.169646	D-7/D-1
cel_circ_0001151	chrV:11920156-11920959	+	R31.2	3	3	18	11	107	183	285	266	0.169646	D-7/L4
cel_circ_0001306	chrIII:2483768-2484286	+	smg-6	21	24	57	47	340	381	387	493	0.169646	D-10/D-1; D-10/L4; D-7/L4
cel_circ_new_0000676	chrI:1763588-1763845	+	lin-65	0	3	6	1	243	434	324	300	0.169646
cel_circ_new_0004647	chrIV:17188342-17188642	+	C52D-10.3	0	2	6	7	34	50	53	44	0.169646
cel_circ_new_0000133	chrI:11573263-11574331	-	F15D3.6	1	2	5	9	316	317	353	447	0.172634
cel_circ_0001209	chrIV:4409816-4410015	+	ell-1	1	1	5	8	257	280	324	406	0.174887
cel_circ_0000913	chrV:18433274-18433540	+	srw-82	2	3	11	20	1	0	0	4	0.174963	D-10/D-1; D-10/L4; D-7/L4
cel_circ_0001260	chrIII:11951156-11953593	-	top-3	0	2	6	5	77	125	137	104	0.174963
cel_circ_new_0002122	chrII:2507167-2508503	+	gbas-1	1	0	6	2	22	68	151	168	0.174963	D-7/D-1; D-7/L4
cel_circ_new_0000756	chrI:2286069-2286338	-	cdk-7	0	0	4	6	61	194	428	393	0.175176	D-7/D-1; D-7/L4
cel_circ_new_0003180	chrIII:1930737-1931287	+	pqn-41	2	4	16	17	68	105	147	209	0.175648	D-10/D-1; D-10/L4
cel_circ_new_0003835	chrIII:7222327-7222960	-	R151.6	0	2	5	6	495	640	951	833	0.177273
cel_circ_new_0000493	chrI:14590705-14604138	-	Y105E8A.25	9	12	20	21	380	403	347	461	0.177924	D-10/L4; D-7/L4
cel_circ_0000492	chrIV:2351508-2351879	+	tftc-1	7	5	10	11	170	199	140	139	0.178176
cel_circ_new_0004907	chrIV:4089218-4090156	+	C35B1.2	0	2	4	6	176	197	261	279	0.178828
cel_circ_0001415	chrI:3381539-3382010	-	W05F2.4	1	4	6	7	58	27	30	75	0.179487
cel_circ_0001058	chrIII:12443591-12444993	-	Y49E10.18	1	3	6	4	374	314	365	163	0.180124
cel_circ_0001384	chrV:9454382-9455268	+	H24G06.1	25	24	37	35	272	276	233	227	0.180124
cel_circ_new_0005009	chrIV:5748672-5749483	-	nhr-46	0	1	5	6	44	67	87	109	0.180382
cel_circ_0000919	chrIII:2745137-2745409	-	Y71H2AM.14	25	33	31	24	9	6	2	3	0.182939
cel_circ_0000926	chrI:2082813-2084550	+	Y37E3.11	2	1	4	7	492	445	469	450	0.182939
cel_circ_0001333	chrX:15520949-15521259	+	eat-20	1	1	8	8	49	29	38	34	0.182939	D-10/D-1; D-10/L4
cel_circ_0000743	chrX:5291680-5293736	-	ags-3	4	4	10	4	80	81	95	186	0.183189
cel_circ_0001125	chrV:18913513-18913880	+	cyp-42A1	3	1	6	4	91	44	40	32	0.183189
cel_circ_new_0003150	chrIII:1830786-1833581	+	Y39A3CL.7	0	4	10	5	104	205	330	332	0.183189
cel_circ_new_0005918	chrV:15764134-15764546	-	haf-3	4	4	9	10	40	41	32	35	0.183189	D-10/D-1
cel_circ_0001396	chrIII:10993124-10994399	-	dmsr-5	3	0	11	6	4	3	4	6	0.183338
cel_circ_0001330	chrI:11317035-11317446	-	hxk-2	1	5	12	12	81	96	105	135	0.185296	D-10/L4
cel_circ_0000869	chrI:8420953-8422259	+	sin-3	3	5	21	15	205	349	553	584	0.185794	D-10/D-1; D-10/L4; D-7/D-1; D-7/L4
cel_circ_0000329	chrIII:1675432-1675692	-	Y22D-7AR.6	34	33	103	104	92	77	168	241	0.18602	D-7/D-1; D-7/L4
cel_circ_0000461	chrIII:13510008-13510551	-	mlh-1	9	16	60	73	255	506	900	1071	0.18602	D-10/D-1; D-10/L4; D-7/D-1; D-7/L4
cel_circ_0000818	chrV:20584673-20585057	+	F26F2.7	1	0	3	6	80	124	175	204	0.18602
cel_circ_new_0002443	chrII:7817897-7818316	+	cki-2	1	2	6	10	51	83	75	99	0.18602	D-10/D-1; D-10/L4
cel_circ_new_0005993	chrV:17932187-17932602	+	E01B7.1	0	2	3	7	69	132	165	166	0.18602
cel_circ_new_0001688	chrII:12179687-12180443	-	Y57A10A.13	1	0	6	4	87	135	186	192	0.186032
cel_circ_0000937	chrII:14874591-14874918	+	R05H10.3	0	1	6	8	32	69	106	126	0.186066
cel_circ_new_0003555	chrIII:4278933-4279259	-	sup-26	3	5	18	11	78	58	132	205	0.186874	D-10/L4
cel_circ_0001265	chrI:1212573-1222827	+	herc-1	3	4	15	14	401	528	613	619	0.188782	D-10/D-1
cel_circ_0000001	chrI:55889-56293	-	Y48G1C.5	2	8	6	5	64	165	39	42	0.190683
cel_circ_0000575	chrIV:14216881-14217504	+	F02H6.4c	0	0	23	16	5	70	614	699	0.191447
cel_circ_new_0003307	chrIII:257460-259519	+	Y50D-7A.3	1	1	4	7	173	225	236	249	0.1962	D-10/D-1; D-10/L4
cel_circ_0000787	chrIII:3491081-3491509	-	gly-14	3	5	15	16	10	7	15	10	0.198254	D-10/D-1; D-10/L4
cel_circ_new_0007396	chrX:4135132-4137002	+	ZK470.2	10	16	19	14	86	70	86	137	0.199117
cel_circ_new_0002810	chrIII:11571197-11571622	+	Y66D-12A.9	2	4	6	9	489	1073	783	552	0.19947
cel_circ_0001065	chrII:5183687-5184600	-	crh-2	10	29	46	50	61	66	133	128	0.200943	D-10/L4
cel_circ_new_0003416	chrIII:3107160-3107553	-	Y53G8B.3	2	9	6	6	4	22	4	3	0.202976
cel_circ_0000841	chrI:9218495-9219048	-	lim-9	5	9	18	20	31	18	23	41	0.203076
cel_circ_0001046	chrIV:16951384-16952729	+	Y116A8C.13	0	3	5	6	26	41	42	47	0.203076	D-1/L4
cel_circ_0001180	chrI:13020256-13020641	+	pmr-1	2	0	6	4	80	130	170	176	0.203076
cel_circ_new_0000792	chrI:2767169-2767829	-	sop-3	1	1	8	3	253	342	419	419	0.203076	D-7/D-1; D-7/L4
cel_circ_0000202	chrII:2508091-2508503	+	gbas-1	12	9	33	53	160	303	629	737	0.203969	D-10/D-1; D-10/L4; D-7/D-1; D-7/L4
cel_circ_new_0002581	chrII:9359924-9361866	+	mel-11	0	1	3	9	155	221	463	601	0.206352
cel_circ_new_0004504	chrIV:14381565-14382849	-	paqr-3	1	2	6	3	15	11	5	4	0.20795
cel_circ_0001018	chrII:12349348-12349593	-	ras-1	4	2	12	14	180	172	252	291	0.208436
cel_circ_new_0000057	chrI:10750571-10751188	+	daf-16	3	7	23	24	44	65	106	94	0.208436	D-7/L4
cel_circ_new_0001339	chrI:8388027-8390027	-	T19A6.1	0	2	6	5	196	321	336	296	0.208916
cel_circ_0001202	chrII:2339793-2340014	-	F43C11.9	0	1	6	4	24	33	72	170	0.2097
cel_circ_new_0000681	chrI:1793253-1793968	+	Y71G12B.6	4	3	8	2	196	138	135	150	0.2097
cel_circ_new_0003167	chrIII:1878364-1878606	+	smi-1	10	9	22	27	41	52	63	64	0.210455	D-10/D-1; D-10/L4
cel_circ_new_0003237	chrIII:2199977-2205729	+	C39B5.6	0	1	1	6	475	507	518	465	0.211755
cel_circ_new_0005054	chrIV:631796-632180	+	nhr-76	0	2	10	5	16	58	85	87	0.214183
cel_circ_new_0006076	chrV:18646355-18646671	+	egas-1	1	4	19	9	8	10	24	20	0.216006	D-7/D-1; D-7/L4
cel_circ_0000184	chrII:730497-730726	+	Y39F10B.1	2	6	28	17	100	109	232	251	0.216202	D-10/L4; D-7/L4
cel_circ_0000291	chrIII:187793-188131	-	mxl-2	15	19	23	38	370	519	1204	1281	0.216202	D-10/L4
cel_circ_0000804	chrIV:2652817-2654001	-	Y69A2AR.31	19	24	43	29	43	32	34	30	0.216202
cel_circ_new_0005982	chrV:17854458-17855989	-	tcc-1	1	0	8	7	278	368	767	990	0.216675
cel_circ_0001450	chrIV:7137638-7139020	-	hecd-1	1	1	2	7	159	258	186	219	0.217867	D-10/D-1; D-10/L4
cel_circ_new_0000549	chrI:14975418-14977881	+	klu-1	0	1	6	8	5	10	11	13	0.217985
cel_circ_new_0003161	chrIII:1850717-1851124	+	pqn-82	0	3	14	21	27	101	213	245	0.220181	D-7/L4
cel_circ_new_0006442	chrV:5059912-5060204	-	mlk-1	2	8	7	11	99	101	77	114	0.220225	D-10/L4
cel_circ_0000603	chrV:4571728-4572388	+	Y61A9LA.3	95	120	148	161	174	187	194	197	0.221015
cel_circ_new_0002857	chrIII:11864946-11866206	-	taf-12	0	2	5	7	94	144	191	212	0.221931
cel_circ_0000254	chrII:11118371-11119156	+	mat-2	4	8	13	15	364	541	461	489	0.222393	D-10/L4
cel_circ_new_0004995	chrIV:5601649-5603096	+	fkh-7	0	2	9	2	136	118	231	302	0.222498
cel_circ_0000735	chrIII:12886888-12889974	-	unc-71	1	0	2	6	51	113	210	233	0.222804
cel_circ_0000028	chrI:1525844-1532397	+	Y92H12A.4	1	1	3	7	101	118	91	111	0.223205
cel_circ_new_0004893	chrIV:4018486-4028127	-	hlh-30	1	0	4	6	73	55	99	132	0.223205	D-10/D-1
cel_circ_new_0006018	chrV:18109818-18111656	+	Y37H2A.1	0	3	4	8	135	234	366	319	0.223205	D-1/L4; D-7/L4
cel_circ_new_0006195	chrV:19677203-19679638	+	mrp-7	2	1	8	5	180	414	479	428	0.224278	D-7/D-1
cel_circ_new_0006120	chrV:19021551-19024110	-	Y39B6A.29	0	0	4	6	0	3	7	12	0.224347
cel_circ_new_0004722	chrIV:2228257-2229294	+	T04C4.1	2	1	6	10	211	294	320	396	0.226933
cel_circ_0000350	chrIII:2479488-2480039	+	smg-6	19	16	53	33	110	137	149	155	0.229621	D-7/D-1; D-7/L4
cel_circ_0001426	chrI:6074035-6076173	-	ZK484.4	7	4	25	28	244	379	876	856	0.229621	D-10/D-1; D-10/L4
cel_circ_new_0003263	chrIII:2352181-2353657	+	gip-1	2	1	7	8	317	540	631	567	0.229621
cel_circ_new_0000733	chrI:2172003-2186713	+	afd-1	0	1	2	6	152	193	279	352	0.229645
cel_circ_new_0000291	chrI:13166923-13167566	+	F22G12.5	0	1	2	6	99	136	233	230	0.230764
cel_circ_new_0003147	chrIII:1830465-1830918	+	Y39A3CL.7	0	2	6	7	153	282	408	429	0.231406
cel_circ_0001014	chrX:15271226-15272952	-	kin-20	2	3	6	9	235	198	181	225	0.234695
cel_circ_0001135	chrIII:2955060-2955599	+	H05C05.1	2	3	12	8	240	348	204	250	0.23504
cel_circ_0000497	chrIV:2403910-2404482	-	Y38F2AR.12	15	21	45	54	96	34	63	99	0.236024	D-10/L4
cel_circ_new_0002030	chrII:15268211-15270973	+	2RSSE.1	6	2	8	12	54	50	40	83	0.23668
cel_circ_new_0006327	chrV:2642701-2643080	+	W02H5.2	0	1	7	2	61	144	202	180	0.23831
cel_circ_0001321	chrII:94310-94583	-	C50D2.7	1	1	8	6	198	173	295	332	0.240772	D-10/D-1; D-10/L4; D-7/D-1; D-7/L4
cel_circ_new_0005621	chrV:10859641-10865792	-	saeg-1	0	2	6	3	1109	1357	1716	1547	0.240772
cel_circ_new_0000736	chrI:2173753-2185918	+	afd-1	1	0	5	7	379	526	1140	1247	0.245385
cel_circ_new_0003489	chrIII:3574147-3574376	+	nhr-6	0	2	7	4	10	19	25	29	0.24754
cel_circ_0000814	chrI:4562457-4562712	+	D-1007.15	1	3	7	6	21	25	27	19	0.24796
cel_circ_0000689	chrV:20100113-20101257	+	sec-23	4	5	4	11	403	320	316	304	0.248878
cel_circ_new_0001611	chrII:1143907-1145058	+	pod-2	0	1	3	7	228	268	496	637	0.248878	D-7/L4
cel_circ_new_0006713	chrX:10099065-10101998	+	W07E11.1	0	1	2	6	112	157	194	198	0.248878
cel_circ_0001342	chrIV:2000901-2001310	+	xpc-1	0	1	5	6	189	277	429	564	0.249586
cel_circ_new_0002701	chrIII:1084061-1084461	+	par-2	3	2	12	14	448	521	698	653	0.259029	D-10/D-1
cel_circ_0000572	chrIV:13702617-13703156	-	tlp-1	51	71	100	84	142	188	137	120	0.25919
cel_circ_0000690	chrV:20103206-20103433	+	sec-23	52	86	165	159	948	811	1038	916	0.259482	D-10/D-1; D-10/L4
cel_circ_0000578	chrIV:15461284-15467732	-	ntl-11	2	3	8	7	108	221	188	142	0.259489	D-10/L4
cel_circ_new_0000837	chrI:322784-323352	-	xpo-2	0	0	3	6	81	172	244	299	0.25962
cel_circ_new_0001806	chrII:13240686-13241435	-	F15D4.4	1	2	2	10	6	5	7	9	0.259788	D-10/L4
cel_circ_new_0004678	chrIV:1865372-1873692	+	egl-4	1	1	7	6	917	938	1343	1553	0.261234
cel_circ_new_0005510	chrIV:969802-970056	+	plx-1	3	2	9	11	143	133	195	212	0.261234	D-10/D-1
cel_circ_new_0004593	chrIV:1574713-1575043	-	npp-8	1	3	9	8	226	339	379	478	0.263611	D-7/L4
cel_circ_new_0001197	chrI:6580185-6581144	+	let-607	0	3	4	8	131	176	270	304	0.264943	D-1/L4
cel_circ_new_0002832	chrIII:11752005-11752596	-	gbf-1	1	2	6	4	652	644	630	748	0.267402
cel_circ_0000385	chrIII:5236891-5237473	+	prx-10	24	29	48	44	150	202	221	192	0.279543
cel_circ_0000201	chrII:2246477-2246958	+	F54A3.2	10	13	22	23	90	117	101	86	0.280359
cel_circ_0000342	chrIII:2140091-2140332	+	frl-1	17	20	50	53	39	39	63	69	0.280359	D-10/D-1; D-10/L4; D-7/D-1; D-7/L4
cel_circ_new_0002867	chrIII:11897005-11898269	-	tsen-2	1	4	6	12	52	118	119	102	0.281048
cel_circ_new_0000178	chrI:11998780-12000232	+	Y53C10A.5	31	20	43	33	119	65	86	98	0.281135
cel_circ_new_0002770	chrIII:11258912-11260036	-	obr-1	0	1	3	9	167	246	274	365	0.284029
cel_circ_new_0003644	chrIII:5122470-5125361	+	sax-2	1	0	3	6	67	105	179	222	0.284618
cel_circ_new_0003535	chrIII:403501-403707	+	Y55B1BL.1	0	3	3	8	97	98	171	334	0.286367	D-7/L4
cel_circ_0000977	chrI:128696-129333	+	mex-3	6	6	41	55	146	263	718	1155	0.289568	D-7/L4
cel_circ_new_0002899	chrIII:1208132-1211498	+	orc-3	3	2	8	3	40	54	98	144	0.291444
cel_circ_new_0003441	chrIII:3246819-3247162	-	Y53G8AL.2	3	7	9	11	833	763	838	648	0.292357
cel_circ_0000325	chrIII:1515559-1515904	-	M01G5.3	2	3	6	8	104	102	91	115	0.293315
cel_circ_0000817	chrIV:10329096-10336264	-	unc-43	3	5	8	17	439	410	585	505	0.293315
cel_circ_new_0003397	chrIII:3061744-3062885	-	H06I04.6	22	23	74	93	87	146	156	235	0.293315
cel_circ_0000053	chrI:4231142-4232703	+	nab-1	13	16	11	7	94	74	103	122	0.293885
cel_circ_0000964	chrV:12023602-12024160	-	pkc-1	1	4	10	7	593	714	1024	993	0.294032	D-10/L4; D-7/L4
cel_circ_0000786	chrIII:6696750-6698910	+	rbf-1	2	2	4	8	54	50	45	58	0.295701	D-10/D-1; D-10/L4
cel_circ_new_0007544	chrX:5679287-5679699	-	set-19	2	2	6	5	52	22	24	23	0.295701
cel_circ_new_0001843	chrII:1346069-1347703	+	jip-1	1	3	12	13	180	170	309	337	0.296208
cel_circ_new_0003437	chrIII:3201854-3202133	-	frm-8	0	1	6	7	24	84	146	134	0.296788
cel_circ_0000482	chrIV:1999379-1999703	+	xpc-1	0	2	6	8	74	146	193	238	0.298958
cel_circ_new_0006971	chrX:12915408-12916720	+	pqn-18	2	2	12	10	190	200	368	379	0.298958
cel_circ_new_0001223	chrI:6915341-6915781	+	C48B6.3	3	4	21	18	150	429	814	799	0.304178
cel_circ_0000505	chrIV:3028444-3028942	-	ndnf-1	3	4	6	9	89	40	53	81	0.30497
cel_circ_0001128	chrIII:787318-788327	-	snt-2	0	2	6	6	40	63	95	130	0.305674
cel_circ_0001173	chrII:13802039-13803280	+	ZK131.11	11	13	20	21	63	46	40	64	0.305674
cel_circ_0001230	chrIII:2933339-2934119	+	cdh-1	2	0	3	6	41	20	20	22	0.306744
cel_circ_0001228	chrII:4012449-4013218	+	ephx-1	2	5	13	17	45	64	63	100	0.307183
cel_circ_new_0006970	chrX:12913313-12916720	+	pqn-18	2	2	12	8	278	278	541	566	0.309901	D-7/D-1; D-7/L4
cel_circ_0000016	chrI:1167651-1167976	-	haf-6	2	3	7	8	79	95	42	33	0.310567
cel_circ_new_0002124	chrII:2509523-2510820	+	gbas-1	1	3	17	11	123	202	421	514	0.313584	D-10/D-1; D-10/L4; D-7/L4
cel_circ_0001231	chrII:12231292-12232907	+	sinh-1	1	2	8	8	25	72	70	100	0.314174
cel_circ_new_0006013	chrV:18098675-18100257	+	par-4	2	2	7	10	128	233	282	296	0.314188	D-10/D-1; D-10/L4
cel_circ_new_0003696	chrIII:5673127-5673380	+	par-3	1	0	6	2	251	387	949	1310	0.317339
cel_circ_new_0003722	chrIII:5918825-5919955	-	tdo-2	2	2	7	6	1618	2863	2416	2381	0.319002
cel_circ_new_0006009	chrV:18093986-18094404	+	slr-2	5	5	16	15	221	368	478	452	0.319002	D-10/D-1; D-10/L4
cel_circ_new_0000699	chrI:1929520-1929876	+	hex-4	0	4	9	9	36	57	149	151	0.320347	D-10/L4
cel_circ_new_0000206	chrI:12510782-12512316	+	unc-101	2	2	3	10	130	164	206	150	0.320523
cel_circ_0001356	chrV:14120060-14121018	-	par-1	1	2	15	10	249	315	357	482	0.321314
cel_circ_new_0007102	chrX:14976116-14976683	+	F20D-1.3	0	2	6	7	55	90	142	179	0.321314
cel_circ_new_0006056	chrV:18540396-18543093	+	Y51A2D.7	1	3	6	10	77	111	57	91	0.322913
cel_circ_new_0004175	chrIV:10799675-10800242	+	C06G8.3	1	1	6	3	89	106	123	134	0.323785
cel_circ_0000119	chrI:11593926-11594304	+	unc-75	7	11	17	14	22	14	16	13	0.324216
cel_circ_0001246	chrIV:2614881-2615114	+	daao-1	2	5	21	14	30	25	171	64	0.324936	D-10/D-1; D-10/L4
cel_circ_new_0000085	chrI:11024021-11024599	-	mltn-2	0	3	4	7	3	2	14	18	0.324936
cel_circ_new_0007041	chrX:14288949-14289300	-	madd-3	1	1	6	5	82	93	107	164	0.324936
cel_circ_new_0007824	chrX:9496540-9511162	+	gap-2	4	4	6	3	121	70	46	47	0.324936
cel_circ_new_0001610	chrII:1143907-1144644	+	pod-2	2	1	9	5	228	268	496	637	0.325477	D-10/D-1; D-7/D-1
cel_circ_new_0002434	chrII:7681050-7682045	+	lir-1	1	2	1	6	245	615	1488	1539	0.325806
cel_circ_new_0005941	chrV:16756743-16759245	+	dkf-2	0	1	8	5	53	135	311	428	0.325806	D-10/D-1; D-10/L4
cel_circ_0000358	chrIII:3103642-3103955	-	Y53G8B.2	10	12	16	25	40	48	60	52	0.325956	D-10/L4
cel_circ_0000627	chrV:13162314-13164468	+	noca-1	7	5	18	11	105	151	202	194	0.330349	D-10/D-1; D-7/D-1
cel_circ_0001364	chrI:2492607-2492967	+	Y23H5B.6	1	3	3	7	299	469	434	343	0.330349
cel_circ_0001215	chrV:4503962-4505905	+	unc-62	2	1	6	4	176	171	160	183	0.332064
cel_circ_new_0001194	chrI:6514881-6515268	+	glh-2	48	56	41	74	121	218	149	234	0.338408
cel_circ_0000582	chrIV:16862391-16862831	-	mel-46	2	2	4	6	50	94	73	62	0.339252
cel_circ_0001482	chrII:9364892-9365779	+	mel-11	5	2	16	26	131	203	402	615	0.339252
cel_circ_0000326	chrIII:1585846-1586070	-	sms-3	0	3	6	3	26	45	80	87	0.339627
cel_circ_0001016	chrX:12505818-12506413	-	scd-1	4	9	15	16	125	114	136	166	0.340501	D-7/L4
cel_circ_0001348	chrI:459568-460062	+	tol-1	18	17	50	42	76	106	140	123	0.340782	D-10/L4; D-7/L4
cel_circ_new_0001710	chrII:1228929-1229976	+	F53A10.2	2	5	7	10	353	294	271	596	0.341228
cel_circ_0000337	chrIII:1946068-1948055	-	polh-1	0	1	2	6	95	146	390	394	0.34622
cel_circ_new_0004757	chrIV:2527811-2528522	+	Y69A2AR.16	0	3	6	5	76	131	185	191	0.346859	D-10/L4
cel_circ_new_0000276	chrI:13013376-13013607	+	pmr-1	0	2	4	6	80	127	199	201	0.348653
cel_circ_0000782	chrII:1315960-1317204	+	fcho-1	11	14	75	64	325	615	1572	1933	0.3506	D-10/D-1; D-10/L4; D-7/L4
cel_circ_0000983	chrIII:1572552-1573007	+	rep-1	4	3	13	15	330	421	641	805	0.3506	D-7/D-1; D-7/L4
cel_circ_0001453	chrII:218298-219503	-	ubxn-3	6	9	30	28	127	219	223	262	0.3506
cel_circ_new_0000445	chrI:14322236-14322702	+	src-2	7	1	6	5	47	16	12	27	0.3506
cel_circ_new_0003660	chrIII:5249424-5249744	-	sumv-1	0	1	5	6	22	49	96	83	0.3506
cel_circ_0000143	chrI:13573955-13574641	+	nyn-2	2	1	11	12	29	72	162	174	0.350627
cel_circ_0000870	chrI:11920146-11920608	-	fdps-1	0	2	2	6	271	406	594	482	0.350627
cel_circ_new_0004969	chrIV:4740784-4743054	-	hoe-1	0	2	3	6	190	364	670	601	0.350627
cel_circ_0000969	chrIII:543879-544079	+	T22F7.1	16	21	57	64	29	36	58	81	0.351404	D-10/L4; D-7/L4
cel_circ_0000125	chrI:12494825-12495869	+	T27F6.7	1	2	6	4	21	25	24	22	0.351722
cel_circ_0000931	chrI:11275556-11275755	-	F36D-1.9	16	16	50	36	9	18	25	25	0.352188	D-7/D-1; D-7/L4
cel_circ_0000281	chrII:14870697-14874918	+	R05H10.3	3	6	25	33	164	316	510	572	0.352319
cel_circ_new_0006167	chrV:19345513-19345770	-	C14B4.2	1	1	4	6	18	16	21	22	0.355883
cel_circ_new_0002203	chrII:4040355-4040923	+	pqn-48	2	2	8	8	691	1089	1570	1207	0.356465	D-10/D-1; D-10/L4
cel_circ_0001217	chrIV:10327601-10334169	-	unc-43	6	13	17	21	162	163	209	181	0.358038
cel_circ_0001220	chrI:6354899-6355238	+	bli-4	2	0	5	7	66	70	160	191	0.358038
cel_circ_new_0001352	chrI:8578786-8580107	-	rskn-1	0	1	4	8	49	87	215	247	0.358038	D-10/D-1; D-10/L4
cel_circ_new_0002090	chrII:235461-235745	-	laat-1	0	3	7	7	163	252	383	354	0.358038
cel_circ_new_0002211	chrII:4172462-4172867	-	R03H10.6	0	0	6	4	42	419	1241	1222	0.358038
cel_circ_new_0004521	chrIV:14619450-14619857	+	dmd-6	30	37	73	87	381	246	472	553	0.359698
cel_circ_0001112	chrI:284308-285211	+	marc-4	2	4	8	10	13	12	16	15	0.362372	D-10/D-1; D-10/L4
cel_circ_new_0003297	chrIII:2482736-2484286	+	smg-6	3	5	12	14	71	92	112	137	0.362372
cel_circ_0001121	chrIII:1209186-1210041	+	orc-3	0	3	5	7	101	166	281	328	0.362552	D-1/L4
cel_circ_new_0002884	chrIII:12023528-12023980	+	brp-1	2	2	13	15	3213	5041	11494	11994	0.362552	D-10/D-1; D-10/L4; D-7/D-1; D-7/L4
cel_circ_0000676	chrV:19080476-19080865	-	nhr-95	8	9	21	22	26	37	41	43	0.363234
cel_circ_0000010	chrI:865730-866858	+	Y95B8A.8	1	4	3	9	45	59	56	80	0.363536	D-10/L4
cel_circ_0001015	chrIV:7437478-7437859	+	unc-82	3	6	3	1	77	69	59	74	0.363536
cel_circ_0001075	chrIV:17102157-17102381	-	Y116A8C.30	3	6	13	11	444	574	707	528	0.363536	D-10/L4
cel_circ_new_0003041	chrIII:13511627-13512114	-	mlh-1	2	2	16	11	53	145	236	290	0.363536
cel_circ_new_0004772	chrIV:2684752-2688019	-	egrh-3	3	1	3	6	139	210	297	262	0.363536
cel_circ_0000910	chrI:971459-971950	-	shc-1	18	8	19	17	40	50	54	65	0.363921
cel_circ_0000857	chrIII:2920609-2921016	-	R10F2.4	3	6	7	9	14	10	8	15	0.36582
cel_circ_0000368	chrIII:3535907-3536338	-	C54C6.6	5	5	12	10	93	208	231	158	0.369583
cel_circ_new_0005012	chrIV:5803955-5805481	-	lntl-1	1	2	4	7	579	561	761	736	0.369696
cel_circ_0000137	chrI:13013376-13013945	+	pmr-1	3	7	4	4	80	127	199	201	0.371888
cel_circ_new_0003242	chrIII:2214109-2214499	+	C39B5.14	0	0	8	6	2	18	119	57	0.371888
cel_circ_0001442	chrII:2983816-2984604	+	nhr-88	4	1	6	7	243	276	279	390	0.376181
cel_circ_0001373	chrI:11394746-11395177	-	aat-9	1	4	13	11	214	260	380	395	0.376741	D-10/L4
cel_circ_new_0005885	chrV:14833634-14836417	-	ret-1	0	2	7	8	165	342	478	539	0.376741
cel_circ_new_0001264	chrI:7348060-7348507	+	F52A8.6	0	2	6	6	271	484	972	845	0.381721
cel_circ_new_0004633	chrIV:16958067-16958465	+	Y116A8C.13	2	4	12	14	210	273	305	348	0.381721	D-7/D-1; D-7/L4
cel_circ_new_0004371	chrIV:13014613-13024618	+	mbk-2	2	2	6	2	95	85	95	127	0.382227
cel_circ_0000738	chrIII:12969607-12969938	-	Y39E4A.3	2	2	6	6	844	746	736	886	0.382447
cel_circ_0000481	chrIV:1986267-1986737	+	Y76B12C.6	12	17	73	59	179	345	702	585	0.383189	D-7/D-1; D-7/L4
cel_circ_0000404	chrIII:8014407-8015032	-	F44B9.5	4	3	12	11	67	99	122	94	0.387748
cel_circ_new_0002064	chrII:2193693-2194114	-	C33C12.10	4	9	19	21	134	161	202	222	0.388423
cel_circ_0001087	chrIV:1610865-1611242	+	dsl-3	1	2	18	19	3	21	210	368	0.389701	D-10/D-1; D-10/L4; D-7/D-1; D-7/L4
cel_circ_new_0005206	chrIV:8235824-8236203	-	nhr-66	1	6	11	5	623	1176	1583	1432	0.396155
cel_circ_0000427	chrIII:10667689-10669340	+	cnt-2	1	3	7	5	79	106	106	104	0.398444
cel_circ_0001134	chrIII:3019169-3019673	-	daf-2	9	14	25	38	86	131	212	214	0.398444	D-10/D-1; D-10/L4
cel_circ_new_0006292	chrV:20701581-20701819	-	F53F8.5	10	6	13	7	293	470	888	898	0.398444
cel_circ_0000932	chrI:2201729-2202168	+	afd-1	2	4	9	5	284	295	377	455	0.400565
cel_circ_0000472	chrIV:1412840-1413213	-	Y77E11A.7	3	3	14	21	142	192	354	419	0.400973
cel_circ_0001283	chrV:12222140-12222679	+	vab-8	5	6	11	15	148	140	150	201	0.400973
cel_circ_new_0005566	chrV:10331078-10332112	-	crm-1	4	4	20	17	47	36	96	124	0.400973	D-10/D-1; D-10/L4; D-7/D-1; D-7/L4
cel_circ_0000160	chrI:14427068-14429010	+	hpo-13	11	20	23	30	151	141	163	201	0.401278	D-7/L4
cel_circ_0000313	chrIII:1074179-1076555	-	uaf-1	28	36	82	71	132	200	197	216	0.402723	D-7/L4
cel_circ_new_0003294	chrIII:2481897-2484286	+	smg-6	0	1	2	6	60	71	64	107	0.402723
cel_circ_0000165	chrI:14712634-14713789	+	Y54E5A.7	1	5	3	7	94	136	306	356	0.405254	D-10/L4
cel_circ_0000822	chrII:8885179-8885542	+	ddx-19	6	5	4	2	817	1056	984	1098	0.406922	L4/D-10
cel_circ_0000335	chrIII:1927676-1931287	+	pqn-41	11	24	54	57	167	251	456	530	0.406967	D-10/L4
cel_circ_0001011	chrV:14833634-14834572	-	ret-1	2	12	33	34	165	342	478	539	0.406967	D-10/D-1; D-10/L4; D-7/L4
cel_circ_new_0002924	chrIII:12329463-12329812	+	zip-12	100	106	198	211	340	425	827	930	0.406967	D-10/D-1
cel_circ_new_0004742	chrIV:2392021-2393661	+	eri-5	1	3	7	12	62	147	286	237	0.406967
cel_circ_0000129	chrI:12742413-12743678	+	uba-2	5	8	16	27	153	350	554	510	0.407212	D-10/D-1; D-10/L4
cel_circ_0000046	chrI:3253862-3254447	+	cogc-1	3	7	18	9	114	134	272	299	0.407461	D-7/L4
cel_circ_0001214	chrI:1140802-1147585	-	Y48G8AL.10	3	2	2	7	63	78	86	92	0.408982	D-10/D-1; D-10/L4
cel_circ_new_0003960	chrIII:8411021-8411379	+	ZK353.9	2	1	9	6	41	92	170	151	0.412668	D-10/D-1
cel_circ_new_0006696	chrV:9850206-9852730	-	lsy-12	2	1	5	8	140	249	346	345	0.418996
cel_circ_0000352	chrIII:2482736-2483120	+	smg-6	19	37	68	73	71	92	112	137	0.421286
cel_circ_new_0007801	chrX:9239948-9241422	-	lgc-4	8	7	16	14	5	6	6	3	0.423877
cel_circ_0001024	chrII:2721208-2721973	-	nep-2	4	1	6	6	101	113	99	101	0.425236
cel_circ_0000589	chrV:310114-310389	-	phf-10	3	5	21	15	539	918	1626	1752	0.427406	D-7/L4
cel_circ_0001071	chrI:12891840-12892398	+	pad-1	1	2	6	4	72	86	91	106	0.432251
cel_circ_new_0001489	chrII:10397292-10397780	+	T09F3.5	3	8	15	12	132	221	255	235	0.432251	D-7/L4
cel_circ_0000732	chrI:14572718-14575299	-	Y105E8A.25	2	2	6	3	140	137	130	160	0.432814
cel_circ_new_0000081	chrI:10981490-10982551	-	Y52B11A.4	10	8	16	11	8	7	3	8	0.434349
cel_circ_0000494	chrIV:2390820-2391249	+	eri-5	4	9	20	31	47	78	165	145	0.436642	D-10/D-1; D-10/L4
cel_circ_0000770	chrII:9362043-9362373	+	mel-11	1	2	6	12	521	659	1436	1667	0.436642
cel_circ_new_0000780	chrI:2622317-2622629	+	Y23H5A.2	1	3	4	10	165	277	333	402	0.436642
cel_circ_new_0004686	chrIV:1942436-1943905	+	denn-4	1	3	8	3	50	50	68	75	0.437028
cel_circ_new_0005410	chrIV:8634884-8635407	+	dgk-4	1	0	3	6	202	340	740	1070	0.437028	D-10/D-1; D-7/D-1
cel_circ_0000487	chrIV:2227079-2227474	+	T04C4.1	6	10	22	34	52	84	95	128	0.440777	D-10/D-1; D-10/L4
cel_circ_0000296	chrIII:305647-306687	+	Y50D-7A.1	19	19	44	59	67	76	67	107	0.441938
cel_circ_0000501	chrIV:2515056-2515385	+	Y69A2AR.16	26	28	66	96	291	335	572	638	0.446888
cel_circ_new_0005208	chrIV:8235824-8236602	-	nhr-66	9	14	26	33	623	1176	1583	1432	0.446907	D-10/L4; D-7/D-1; D-7/L4
cel_circ_0000282	chrII:14881033-14881377	+	R05H10.3	6	5	11	16	90	182	259	271	0.449549
cel_circ_0000779	chrIII:1811051-1811374	-	clp-4	1	6	12	7	63	106	154	233	0.449664
cel_circ_new_0002061	chrII:2184050-2185769	-	gba-2	1	1	3	7	52	227	386	376	0.454318
cel_circ_new_0003329	chrIII:2708873-2709726	-	Y71H2AM.10	1	1	9	2	12	17	34	49	0.454889
cel_circ_new_0005703	chrV:12197140-12197395	+	ZK836.2	1	2	7	4	1011	1075	1602	1680	0.455701
cel_circ_0001239	chrI:13641799-13643307	-	dkf-1	2	3	8	7	75	47	84	110	0.459328
cel_circ_0000178	chrII:408982-409442	-	C24H12.5	1	2	4	7	80	137	149	154	0.46072
cel_circ_0000793	chrII:1506549-1507225	+	fgt-1	1	3	6	5	220	261	268	271	0.46072	D-7/L4
cel_circ_new_0000536	chrI:14880609-14881174	-	frm-1	1	2	6	6	111	141	121	177	0.46072
cel_circ_new_0003911	chrIII:797151-798022	+	trpp-11	1	5	3	8	522	742	1430	1342	0.46072	D-10/L4
cel_circ_new_0006263	chrV:20257334-20257628	-	mdt-17	0	1	4	6	48	76	227	241	0.461378	D-10/D-1; D-10/L4
cel_circ_0000107	chrI:10977649-10978056	+	Y52B11A.3	31	28	58	54	350	381	527	491	0.461914
cel_circ_0001434	chrII:464020-464570	-	nfyb-1	1	4	10	8	226	318	510	500	0.461914	D-7/L4
cel_circ_0000856	chrII:12347273-12349593	-	ras-1	1	3	3	7	138	112	160	198	0.464245
cel_circ_0001406	chrIII:12786996-12789938	+	lgc-37	4	4	8	11	22	20	23	24	0.464517	D-10/D-1
cel_circ_0000496	chrIV:2392021-2393358	+	eri-5	1	1	9	7	62	147	286	237	0.46463	D-7/D-1; D-7/L4
cel_circ_0001354	chrIV:1007536-1008604	-	Y55F3AM.9	1	1	8	4	465	451	960	881	0.466156
cel_circ_0000357	chrIII:3103168-3103955	-	Y53G8B.2	4	2	4	8	142	166	260	235	0.467409	D-10/D-1
cel_circ_0000887	chrV:19032572-19032903	+	Y39B6A.27	1	1	3	8	13	32	35	55	0.46897	D-10/D-1; D-10/L4
cel_circ_0000134	chrI:12962966-12963816	-	C47B2.2	2	1	3	6	383	651	735	572	0.470276
cel_circ_new_0003331	chrIII:271743-277630	+	xpd-1	1	1	6	5	247	312	474	454	0.473951
cel_circ_0000459	chrIII:13168867-13169155	-	snpc-1.2	2	5	16	7	96	203	302	244	0.475355	D-7/L4
cel_circ_new_0003833	chrIII:7211441-7212892	+	R151.2	1	3	9	8	469	781	1161	1087	0.475488	D-10/L4
cel_circ_0001070	chrII:15112167-15112626	+	Y53F4B.39	72	70	106	112	580	590	1398	1369	0.476304
cel_circ_0001459	chrI:13058975-13059625	-	nhr-85	3	4	8	8	54	31	25	40	0.476611
cel_circ_0000192	chrII:1495640-1496687	-	emc-1	3	4	10	15	232	301	411	500	0.479648	D-7/L4
cel_circ_0000286	chrII:15222824-15223191	+	spsb-1	0	1	5	6	54	121	254	285	0.479648
cel_circ_0000362	chrIII:3109894-3110184	-	Y53G8B.3	7	38	24	22	12	28	19	16	0.479648	D-10/L4; D-7/L4
cel_circ_0000454	chrIII:12677261-12678915	+	elpc-2	6	2	5	3	435	538	396	373	0.479648
cel_circ_0001089	chrIV:10170739-10171744	-	pxf-1	6	1	6	3	250	391	811	856	0.479648
cel_circ_0000911	chrI:2035683-2036009	-	Y20F4.4	78	134	207	228	74	191	345	296	0.47976	D-10/L4; D-7/L4
cel_circ_0000341	chrIII:2114786-2115990	-	Y48G9A.11	2	4	7	10	25	41	62	47	0.494731
cel_circ_0001176	chrIV:7715468-7716624	-	F33D4.6	7	8	1	0	1169	640	9	20	0.495571	L4/D-7
cel_circ_0000117	chrI:11574157-11575702	-	F15D3.6	31	34	55	62	271	290	333	386	0.499992	D-10/L4
cel_circ_new_0002793	chrIII:11335437-11337518	+	T28D6.5	5	5	10	6	164	131	134	138	0.499992
cel_circ_new_0006090	chrV:18851081-18851352	+	nhr-230	2	4	6	12	73	84	110	94	0.502178
cel_circ_0001398	chrII:11073409-11073881	-	unc-53	2	1	6	4	129	112	130	207	0.505248	D-7/D-1
cel_circ_new_0006040	chrV:18464370-18464799	+	ZK228.4	1	3	2	7	47	153	68	127	0.505248	D-10/D-1; D-10/L4
cel_circ_0000452	chrIII:12635547-12635860	+	pqn-80	3	6	4	11	52	78	59	80	0.507336
cel_circ_0001079	chrI:1674940-1675386	-	Y71G12B.35	11	12	13	12	26	32	50	56	0.509335
cel_circ_new_0005493	chrIV:9512395-9512774	-	C33A12.3	3	5	6	17	179	333	381	510	0.510014
cel_circ_new_0002980	chrIII:12673676-12678915	+	elpc-2	4	10	4	2	116	128	113	98	0.51029
cel_circ_new_0007149	chrX:16018674-16019264	+	nhx-1	2	3	7	6	109	222	200	184	0.51029
cel_circ_0000221	chrII:4578120-4579349	+	vab-1	8	4	29	31	311	289	723	856	0.512451
cel_circ_0001455	chrI:9612905-9613389	-	K07A1.9	2	3	6	10	60	76	114	114	0.515868
cel_circ_0000333	chrIII:1927676-1927949	+	pqn-41	127	157	270	305	167	251	456	530	0.518263
cel_circ_0001149	chrIV:5653348-5653876	-	skn-1	3	5	15	19	151	232	269	370	0.520127
cel_circ_new_0000554	chrI:15016074-15016595	-	F33H2.6	5	3	4	8	645	599	651	625	0.520127
cel_circ_new_0005038	chrIV:6101421-6102976	+	lag-1	3	2	3	6	58	139	231	274	0.520127
cel_circ_new_0003486	chrIII:3497031-3499057	-	M01F1.9	2	1	10	10	114	202	519	510	0.521111	D-7/D-1; D-7/L4
cel_circ_new_0001056	chrI:5313517-5313924	-	let-526	2	6	12	12	579	672	1200	1306	0.523927	D-10/L4; D-7/L4
cel_circ_new_0001595	chrII:1121587-1121802	-	sut-1	2	5	11	10	36	69	77	87	0.52428	D-10/L4
cel_circ_new_0005581	chrV:10468516-10471116	+	egl-9	6	2	5	7	64	32	28	39	0.525406
cel_circ_new_0002990	chrIII:12739983-12742049	+	ssl-1	1	1	5	6	87	101	135	159	0.526919
cel_circ_0000491	chrIV:2278891-2279181	-	lin-1	86	117	154	186	94	143	139	138	0.528867
cel_circ_new_0002181	chrII:3534566-3535385	-	apd-3	2	2	2	7	213	267	167	195	0.529101
cel_circ_0001472	chrII:2796331-2796883	-	nhr-119	32	53	77	78	24	18	21	39	0.529113
cel_circ_0001211	chrI:1247362-1247590	+	herc-1	1	2	5	10	81	126	161	183	0.531555
cel_circ_0000439	chrIII:11688131-11688336	+	crh-1	82	162	332	344	393	613	1058	1419	0.538432	D-10/D-1; D-10/L4; D-7/D-1; D-7/L4
cel_circ_new_0004942	chrIV:4412981-4413493	+	ell-1	4	6	8	15	580	517	541	796	0.540375
cel_circ_new_0006017	chrV:18109818-18110124	+	Y37H2A.1	2	1	6	7	135	234	366	319	0.543442	D-10/D-1; D-7/D-1
cel_circ_0000097	chrI:9548227-9548663	+	swah-1	14	27	91	93	171	368	953	828	0.550476	D-10/D-1; D-10/L4; D-7/L4
cel_circ_new_0004543	chrIV:1492043-1492314	-	npp-20	1	3	6	3	318	298	462	383	0.550476
cel_circ_0001020	chrV:18841198-18841813	+	nhr-65	41	59	59	59	62	72	60	64	0.551439
cel_circ_0000406	chrIII:8739437-8741117	-	pdhk-2	2	2	4	6	173	185	245	196	0.552753
cel_circ_0000809	chrV:18842540-18842740	+	nhr-65	5	2	5	8	24	28	37	37	0.554013
cel_circ_0000367	chrIII:3498172-3499057	-	M01F1.9	16	32	51	54	72	138	366	296	0.55427	D-10/L4; D-7/L4
cel_circ_new_0000457	chrI:14426378-14426832	+	hpo-13	3	2	6	5	431	461	443	582	0.554786
cel_circ_new_0002767	chrIII:11250095-11250439	+	rsks-1	1	2	7	7	479	624	698	900	0.555026
cel_circ_new_0005842	chrV:14116446-14117770	-	par-1	3	5	16	10	656	845	1296	1341	0.557335
cel_circ_new_0001582	chrII:11133524-11134112	-	F40F8.5	2	6	13	9	520	785	1784	2260	0.565726	D-10/L4; D-7/L4
cel_circ_0000908	chrIII:1934183-1938100	+	pqn-41	1	2	4	7	285	433	579	622	0.568799	D-10/D-1; D-10/L4
cel_circ_0000980	chrX:9420709-9422225	+	fln-2	7	11	12	13	440	402	404	444	0.573645
cel_circ_new_0002582	chrII:9362043-9363355	+	mel-11	4	2	5	10	521	659	1436	1667	0.575436	D-10/D-1; D-10/L4
cel_circ_0000338	chrIII:1947643-1948055	-	polh-1	8	11	37	47	212	344	948	943	0.576721	D-10/D-1; D-10/L4; D-7/L4
cel_circ_0000108	chrI:11086725-11088545	-	hmr-1	2	4	11	12	147	150	273	274	0.578001	D-10/D-1; D-10/L4
cel_circ_0000392	chrIII:6591705-6592175	-	F20H11.1	6	5	4	3	75	102	116	89	0.585525
cel_circ_new_0006801	chrX:11174040-11176015	-	F13D2.1	2	4	8	6	133	106	185	200	0.586792	D-7/L4
cel_circ_0001297	chrV:14114475-14116680	-	par-1	14	14	38	33	83	85	127	145	0.589282
cel_circ_new_0002942	chrIII:12418845-12420722	-	tat-1	8	15	29	30	218	242	332	400	0.589689	D-7/L4
cel_circ_new_0006077	chrV:18646355-18646814	+	egas-1	21	39	114	105	8	10	24	20	0.589689	D-7/D-1; D-7/L4
cel_circ_new_0007037	chrX:14217172-14217584	+	K06G5.1	4	2	3	7	657	1007	1375	2036	0.589689
cel_circ_new_0002977	chrIII:12649658-12650328	+	pqn-80	3	3	6	5	100	150	99	122	0.590358
cel_circ_0000479	chrIV:1933689-1938199	+	denn-4	19	19	33	53	299	346	453	523	0.594189	D-10/D-1; D-10/L4
cel_circ_0000903	chrIV:2706134-2706602	-	ubc-8	3	4	12	10	76	80	144	223	0.59548	D-7/D-1
cel_circ_new_0006551	chrV:7077231-7079705	+	npa-1	13	12	11	10	600	463	283	307	0.597247
cel_circ_new_0003178	chrIII:1929105-1929473	+	pqn-41	8	8	21	17	69	118	170	211	0.599278
cel_circ_0000488	chrIV:2229795-2230106	+	T04C4.1	9	12	32	26	54	77	85	118	0.604047
cel_circ_new_0002891	chrIII:1205336-1205749	+	Y119D3B.12	2	4	9	7	106	158	98	119	0.607229
cel_circ_new_0003964	chrIII:8440737-8441114	-	ufbp-1	10	8	19	15	293	340	453	522	0.608305
cel_circ_new_0003215	chrIII:2114786-2115231	-	Y48G9A.11	1	4	9	5	25	41	62	47	0.631231
cel_circ_new_0006934	chrX:12505606-12506413	-	scd-1	3	4	7	4	73	67	73	94	0.639428
cel_circ_0000628	chrV:13162314-13167724	+	noca-1	3	3	9	8	105	151	202	194	0.640213
cel_circ_0000883	chrIII:8495017-8498559	+	pac-1	5	11	8	12	44	59	84	91	0.640213	D-10/L4
cel_circ_new_0002196	chrII:3961688-3962853	+	sea-2	3	3	9	8	52	40	66	86	0.642365
cel_circ_new_0002288	chrII:5231962-5232593	+	EGAP2.1	1	1	3	7	46	43	84	114	0.648233
cel_circ_new_0001341	chrI:8398917-8399509	+	nepr-1	3	2	5	7	169	215	253	266	0.652571
cel_circ_0001055	chrIII:2925283-2926301	+	cdh-1	4	7	5	13	45	40	43	52	0.654139
cel_circ_0001476	chrII:13344966-13345325	-	dmsr-3	11	8	13	12	8	12	10	8	0.654221
cel_circ_new_0003189	chrIII:1957584-1957859	-	mboa-6	1	1	6	6	1169	1176	1264	1147	0.655976
cel_circ_0000305	chrIII:797768-798022	+	trpp-11	3	7	13	16	179	217	424	436	0.660378	D-7/L4
cel_circ_0000892	chrIII:6126669-6127921	-	mvk-1	6	3	7	5	368	425	460	444	0.660378	D-7/D-1
cel_circ_0000311	chrIII:987251-987521	+	tbc-10	5	9	16	24	32	41	59	81	0.664665
cel_circ_0000363	chrIII:3113770-3114043	-	nipa-1	27	43	75	98	127	123	223	309	0.665485	D-10/D-1; D-10/L4; D-7/L4
cel_circ_0000172	chrII:235461-235995	-	laat-1	8	6	13	14	163	252	383	354	0.667629	D-10/D-1
cel_circ_0000032	chrI:1817300-1817612	+	Y71G12B.2	13	28	69	62	14	23	46	40	0.669237
cel_circ_new_0001429	chrI:9441940-9442279	-	mec-8	8	5	3	5	262	234	220	284	0.675304
cel_circ_0000668	chrV:18867289-18868206	-	emb-4	1	3	2	6	215	262	176	198	0.675952
cel_circ_0000397	chrIII:6823151-6823501	+	ten-1	3	2	2	7	14	8	14	15	0.677534
cel_circ_new_0000486	chrI:14585521-14604138	-	Y105E8A.25	6	5	12	8	230	305	384	449	0.679148
cel_circ_new_0003052	chrIII:13649505-13650686	+	set-16	1	1	5	8	133	150	221	232	0.687297
cel_circ_new_0001613	chrII:11456769-11457248	-	W02B12.4	1	3	9	8	39	64	128	122	0.707418
cel_circ_0000116	chrI:11390947-11392185	-	aat-9	6	3	11	7	57	68	122	107	0.714905
cel_circ_0000840	chrII:5334527-5334801	+	vhp-1	10	7	21	21	118	143	251	275	0.714905	D-10/D-1
cel_circ_new_0004999	chrIV:5653348-5655908	-	skn-1	1	1	2	7	151	232	269	370	0.719773
cel_circ_0000130	chrI:12762137-12762817	-	amx-2	21	16	15	15	66	58	35	35	0.71981
cel_circ_new_0006374	chrV:3745159-3745644	+	mtm-9	1	3	9	7	149	199	324	332	0.724225
cel_circ_0000017	chrI:1225175-1225535	-	Y48G8AL.13	1	3	7	7	209	258	444	462	0.725394
cel_circ_0001242	chrI:1646957-1647235	-	mab-20	9	9	6	5	15	14	10	24	0.727479
cel_circ_0001308	chrIV:3690519-3690870	-	taf-6.2	3	4	3	7	115	156	115	127	0.728028
cel_circ_0001051	chrII:13865944-13866384	-	Y51H1A.2	1	4	10	6	46	113	147	156	0.729571
cel_circ_0000876	chrV:14115457-14116680	-	par-1	86	75	108	94	438	585	802	938	0.733798
cel_circ_new_0003241	chrIII:2212257-2213486	+	C39B5.14	0	1	5	7	2	25	118	71	0.737727
cel_circ_0000632	chrV:14131639-14133295	-	par-1	4	9	12	14	198	270	339	340	0.746962
cel_circ_0000334	chrIII:1927676-1929473	+	pqn-41	67	99	179	165	167	251	456	530	0.747009
cel_circ_0001393	chrX:9993630-9996807	-	grk-1	1	3	7	5	211	251	330	393	0.747009
cel_circ_new_0007045	chrX:14339462-14340481	-	sel-7	6	3	7	5	11	4	14	3	0.750901
cel_circ_new_0005442	chrIV:8975796-8976287	+	C53B4.4	1	4	5	6	831	1008	1882	1959	0.753201
cel_circ_0001389	chrIV:15516537-15518787	-	Y73F8A.32	9	10	31	26	30	41	122	134	0.758908
cel_circ_0001120	chrIII:1814396-1815568	-	clp-4	5	13	26	33	102	191	341	373	0.760572	D-10/D-1; D-10/L4
cel_circ_new_0004930	chrIV:4256059-4256873	+	ama-1	4	8	9	11	485	830	743	741	0.775366
cel_circ_new_0001395	chrI:9104048-9106054	-	gei-17	1	2	6	3	180	362	808	865	0.79056
cel_circ_new_0004157	chrIV:10500445-10501126	-	tax-6	21	14	20	20	270	228	187	214	0.791705
cel_circ_new_0001730	chrII:12539727-12541643	+	F49C5.4	1	3	2	7	1	0	4	6	0.810981
cel_circ_0000593	chrV:958604-959016	-	sqv-6	35	51	102	99	154	254	491	533	0.827591	D-10/D-1; D-10/L4; D-7/L4
cel_circ_0000203	chrII:2509523-2509859	+	gbas-1	10	23	47	66	123	202	421	514	0.828561	D-7/D-1; D-7/L4
cel_circ_new_0005203	chrIV:8231522-8231836	-	nhr-66	18	34	66	70	78	123	194	173	0.82974	D-10/L4; D-7/L4
cel_circ_0000594	chrV:1188334-1193104	-	Y50D4A.4	5	9	14	19	49	88	103	110	0.831947
cel_circ_new_0006348	chrV:308572-308887	-	phf-10	33	47	136	138	340	634	1087	1304	0.832055	D-7/D-1; D-7/L4
cel_circ_0000970	chrIII:2915458-2915760	+	cdh-1	6	5	8	8	45	36	37	38	0.833168
cel_circ_0000879	chrX:10516370-10518009	+	vab-3	3	3	6	8	40	29	44	54	0.834365
cel_circ_0000113	chrI:11376426-11376695	+	F56G4.4	5	11	26	20	44	127	233	234	0.834546	D-10/D-1; D-10/L4; D-7/L4
cel_circ_new_0000344	chrI:13484106-13484439	-	Y48G10A.2	2	5	5	7	331	537	643	597	0.857836
cel_circ_0000394	chrIII:6762461-6767980	+	dig-1	15	11	14	19	130	88	130	162	0.867418
cel_circ_0000630	chrV:13647054-13647167	-	H37A05.4	17	23	13	40	16	29	12	50	0.873824
cel_circ_0001403	chrX:3552546-3552926	+	rgs-7	5	8	6	15	48	63	64	94	0.876497
cel_circ_0001204	chrI:1623181-1625003	-	bre-4	6	12	25	32	36	42	127	165	0.879107
cel_circ_new_0005628	chrV:1093272-1096096	+	Y50D4B.4	235	255	282	282	312	331	387	336	0.879107
cel_circ_0000710	chrX:8275168-8276255	+	ksr-1	23	25	29	25	49	50	71	66	0.87915
cel_circ_new_0001250	chrI:7124680-7125148	-	unc-14	9	12	15	14	154	126	179	248	0.880271
cel_circ_new_0002400	chrII:6969193-6969967	-	C15F1.5	1	4	4	8	22	97	102	126	0.880271
cel_circ_new_0004616	chrIV:16368030-16368378	+	C35D6.5	2	5	6	1	8	34	41	3	0.90289
cel_circ_0000489	chrIV:2242178-2242265	-	M70.3	18	26	1	2	206	311	5	14	0.903004	D-1/D-10; D-1/D-7
cel_circ_0000027	chrI:1524297-1524643	+	Y92H12A.4	93	117	151	148	339	416	448	499	0.907636
cel_circ_0000428	chrIII:10754514-10755194	-	hpl-2	3	3	6	6	1247	1893	2333	2274	0.908488
cel_circ_new_0006794	chrX:11012810-11013136	+	F58A3.3	5	8	9	6	273	337	270	214	0.917355
cel_circ_new_0004015	chrIII:91606-91862	-	pat-4	3	6	5	3	45	43	25	23	0.922419
cel_circ_0000899	chrII:1372920-1373415	-	rog-1	1	1	3	8	123	172	434	510	0.924816	D-10/D-1; D-10/L4
cel_circ_0000264	chrII:12675855-12676189	-	Y38E10A.22	38	44	104	87	483	471	1001	990	0.925804	D-10/D-1; D-7/D-1
cel_circ_new_0003285	chrIII:2473867-2474240	+	smg-6	4	5	12	12	121	161	271	307	0.92858
cel_circ_new_0002293	chrII:5331485-5334801	+	vhp-1	5	7	12	20	45	55	91	123	0.929465
cel_circ_0000901	chrII:1332371-1332670	+	jip-1	1	1	5	13	2	2	10	19	0.929683
cel_circ_0000037	chrI:2066703-2067238	+	arl-13	2	3	12	14	10	20	50	61	0.932753	D-10/D-1; D-10/L4; D-7/L4
cel_circ_0000794	chrV:29335-30297	+	egl-8	5	5	9	8	238	194	271	401	0.932753
cel_circ_0000849	chrIV:1663114-1663370	+	Y41D4B.4	4	6	9	7	189	360	623	520	0.932753
cel_circ_0000078	chrI:6515001-6515386	+	glh-2	21	41	24	36	70	160	78	143	0.937667
cel_circ_0001312	chrII:12721099-12721915	+	tbc-17	7	10	21	27	183	218	294	325	0.941023
cel_circ_0000495	chrIV:2390820-2393358	+	eri-5	4	7	13	17	47	78	165	145	0.944183
cel_circ_new_0000788	chrI:2679800-2680665	-	F32B5.7	1	1	8	4	18	29	28	53	0.944183
cel_circ_new_0001760	chrII:12803015-12804053	-	Y46G5A.18	8	8	10	15	128	157	210	269	0.946403
cel_circ_new_0001797	chrII:1313165-1317204	+	fcho-1	1	2	5	9	178	306	815	1094	0.963561
cel_circ_0001341	chrIV:1393880-1394075	+	nhr-41	6	5	4	7	188	121	96	115	0.964697
cel_circ_0000247	chrII:9304085-9304822	-	cam-1	9	10	24	21	25	27	52	57	0.966738	D-10/D-1; D-10/L4; D-7/L4
cel_circ_new_0000403	chrI:13819670-13821586	-	W09G3.6	7	11	24	23	197	322	582	627	0.969272	D-10/L4; D-7/D-1; D-7/L4
cel_circ_0000280	chrII:14870697-14871104	+	R05H10.3	29	50	80	94	164	316	510	572	0.973191	D-10/L4; D-7/L4
cel_circ_0001238	chrI:9104048-9106060	-	gei-17	6	12	26	24	180	362	808	865	0.973191
cel_circ_0001165	chrIV:15022065-15022492	+	Y41E3.7	12	17	48	51	296	404	911	1074	0.977542	D-7/L4
cel_circ_new_0003476	chrIII:3421124-3422065	+	golg-4	8	5	7	6	107	75	74	76	0.977542
cel_circ_new_0002026	chrII:15222830-15223191	+	spsb-1	9	11	15	15	289	298	518	584	0.984426
cel_circ_new_0000735	chrI:2173753-2174022	+	afd-1	41	61	123	139	379	526	1140	1247	0.989409	D-10/D-1; D-10/L4
cel_circ_new_0004518	chrIV:1457074-1457315	+	Y77E11A.2	1	2	5	7	21	43	70	134	0.989409	D-10/L4
cel_circ_0000347	chrIII:2302229-2303935	-	Y54F10BM.9	3	5	5	11	6	11	12	28	0.990183
cel_circ_new_0000765	chrI:2389882-2391160	-	dot-1.1	9	10	19	19	325	434	868	868	0.990183
cel_circ_0001370	chrII:11850635-11851311	-	clh-1	3	3	6	6	249	352	509	621	0.990233
cel_circ_0001391	chrII:12721099-12721982	+	tbc-17	111	131	208	216	183	218	294	325	0.990233
cel_circ_0001355	chrV:16368386-16369700	+	W08G11.3	2	3	5	7	176	295	446	531	0.991338
cel_circ_new_0001576	chrII:11070714-11071331	-	unc-53	5	6	6	9	87	105	132	167	0.994796
cel_circ_new_0003485	chrIII:3495734-3499057	-	M01F1.9	1	2	7	6	114	202	582	582	0.999706

## Sheet: Legend
COLUMN NAME	DESCRIPTION
circID	circRNA identifier according to CircBase, "_new_" indicates circRNAs identified in this study.
ce11_loci	coordinates in the C. elegans ce11 genome annotation
strand
host.gene	CircRNA parental gene used to quantify the linear reads
L4_SUM_circ	circRNA total read counts in the specified stage
D-1_SUM_circ
D-7_SUM_circ
D-10_SUM_circ
L4_SUM_linear	linear RNA total read counts int he specified stage
D-1_SUM_linear
D-7_SUM_linear
D-10_SUM_linear
CircTest.p.val.adj	corrected p. value from CircTest. A circRNA with a P < 0.05 is considered to have a expression independent from its host-gene
DE.conditions	Stages where the circRNA is significantly (two tailed t test p <0.05, FDR<0.2) differentially expressed. The stage with a higher expression appears first
