# Supplementary material for: Global accumulation of circRNAs during aging in Caenorhabditis elegans
Source: BMC Genomics. 2018 Jan 3;19:8. doi: 10.1186/s12864-017-4386-y (PMC5753478; doi:10.1186/s12864-017-4386-y)
Supplement: Supplementary file 9 — Gene Ontology analysis for circRNA host genes. (XLSX 47 kb) [file 12864_2017_4386_MOESM9_ESM.xlsx]

## Sheet: ClueGO Results
Supplementary Table S3
GOID	GOTerm	Ontology Source	Term PValue	Term PValue Corrected with Bonferroni	% Associated Genes	Nr. Genes	Associated Genes Found
GO:0005912	adherens junction	Cellular Component	4e-08	3e-05	33.3333	12	afd-1, ajm-1, egl-8, hmr-1, magi-1, mel-11, noca-1, pac-1, pat-4, ptp-3, tln-1, zyx-1
GO:0007049	cell cycle	Biological Process	7e-06	0.0052	9.65517	42	C24H12.5, F54A3.2, Y39B6A.16, Y66D12A.9, ZK484.4, brc-1, cdk-12, cdk-9, cdkr-3, ced-1, cki-2, cul-1, daf-16, dot-1.1, egl-44, eme-1, gei-17, gld-2, gon-2, hmr-1, jun-1, kgb-1, ksr-1, ksr-2, lem-4, lst-4, mat-2, max-2, mbk-2, mig-14, npp-13, npp-20, par-2, par-4, par-6, polh-1, pph-4.1, rho-1, smk-1, src-1, unc-104, vab-8
GO:0007163	establishment or maintenance of cell polarity	Biological Process	6e-06	0.0044	17.0213	16	F54A3.2, cam-1, cas-2, ced-1, egl-27, hmr-1, let-607, mig-14, npp-13, par-1, par-2, par-4, par-6, pod-2, sinh-1, src-1
GO:0016887	ATPase activity	Molecular Function	2.6e-05	0.019	10.7011	29	F47G4.4, F55F10.1, Y23H5B.6, Y65B4A.6, Y73F8A.24, abce-1, abtm-1, catp-1, cku-70, ddx-19, ddx-35, glh-2, haf-3, haf-4, haf-6, klp-12, klp-20, let-355, mel-46, mlh-1, mrp-7, pgp-9, pmr-1, ppgn-1, tat-1, unc-104, vab-8, vha-11, xpd-1
GO:0031625	ubiquitin protein ligase binding	Molecular Function	5.7e-05	0.042	20.8333	10	Y53C10A.5, cul-1, daf-16, dlk-1, par-1, ppm-2, ubc-1, ubc-19, ubc-8, unc-45
GO:0005938	cell cortex	Cellular Component	4.1e-05	0.03	14.6789	16	cas-2, chin-1, dkf-1, exoc-8, lit-1, mbk-2, mtm-1, nab-1, par-1, par-2, par-4, par-6, pry-1, rgs-7, rho-1, unc-45
GO:0099568	cytoplasmic region	Cellular Component	1.1e-06	0.00085	16.6667	19	cas-2, chin-1, dkf-1, exoc-8, lit-1, mbk-2, mtm-1, nab-1, par-1, par-2, par-4, par-6, pry-1, rgs-7, rho-1, tir-1, unc-104, unc-43, unc-45
GO:0043169	cation binding	Molecular Function	1.4e-14	1e-11	8.47458	155	B0310.2, B0546.3, C15F1.5, C30F12.1, C34H4.5, C50D2.7, C53B4.4, C56A3.6, D1007.15, D2023.1, F10F2.2, F20H11.1, F22G12.4, F56G4.4, F57C9.4, K11D2.4, R151.2, T07D1.2, Y39E4A.3, Y43H11AL.1, Y48G8AL.10, Y48G9A.11, Y49F6B.9, Y52B11A.3, Y53F4B.39, Y53G8AR.5, Y53G8AR.9, Y54E10A.11, Y57A10A.31, Y95B8A.8, abce-1, akt-1, ama-1, athp-1, attf-3, bca-2, brc-1, bre-4, cam-1, catp-1, ccch-1, cdh-1, cdh-10, cdh-…
GO:0046872	metal ion binding	Molecular Function	2.7e-14	2e-11	8.50704	151	B0310.2, B0546.3, C15F1.5, C30F12.1, C34H4.5, C50D2.7, C53B4.4, C56A3.6, D1007.15, D2023.1, F10F2.2, F20H11.1, F22G12.4, F56G4.4, F57C9.4, K11D2.4, R151.2, T07D1.2, Y39E4A.3, Y43H11AL.1, Y48G8AL.10, Y48G9A.11, Y49F6B.9, Y52B11A.3, Y53F4B.39, Y53G8AR.5, Y53G8AR.9, Y54E10A.11, Y57A10A.31, Y95B8A.8, abce-1, akt-1, ama-1, athp-1, attf-3, bca-2, brc-1, bre-4, cam-1, catp-1, ccch-1, cdh-1, cdh-10, cdh-…
GO:0080134	regulation of response to stress	Biological Process	2.3e-09	1.7e-06	26.9841	17	cul-1, daf-16, daf-2, dkf-1, egl-30, fos-1, gei-17, hecw-1, kgb-1, max-2, mlk-1, plc-1, polh-1, skn-1, smk-1, vhp-1, zip-2
GO:0008340	determination of adult lifespan	Biological Process	6.4e-07	0.00047	13.4328	27	akt-1, crh-1, cul-1, daf-16, daf-2, dkf-1, dkf-2, eat-2, egl-30, egl-4, elt-3, fkh-9, fos-1, jun-1, kgb-1, lmd-3, nac-3, par-4, plc-1, rsks-1, sbp-1, sea-2, skn-1, tax-6, tiar-2, tir-1, vhp-1
GO:0010628	positive regulation of gene expression	Biological Process	1.5e-06	0.0011	11.6364	32	Y39B6A.36, ama-1, brc-1, crh-1, daf-16, daf-19, daf-2, dkf-1, eat-2, egl-44, elt-3, fos-1, gcn-1, hmbx-1, jun-1, kgb-1, lag-1, let-526, nhr-119, nhr-6, nhr-76, nhr-88, rsks-1, sbp-1, set-27, skn-1, sma-9, tir-1, unc-43, unc-62, vab-3, xrn-2
GO:0010927	cellular component assembly involved in morphogenesis	Biological Process	2.8e-05	0.02	28.5714	8	dyc-1, pat-4, rho-1, slo-1, ten-1, unc-45, unc-82, unc-89
GO:0043292	contractile fiber	Cellular Component	2e-05	0.014	13.3333	20	C47B2.2, R31.2, Y45G5AM.6, Y71H2AM.15, dyc-1, lev-11, lim-9, madd-2, mlp-1, pat-4, scpl-1, slo-1, src-1, tln-1, uig-1, unc-82, unc-89, unc-93, vab-8, zyx-1
GO:0031430	M band	Cellular Component	2.8e-05	0.02	28.5714	8	lim-9, pat-4, scpl-1, slo-1, tln-1, unc-82, unc-89, zyx-1
GO:0043229	intracellular organelle	Cellular Component	5.6e-18	4.1e-15	7.10117	292	B0310.2, C03H12.1, C24H12.5, C27A12.9, C39B5.6, C47B2.2, C54C6.6, F07C6.4, F13B9.1, F15D3.6, F15D4.4, F27C1.6, F35G2.1, F44B9.5, F47G4.4, F49C5.4, F54A3.2, F57C9.4, H06I04.3, K09C6.8, M01F1.9, R31.2, T01B7.5, T07D1.2, T22H9.1, W02A11.1, W04A4.5, Y119D3B.12, Y25C1A.7, Y37H9A.3, Y39B6A.16, Y39B6A.36, Y39E4A.3, Y39F10B.1, Y43H11AL.1, Y45G5AM.6, Y48A5A.1, Y48G8AL.5, Y52B11A.3, Y53G8AL.2, Y53G8AR.5, Y…
GO:0044446	intracellular organelle part	Cellular Component	5.9e-06	0.0044	6.77083	130	C27A12.9, C54C6.6, F13B9.1, F15D3.6, F27C1.6, F35G2.1, F44B9.5, F47G4.4, F54A3.2, H06I04.3, M01F1.9, R31.2, T01B7.5, T22H9.1, W04A4.5, Y119D3B.12, Y39B6A.16, Y39B6A.36, Y39E4A.3, Y48A5A.1, Y53G8AL.2, Y59A8B.8, Y65B4A.6, Y69A2AR.16, Y73F8A.24, Y75B8A.7, Y82E9BR.19, abtm-1, agef-1, ama-1, apg-1, brc-1, cas-2, ced-1, cku-70, cogc-1, cogc-3, coh-1, cpsf-1, ddx-35, dnj-27, dot-1.1, egl-27, egl-44, ell…
GO:0005634	nucleus	Cellular Component	1.2e-13	8.9e-11	7.93578	173	B0310.2, C24H12.5, C54C6.6, F27C1.6, F49C5.4, F57C9.4, H06I04.3, K09C6.8, T01B7.5, T07D1.2, T22H9.1, W02A11.1, W04A4.5, Y119D3B.12, Y37H9A.3, Y39B6A.16, Y39B6A.36, Y43H11AL.1, Y48A5A.1, Y48G8AL.5, Y53G8AR.5, Y61A9LA.10, Y65B4A.6, Y69A2AR.16, Y73F8A.24, Y75B8A.7, Y82E9BR.19, Y92H12A.2, ZK353.9, ZK484.4, ama-1, ape-1, arid-1, bli-4, brc-1, cdk-12, cdk-9, ceh-100, cki-2, cku-70, coh-1, cpsf-1, crh-1…
GO:0044428	nuclear part	Cellular Component	3.2e-05	0.024	8.11189	58	F27C1.6, H06I04.3, T01B7.5, T22H9.1, W04A4.5, Y119D3B.12, Y39B6A.16, Y39B6A.36, Y48A5A.1, Y65B4A.6, Y69A2AR.16, Y73F8A.24, Y75B8A.7, Y82E9BR.19, ama-1, brc-1, cku-70, coh-1, cpsf-1, ddx-35, egl-27, egl-44, ell-1, elpc-2, emb-4, gei-17, hpl-2, jun-1, lem-4, let-355, let-526, lin-1, mat-2, mes-4, mlh-1, nhr-119, nhr-88, npp-13, npp-20, npp-8, prp-8, rpoa-1, saeg-1, set-27, sin-3, smg-6, smi-1, snpc…
GO:0008356	asymmetric cell division	Biological Process	3.6e-05	0.027	24.3243	9	cam-1, cnt-2, egl-13, egl-27, egl-44, lit-1, par-1, par-2, par-4
GO:0017145	stem cell division	Biological Process	4.1e-05	0.03	31.8182	7	cam-1, cnt-2, egl-13, egl-44, lag-1, par-1, par-4
GO:0045165	cell fate commitment	Biological Process	6.6e-10	4.9e-07	17.3653	29	cam-1, cnt-2, dsl-3, egl-13, egl-27, egl-44, elt-3, fos-1, fozi-1, ksr-1, lag-1, lin-1, lit-1, mbk-2, mex-3, mig-14, par-1, par-2, par-4, pry-1, sel-7, sin-3, skn-1, sma-9, sox-2, src-1, tir-1, unc-62, vab-3
GO:0055059	asymmetric neuroblast division	Biological Process	7.1e-06	0.0052	50	6	cam-1, cnt-2, egl-13, egl-44, par-1, par-4
GO:0048519	negative regulation of biological process	Biological Process	4.2e-07	0.00031	9.07738	61	F13D2.1, Y37H9A.3, ZC190.4, ZK484.4, alg-2, ape-1, brc-1, ccch-1, cki-2, crm-1, ctbp-1, cul-1, daf-16, daf-2, dkf-2, dot-1.1, eat-2, egl-4, eme-1, eps-8, fos-1, gap-2, gap-3, gei-17, haf-6, hpl-2, jun-1, kgb-1, lem-4, let-607, lev-11, lin-1, lin-42, mab-20, maea-1, mes-4, mex-3, moe-3, mtm-1, nyn-2, pkc-1, plc-1, png-1, polh-1, ppm-2, pry-1, rgs-7, sea-2, sel-7, sin-3, sma-9, smg-6, smk-1, sup-26…
GO:0009892	negative regulation of metabolic process	Biological Process	3.5e-05	0.026	9.56072	37	F13D2.1, Y37H9A.3, ZC190.4, alg-2, brc-1, ccch-1, cki-2, crm-1, ctbp-1, daf-16, dot-1.1, eat-2, egl-4, fos-1, gap-3, gei-17, haf-6, hpl-2, jun-1, lem-4, lin-1, lin-42, mes-4, mex-3, moe-3, nyn-2, plc-1, sea-2, sel-7, sin-3, sma-9, smg-6, sup-26, tra-1, vhp-1, xrn-2, zfp-1
GO:0048523	negative regulation of cellular process	Biological Process	2.7e-06	0.002	9.31099	50	F13D2.1, Y37H9A.3, ZC190.4, ZK484.4, alg-2, ape-1, brc-1, ccch-1, cki-2, crm-1, ctbp-1, cul-1, daf-16, dot-1.1, egl-4, eme-1, eps-8, fos-1, gap-2, gap-3, gei-17, hpl-2, jun-1, kgb-1, lem-4, let-607, lev-11, lin-1, lin-42, mab-20, maea-1, mex-3, moe-3, mtm-1, plc-1, png-1, polh-1, ppm-2, pry-1, rgs-7, sel-7, sin-3, sma-9, smk-1, sup-26, tat-1, tra-1, vab-8, vhp-1, xrn-2
GO:0060255	regulation of macromolecule metabolic process	Biological Process	1.6e-10	1.1e-07	8.33333	119	F13D2.1, F57C9.4, Y37H9A.3, Y39B6A.36, Y49F6B.9, Y53G8AR.5, Y65B4A.6, Y66D12A.9, Y73F8A.24, ZC190.4, alg-2, ama-1, arid-1, attf-6, brc-1, ccch-1, cdk-9, cdkr-3, cki-2, crh-1, crh-2, crm-1, ctbp-1, daf-16, daf-19, daf-2, dkf-1, dlk-1, dmd-6, dot-1.1, eat-2, egl-13, egl-27, egl-4, egl-43, egl-44, elf-1, elt-3, fkh-7, fkh-9, fos-1, gap-3, gcn-1, gei-17, grh-1, haf-6, hmbx-1, hpl-2, jun-1, kgb-1, lag…
GO:0019787	ubiquitin-like protein transferase activity	Molecular Function	8.8e-07	0.00065	15.1724	22	T07D1.2, Y39B6A.16, Y49F6B.9, Y53C10A.5, Y53G8AR.5, Y57A10A.31, Y92H12A.2, brc-1, cul-1, gei-17, hecw-1, herc-1, kel-8, madd-2, maea-1, marc-4, marc-5, marc-6, par-2, ubc-1, ubc-19, ubc-8
GO:0004842	ubiquitin-protein transferase activity	Molecular Function	5e-06	0.0037	14.5985	20	T07D1.2, Y49F6B.9, Y53C10A.5, Y53G8AR.5, Y57A10A.31, Y92H12A.2, brc-1, cul-1, hecw-1, herc-1, kel-8, madd-2, maea-1, marc-4, marc-5, marc-6, par-2, ubc-1, ubc-19, ubc-8
GO:0070647	protein modification by small protein conjugation or removal	Biological Process	6.9e-07	0.00051	12.3016	31	T07D1.2, Y39B6A.16, Y49F6B.9, Y53C10A.5, Y53G8AR.5, Y54E10A.11, Y55F3AM.9, Y57A10A.31, Y92H12A.2, brc-1, cul-1, gei-17, hecw-1, herc-1, kel-8, madd-2, maea-1, marc-4, marc-5, marc-6, mat-2, mnk-1, par-2, uba-2, ubc-1, ubc-19, ubc-8, ulp-2, ulp-4, usp-3, usp-50
GO:0032446	protein modification by small protein conjugation	Biological Process	5.1e-06	0.0038	12.6263	25	T07D1.2, Y39B6A.16, Y49F6B.9, Y53C10A.5, Y53G8AR.5, Y54E10A.11, Y57A10A.31, Y92H12A.2, brc-1, cul-1, gei-17, hecw-1, herc-1, kel-8, madd-2, maea-1, marc-4, marc-5, marc-6, mat-2, par-2, uba-2, ubc-1, ubc-19, ubc-8
GO:0016567	protein ubiquitination	Biological Process	2e-05	0.014	12.5714	22	T07D1.2, Y49F6B.9, Y53C10A.5, Y53G8AR.5, Y54E10A.11, Y57A10A.31, Y92H12A.2, brc-1, cul-1, hecw-1, herc-1, kel-8, madd-2, maea-1, marc-4, marc-5, marc-6, mat-2, par-2, ubc-1, ubc-19, ubc-8
GO:0042995	cell projection	Cellular Component	1.4e-07	0.0001	10.9694	43	C54C6.6, ajm-1, akt-1, arl-13, cam-1, ced-1, daf-2, dkf-1, dlk-1, dyc-1, eat-20, egl-30, egl-8, egl-9, kcnl-2, kel-8, klp-20, kpc-1, madd-2, max-2, mig-10, mpz-1, mtm-1, nab-1, plx-1, rin-1, rsks-1, ser-4, spe-9, src-1, stim-1, sumv-1, tax-6, tir-1, tln-1, tub-2, unc-104, unc-14, unc-43, unc-73, vab-1, vab-19, zyx-1
GO:0097458	neuron part	Cellular Component	1.4e-06	0.001	10.6849	39	ajm-1, akt-1, cam-1, daf-2, dkf-1, dlk-1, dyc-1, eat-20, egl-30, egl-8, egl-9, kcnl-1, kcnl-2, kel-8, kpc-1, madd-2, max-2, mig-10, mpz-1, nab-1, nipa-1, pkc-1, ppm-2, rbf-1, rsks-1, rsy-1, ser-4, snt-2, stim-1, sumv-1, tax-6, tir-1, unc-104, unc-14, unc-43, unc-73, vab-1, vab-19, zyx-1
GO:0036477	somatodendritic compartment	Cellular Component	4.2e-05	0.031	11.4286	24	ajm-1, akt-1, cam-1, daf-2, dkf-1, dlk-1, egl-30, egl-8, egl-9, kcnl-1, kcnl-2, kel-8, kpc-1, madd-2, max-2, mig-10, nab-1, nipa-1, rsks-1, ser-4, stim-1, tax-6, unc-104, unc-43
GO:0043005	neuron projection	Cellular Component	5.8e-07	0.00043	12.1673	32	ajm-1, akt-1, cam-1, daf-2, dkf-1, dlk-1, dyc-1, eat-20, egl-30, egl-8, egl-9, kcnl-2, kel-8, kpc-1, madd-2, max-2, mig-10, mpz-1, nab-1, rsks-1, ser-4, stim-1, sumv-1, tax-6, tir-1, unc-104, unc-14, unc-43, unc-73, vab-1, vab-19, zyx-1
GO:0030424	axon	Cellular Component	1.6e-05	0.011	13.125	21	akt-1, cam-1, daf-2, dkf-1, dlk-1, dyc-1, eat-20, egl-30, egl-8, egl-9, kpc-1, mpz-1, rsks-1, sumv-1, tax-6, tir-1, unc-104, unc-43, unc-73, vab-1, zyx-1
GO:0007275	multicellular organism development	Biological Process	2e-24	1.5e-21	10.8868	151	ajm-1, akt-1, alg-2, ama-1, arf-1.2, bli-4, cam-1, catp-1, cdk-12, ced-1, cki-2, cnt-2, cogc-1, cogc-3, crh-1, cul-1, daao-1, daf-16, daf-2, dig-1, dkf-1, dkf-2, dlk-1, dsl-3, eat-2, egl-13, egl-27, egl-30, egl-4, egl-43, egl-44, elf-1, elt-3, eps-8, exc-6, fkh-9, fln-1, fos-1, fozi-1, gei-17, gld-2, glh-2, gon-2, hmr-1, hpl-2, jun-1, kgb-1, kin-20, klf-3, klp-20, kpc-1, ksr-1, ksr-2, lag-1, ldb-…
GO:0009791	post-embryonic development	Biological Process	1.9e-11	1.4e-08	12.5874	54	alg-2, catp-1, cdk-12, cogc-1, cul-1, daf-16, daf-2, eat-2, egl-13, egl-27, egl-30, egl-4, eps-8, fos-1, glh-2, hpl-2, klf-3, ksr-1, ksr-2, lag-1, ldb-1, let-526, lin-1, lin-42, mboa-6, mec-8, mig-10, mig-14, mlt-7, noca-1, ogt-1, par-1, par-4, pkc-1, pod-2, pry-1, ras-1, rsks-1, set-16, sin-3, sos-1, sqv-6, tax-6, ten-1, tiar-2, uaf-1, uba-2, unc-101, unc-104, unc-73, unc-83, vab-8, vhp-1, xrn-2
GO:0048513	animal organ development	Biological Process	1.9e-12	1.4e-09	14.6417	47	cki-2, cogc-1, cogc-3, dig-1, egl-13, elf-1, elt-3, fln-1, fos-1, fozi-1, gon-2, hpl-2, klf-3, ksr-2, lag-1, ldb-1, lin-1, mab-20, max-2, mec-8, mig-10, mig-14, nhr-6, par-1, par-6, pat-4, pry-1, ras-1, rsp-6, sel-7, set-16, sin-3, skn-1, sma-9, smg-6, sos-1, sqv-6, src-1, ten-1, tra-1, unc-101, unc-105, unc-53, unc-73, unc-83, vab-8, xrn-2
GO:0048569	post-embryonic animal organ development	Biological Process	5.9e-08	4.4e-05	16.4384	24	cogc-1, egl-13, fos-1, hpl-2, klf-3, ksr-2, lag-1, ldb-1, lin-1, mig-10, mig-14, par-1, pry-1, ras-1, set-16, sin-3, sos-1, sqv-6, ten-1, unc-101, unc-73, unc-83, vab-8, xrn-2
GO:0002119	nematode larval development	Biological Process	1.6e-11	1.2e-08	12.9353	52	alg-2, catp-1, cdk-12, cogc-1, cul-1, daf-16, daf-2, eat-2, egl-13, egl-27, egl-30, egl-4, eps-8, fos-1, hpl-2, klf-3, ksr-1, ksr-2, lag-1, ldb-1, let-526, lin-1, lin-42, mboa-6, mec-8, mig-10, mig-14, mlt-7, noca-1, ogt-1, par-1, par-4, pkc-1, pod-2, pry-1, ras-1, rsks-1, set-16, sin-3, sos-1, sqv-6, tax-6, tiar-2, uaf-1, uba-2, unc-101, unc-104, unc-73, unc-83, vab-8, vhp-1, xrn-2
GO:0003006	developmental process involved in reproduction	Biological Process	1.8e-05	0.013	9.94475	36	arf-1.2, cki-2, cogc-1, cogc-3, ddx-19, dig-1, dmd-6, egl-27, elf-1, fln-1, glh-2, gon-2, hpl-2, kgb-1, ksr-2, lag-1, mab-20, max-2, mbk-2, mes-4, noca-1, par-6, pat-4, plx-1, rsp-6, sin-3, sma-9, smg-6, src-1, ten-1, tra-1, tra-2, uaf-1, unc-73, vab-1, vab-3
GO:0048609	multicellular organismal reproductive process	Biological Process	7.3e-06	0.0054	10.2857	36	arf-1.2, ddx-19, dyc-1, eat-2, egl-27, egl-30, egl-4, egl-8, glh-2, hpl-2, kcnl-2, kgb-1, lag-1, lev-11, lin-1, mbk-2, mig-10, nhr-6, noca-1, pat-4, scpl-1, sos-1, sqv-6, stim-1, tax-6, ten-1, tra-1, tra-2, uaf-1, unc-45, unc-53, unc-73, unc-83, vab-1, vab-8, vha-11
GO:0007548	sex differentiation	Biological Process	1.3e-05	0.0099	11.9617	25	cki-2, cogc-1, cogc-3, dig-1, dmd-6, egl-27, elf-1, gon-2, hpl-2, ksr-2, mab-20, max-2, par-6, pat-4, plx-1, rsp-6, sin-3, sma-9, smg-6, src-1, ten-1, tra-1, tra-2, unc-73, vab-3
GO:0048513	animal organ development	Biological Process	1.9e-12	1.4e-09	14.6417	47	cki-2, cogc-1, cogc-3, dig-1, egl-13, elf-1, elt-3, fln-1, fos-1, fozi-1, gon-2, hpl-2, klf-3, ksr-2, lag-1, ldb-1, lin-1, mab-20, max-2, mec-8, mig-10, mig-14, nhr-6, par-1, par-6, pat-4, pry-1, ras-1, rsp-6, sel-7, set-16, sin-3, skn-1, sma-9, smg-6, sos-1, sqv-6, src-1, ten-1, tra-1, unc-101, unc-105, unc-53, unc-73, unc-83, vab-8, xrn-2
GO:0048608	reproductive structure development	Biological Process	5.8e-05	0.043	13.7097	17	cki-2, cogc-1, cogc-3, dig-1, elf-1, fln-1, gon-2, hpl-2, max-2, par-6, pat-4, rsp-6, smg-6, src-1, ten-1, tra-1, unc-73
GO:0048869	cellular developmental process	Biological Process	6.6e-15	4.9e-12	11.1959	88	F23C8.7, F52G3.1, K09C6.8, arf-1.2, cam-1, cas-2, cnt-2, ddx-19, dlk-1, dsl-3, dyc-1, egl-13, egl-27, egl-43, egl-44, elf-1, elt-3, exc-6, fkh-9, fln-1, fos-1, fozi-1, glh-2, hmr-1, hpl-2, jun-1, kgb-1, kin-20, klp-20, kpc-1, ksr-1, lag-1, lin-1, lin-42, lit-1, lron-3, lron-8, mab-20, madd-2, max-2, mbk-2, mec-8, mex-3, mig-1, mig-10, mig-14, mlk-1, nab-1, noca-1, par-1, par-2, par-4, par-6, pat-…
GO:0007389	pattern specification process	Biological Process	6.1e-05	0.045	14.8515	15	ced-1, cnt-2, lit-1, mat-2, mbk-2, mex-3, mig-14, par-1, par-6, pod-2, pry-1, skn-1, src-1, uba-2, vab-3
GO:0008356	asymmetric cell division	Biological Process	3.6e-05	0.027	24.3243	9	cam-1, cnt-2, egl-13, egl-27, egl-44, lit-1, par-1, par-2, par-4
GO:0030154	cell differentiation	Biological Process	1.5e-17	1.1e-14	12.5926	85	F23C8.7, F52G3.1, arf-1.2, cam-1, cnt-2, ddx-19, dlk-1, dsl-3, dyc-1, egl-13, egl-27, egl-43, egl-44, elf-1, elt-3, exc-6, fkh-9, fln-1, fos-1, fozi-1, glh-2, hmr-1, hpl-2, jun-1, kgb-1, klp-20, kpc-1, ksr-1, lag-1, lin-1, lin-42, lit-1, lron-3, lron-8, mab-20, madd-2, max-2, mbk-2, mec-8, mex-3, mig-1, mig-10, mig-14, mlk-1, nab-1, noca-1, par-1, par-2, par-4, par-6, pat-4, plx-1, png-1, ppm-2, …
GO:0045165	cell fate commitment	Biological Process	6.6e-10	4.9e-07	17.3653	29	cam-1, cnt-2, dsl-3, egl-13, egl-27, egl-44, elt-3, fos-1, fozi-1, ksr-1, lag-1, lin-1, lit-1, mbk-2, mex-3, mig-14, par-1, par-2, par-4, pry-1, sel-7, sin-3, skn-1, sma-9, sox-2, src-1, tir-1, unc-62, vab-3
GO:0001708	cell fate specification	Biological Process	4.2e-06	0.0031	15.3226	19	dsl-3, egl-13, egl-27, fos-1, fozi-1, ksr-1, lag-1, lin-1, lit-1, mex-3, mig-14, pry-1, sel-7, sin-3, skn-1, sma-9, sox-2, src-1, unc-62
GO:0009653	anatomical structure morphogenesis	Biological Process	2.1e-14	1.6e-11	12.2867	72	K09C6.8, ama-1, bre-4, cam-1, cas-2, cogc-1, cogc-3, dlk-1, dpy-1, dyc-1, egl-13, egl-27, elt-3, eps-8, exc-6, fln-1, fos-1, fozi-1, hmr-1, kin-20, kpc-1, ksr-2, lit-1, lron-3, lron-8, mab-20, madd-2, max-2, mboa-6, mec-8, mel-11, mig-1, mig-10, mig-14, mlk-1, mlt-7, nhr-6, pac-1, par-6, pat-12, pat-4, plx-1, png-1, ppm-2, pry-1, ptp-3, rho-1, rin-1, sel-7, sin-3, skn-1, slo-1, sma-9, smg-6, sqv-…
GO:0007275	multicellular organism development	Biological Process	2e-24	1.5e-21	10.8868	151	ajm-1, akt-1, alg-2, ama-1, arf-1.2, bli-4, cam-1, catp-1, cdk-12, ced-1, cki-2, cnt-2, cogc-1, cogc-3, crh-1, cul-1, daao-1, daf-16, daf-2, dig-1, dkf-1, dkf-2, dlk-1, dsl-3, eat-2, egl-13, egl-27, egl-30, egl-4, egl-43, egl-44, elf-1, elt-3, eps-8, exc-6, fkh-9, fln-1, fos-1, fozi-1, gei-17, gld-2, glh-2, gon-2, hmr-1, hpl-2, jun-1, kgb-1, kin-20, klf-3, klp-20, kpc-1, ksr-1, ksr-2, lag-1, ldb-…
GO:0048869	cellular developmental process	Biological Process	6.6e-15	4.9e-12	11.1959	88	F23C8.7, F52G3.1, K09C6.8, arf-1.2, cam-1, cas-2, cnt-2, ddx-19, dlk-1, dsl-3, dyc-1, egl-13, egl-27, egl-43, egl-44, elf-1, elt-3, exc-6, fkh-9, fln-1, fos-1, fozi-1, glh-2, hmr-1, hpl-2, jun-1, kgb-1, kin-20, klp-20, kpc-1, ksr-1, lag-1, lin-1, lin-42, lit-1, lron-3, lron-8, mab-20, madd-2, max-2, mbk-2, mec-8, mex-3, mig-1, mig-10, mig-14, mlk-1, nab-1, noca-1, par-1, par-2, par-4, par-6, pat-…
GO:0009791	post-embryonic development	Biological Process	1.9e-11	1.4e-08	12.5874	54	alg-2, catp-1, cdk-12, cogc-1, cul-1, daf-16, daf-2, eat-2, egl-13, egl-27, egl-30, egl-4, eps-8, fos-1, glh-2, hpl-2, klf-3, ksr-1, ksr-2, lag-1, ldb-1, let-526, lin-1, lin-42, mboa-6, mec-8, mig-10, mig-14, mlt-7, noca-1, ogt-1, par-1, par-4, pkc-1, pod-2, pry-1, ras-1, rsks-1, set-16, sin-3, sos-1, sqv-6, tax-6, ten-1, tiar-2, uaf-1, uba-2, unc-101, unc-104, unc-73, unc-83, vab-8, vhp-1, xrn-2
GO:0048731	system development	Biological Process	1.4e-18	1e-15	13.6286	80	cam-1, cki-2, cnt-2, cogc-1, cogc-3, dig-1, dlk-1, egl-13, egl-43, egl-44, elf-1, elt-3, eps-8, fkh-9, fln-1, fos-1, fozi-1, gon-2, hmr-1, hpl-2, kgb-1, klf-3, klp-20, kpc-1, ksr-2, lag-1, ldb-1, lin-1, lit-1, lron-3, lron-8, mab-20, madd-2, max-2, mec-8, mig-1, mig-10, mig-14, mlk-1, nab-1, nhr-6, par-1, par-4, par-6, pat-4, plx-1, png-1, ppgn-1, ppm-2, pry-1, ptp-3, ras-1, rin-1, rsp-6, sel-7, …
GO:0030154	cell differentiation	Biological Process	1.5e-17	1.1e-14	12.5926	85	F23C8.7, F52G3.1, arf-1.2, cam-1, cnt-2, ddx-19, dlk-1, dsl-3, dyc-1, egl-13, egl-27, egl-43, egl-44, elf-1, elt-3, exc-6, fkh-9, fln-1, fos-1, fozi-1, glh-2, hmr-1, hpl-2, jun-1, kgb-1, klp-20, kpc-1, ksr-1, lag-1, lin-1, lin-42, lit-1, lron-3, lron-8, mab-20, madd-2, max-2, mbk-2, mec-8, mex-3, mig-1, mig-10, mig-14, mlk-1, nab-1, noca-1, par-1, par-2, par-4, par-6, pat-4, plx-1, png-1, ppm-2, …
GO:0002119	nematode larval development	Biological Process	1.6e-11	1.2e-08	12.9353	52	alg-2, catp-1, cdk-12, cogc-1, cul-1, daf-16, daf-2, eat-2, egl-13, egl-27, egl-30, egl-4, eps-8, fos-1, hpl-2, klf-3, ksr-1, ksr-2, lag-1, ldb-1, let-526, lin-1, lin-42, mboa-6, mec-8, mig-10, mig-14, mlt-7, noca-1, ogt-1, par-1, par-4, pkc-1, pod-2, pry-1, ras-1, rsks-1, set-16, sin-3, sos-1, sqv-6, tax-6, tiar-2, uaf-1, uba-2, unc-101, unc-104, unc-73, unc-83, vab-8, vhp-1, xrn-2
GO:0003006	developmental process involved in reproduction	Biological Process	1.8e-05	0.013	9.94475	36	arf-1.2, cki-2, cogc-1, cogc-3, ddx-19, dig-1, dmd-6, egl-27, elf-1, fln-1, glh-2, gon-2, hpl-2, kgb-1, ksr-2, lag-1, mab-20, max-2, mbk-2, mes-4, noca-1, par-6, pat-4, plx-1, rsp-6, sin-3, sma-9, smg-6, src-1, ten-1, tra-1, tra-2, uaf-1, unc-73, vab-1, vab-3
GO:0009653	anatomical structure morphogenesis	Biological Process	2.1e-14	1.6e-11	12.2867	72	K09C6.8, ama-1, bre-4, cam-1, cas-2, cogc-1, cogc-3, dlk-1, dpy-1, dyc-1, egl-13, egl-27, elt-3, eps-8, exc-6, fln-1, fos-1, fozi-1, hmr-1, kin-20, kpc-1, ksr-2, lit-1, lron-3, lron-8, mab-20, madd-2, max-2, mboa-6, mec-8, mel-11, mig-1, mig-10, mig-14, mlk-1, mlt-7, nhr-6, pac-1, par-6, pat-12, pat-4, plx-1, png-1, ppm-2, pry-1, ptp-3, rho-1, rin-1, sel-7, sin-3, skn-1, slo-1, sma-9, smg-6, sqv-…
GO:0007548	sex differentiation	Biological Process	1.3e-05	0.0099	11.9617	25	cki-2, cogc-1, cogc-3, dig-1, dmd-6, egl-27, elf-1, gon-2, hpl-2, ksr-2, mab-20, max-2, par-6, pat-4, plx-1, rsp-6, sin-3, sma-9, smg-6, src-1, ten-1, tra-1, tra-2, unc-73, vab-3
GO:0009791	post-embryonic development	Biological Process	1.9e-11	1.4e-08	12.5874	54	alg-2, catp-1, cdk-12, cogc-1, cul-1, daf-16, daf-2, eat-2, egl-13, egl-27, egl-30, egl-4, eps-8, fos-1, glh-2, hpl-2, klf-3, ksr-1, ksr-2, lag-1, ldb-1, let-526, lin-1, lin-42, mboa-6, mec-8, mig-10, mig-14, mlt-7, noca-1, ogt-1, par-1, par-4, pkc-1, pod-2, pry-1, ras-1, rsks-1, set-16, sin-3, sos-1, sqv-6, tax-6, ten-1, tiar-2, uaf-1, uba-2, unc-101, unc-104, unc-73, unc-83, vab-8, vhp-1, xrn-2
GO:0048731	system development	Biological Process	1.4e-18	1e-15	13.6286	80	cam-1, cki-2, cnt-2, cogc-1, cogc-3, dig-1, dlk-1, egl-13, egl-43, egl-44, elf-1, elt-3, eps-8, fkh-9, fln-1, fos-1, fozi-1, gon-2, hmr-1, hpl-2, kgb-1, klf-3, klp-20, kpc-1, ksr-2, lag-1, ldb-1, lin-1, lit-1, lron-3, lron-8, mab-20, madd-2, max-2, mec-8, mig-1, mig-10, mig-14, mlk-1, nab-1, nhr-6, par-1, par-4, par-6, pat-4, plx-1, png-1, ppgn-1, ppm-2, pry-1, ptp-3, ras-1, rin-1, rsp-6, sel-7, …
GO:0048513	animal organ development	Biological Process	1.9e-12	1.4e-09	14.6417	47	cki-2, cogc-1, cogc-3, dig-1, egl-13, elf-1, elt-3, fln-1, fos-1, fozi-1, gon-2, hpl-2, klf-3, ksr-2, lag-1, ldb-1, lin-1, mab-20, max-2, mec-8, mig-10, mig-14, nhr-6, par-1, par-6, pat-4, pry-1, ras-1, rsp-6, sel-7, set-16, sin-3, skn-1, sma-9, smg-6, sos-1, sqv-6, src-1, ten-1, tra-1, unc-101, unc-105, unc-53, unc-73, unc-83, vab-8, xrn-2
GO:0048569	post-embryonic animal organ development	Biological Process	5.9e-08	4.4e-05	16.4384	24	cogc-1, egl-13, fos-1, hpl-2, klf-3, ksr-2, lag-1, ldb-1, lin-1, mig-10, mig-14, par-1, pry-1, ras-1, set-16, sin-3, sos-1, sqv-6, ten-1, unc-101, unc-73, unc-83, vab-8, xrn-2
GO:0048608	reproductive structure development	Biological Process	5.8e-05	0.043	13.7097	17	cki-2, cogc-1, cogc-3, dig-1, elf-1, fln-1, gon-2, hpl-2, max-2, par-6, pat-4, rsp-6, smg-6, src-1, ten-1, tra-1, unc-73
GO:0002119	nematode larval development	Biological Process	1.6e-11	1.2e-08	12.9353	52	alg-2, catp-1, cdk-12, cogc-1, cul-1, daf-16, daf-2, eat-2, egl-13, egl-27, egl-30, egl-4, eps-8, fos-1, hpl-2, klf-3, ksr-1, ksr-2, lag-1, ldb-1, let-526, lin-1, lin-42, mboa-6, mec-8, mig-10, mig-14, mlt-7, noca-1, ogt-1, par-1, par-4, pkc-1, pod-2, pry-1, ras-1, rsks-1, set-16, sin-3, sos-1, sqv-6, tax-6, tiar-2, uaf-1, uba-2, unc-101, unc-104, unc-73, unc-83, vab-8, vhp-1, xrn-2
GO:0032879	regulation of localization	Biological Process	9.2e-14	6.8e-11	14.3617	54	C54C6.6, afd-1, arf-1.2, ced-1, clh-1, cnt-2, cogc-1, cogc-3, daf-2, dkf-1, dkf-2, eat-17, egl-27, egl-30, egl-4, egl-43, egl-8, egl-9, hse-5, kgb-1, mab-20, magi-1, mig-1, mig-10, mig-14, mtm-1, mtm-9, pat-4, plc-1, plx-1, pmr-1, pry-1, rbf-1, rho-1, sbp-1, slo-1, snt-2, stim-1, tat-1, tbc-10, tbc-13, tbc-17, tbc-9, uig-1, unc-104, unc-14, unc-53, unc-73, unc-83, unc-93, vab-8, vhp-1, vps-18, vp…
GO:0040012	regulation of locomotion	Biological Process	5.8e-08	4.3e-05	14.0187	30	C54C6.6, ced-1, cogc-1, cogc-3, dyc-1, egl-27, egl-30, egl-43, egl-8, hse-5, mab-20, mig-1, mig-10, mig-14, mtm-9, nep-2, par-4, pat-4, pkc-1, plx-1, pmr-1, rbf-1, rho-1, src-1, unc-49, unc-53, unc-73, unc-83, vab-8, vps-54
GO:0006928	movement of cell or subcellular component	Biological Process	2.7e-09	2e-06	13.5231	38	C54C6.6, W05B2.7, arl-13, cam-1, ced-1, cogc-1, cogc-3, egl-27, egl-43, fln-1, hmr-1, hse-5, klp-12, klp-20, ksr-1, mab-20, madd-2, max-2, mig-1, mig-10, mig-14, mtm-9, pat-4, plx-1, pmr-1, pry-1, ptp-3, rin-1, sos-1, src-1, src-2, ten-1, unc-104, unc-53, unc-73, unc-83, vab-1, vab-8
GO:0040017	positive regulation of locomotion	Biological Process	5.6e-05	0.042	15.7303	14	C54C6.6, ced-1, dyc-1, egl-30, egl-8, mab-20, mig-1, par-4, pat-4, pkc-1, rbf-1, rho-1, src-1, unc-53
GO:0048870	cell motility	Biological Process	5.1e-09	3.8e-06	16.3743	28	C54C6.6, cam-1, ced-1, cogc-1, cogc-3, egl-27, egl-43, hmr-1, hse-5, ksr-1, mab-20, max-2, mig-1, mig-10, mig-14, mtm-9, pat-4, plx-1, pmr-1, ptp-3, rin-1, sos-1, src-2, ten-1, unc-53, unc-73, unc-83, vab-8
GO:0032880	regulation of protein localization	Biological Process	8.6e-06	0.0063	17.4419	15	afd-1, daf-2, dkf-1, dkf-2, egl-30, egl-9, kgb-1, magi-1, mig-14, plc-1, pry-1, unc-104, unc-14, unc-73, vhp-1
GO:0051049	regulation of transport	Biological Process	8e-08	5.9e-05	13.8249	30	arf-1.2, ced-1, clh-1, cnt-2, daf-2, dkf-1, dkf-2, eat-17, egl-30, egl-4, egl-8, mig-14, mtm-1, plc-1, rbf-1, rho-1, slo-1, snt-2, stim-1, tat-1, tbc-10, tbc-13, tbc-17, tbc-9, uig-1, unc-104, unc-73, unc-93, vps-18, vps-54
GO:0051128	regulation of cellular component organization	Biological Process	1.6e-07	0.00012	10.5747	46	K09C6.8, Y39B6A.36, arf-1.2, brc-1, ced-1, cnt-2, crm-1, cul-1, daf-19, daf-2, dlk-1, eat-17, egl-4, egl-44, eps-8, exc-6, fos-1, kgb-1, kin-20, lev-11, mab-20, mat-2, mig-1, mig-14, mlk-1, mtm-1, nepr-1, npp-20, pat-4, plx-1, png-1, ppm-2, rsks-1, rsp-6, stim-1, tat-1, tbc-10, tbc-13, tbc-17, tbc-9, uig-1, unc-104, unc-53, unc-73, vhp-1, vps-18
GO:0060627	regulation of vesicle-mediated transport	Biological Process	3.3e-05	0.024	15.625	15	arf-1.2, ced-1, cnt-2, eat-17, mtm-1, rbf-1, snt-2, stim-1, tat-1, tbc-10, tbc-13, tbc-17, tbc-9, uig-1, vps-18
GO:2000145	regulation of cell motility	Biological Process	1.8e-07	0.00013	19.5652	18	C54C6.6, ced-1, cogc-1, cogc-3, egl-27, egl-43, hse-5, mab-20, mig-1, mig-10, mig-14, mtm-9, pat-4, plx-1, pmr-1, unc-53, unc-83, vab-8
GO:0008047	enzyme activator activity	Molecular Function	2.7e-06	0.002	17.1717	17	F53A10.2, Y66D12A.9, ags-3, chin-1, cnt-2, eat-17, gap-2, hgap-2, pac-1, pxf-1, rgs-4, rgs-7, rnp-8, tbc-10, tbc-13, tbc-17, tbc-9
GO:0019899	enzyme binding	Molecular Function	1.3e-15	9.9e-13	16.835	50	M01F1.9, Y25C1A.7, Y39F10B.1, Y49F6B.9, Y53C10A.5, Y69A2AR.16, cas-2, cul-1, daf-16, daf-2, dlk-1, eat-17, egl-27, eme-1, fos-1, frl-1, gcn-1, glh-2, kgb-1, lem-4, lst-4, max-2, mel-11, mtm-9, par-1, par-2, par-6, plc-1, plx-1, ppm-2, rbf-1, rho-1, rin-1, rnp-8, scpl-1, shc-1, tbc-10, tbc-13, tbc-17, tbc-9, tir-1, ubc-1, ubc-19, ubc-8, unc-14, unc-45, unc-73, unc-89, vhp-1, zyx-1
GO:0019900	kinase binding	Molecular Function	7.5e-06	0.0056	18.6667	14	daf-2, fos-1, gcn-1, glh-2, max-2, mel-11, par-2, par-6, rho-1, scpl-1, shc-1, tir-1, unc-14, vhp-1
GO:0030695	GTPase regulator activity	Molecular Function	3.1e-07	0.00022	21.0526	16	F53A10.2, ags-3, chin-1, cnt-2, eat-17, gap-2, hgap-2, pac-1, pxf-1, rep-1, rgs-4, rgs-7, tbc-10, tbc-13, tbc-17, tbc-9
GO:0051020	GTPase binding	Molecular Function	3.9e-11	2.9e-08	28.169	20	M01F1.9, Y25C1A.7, Y39F10B.1, Y69A2AR.16, eat-17, frl-1, lst-4, max-2, par-6, plc-1, plx-1, rbf-1, rin-1, tbc-10, tbc-13, tbc-17, tbc-9, tir-1, unc-73, unc-89
GO:0060627	regulation of vesicle-mediated transport	Biological Process	3.3e-05	0.024	15.625	15	arf-1.2, ced-1, cnt-2, eat-17, mtm-1, rbf-1, snt-2, stim-1, tat-1, tbc-10, tbc-13, tbc-17, tbc-9, uig-1, vps-18
GO:0017016	Ras GTPase binding	Molecular Function	6.7e-10	4.9e-07	27.2727	18	M01F1.9, Y25C1A.7, Y39F10B.1, Y69A2AR.16, eat-17, frl-1, max-2, par-6, plc-1, plx-1, rbf-1, tbc-10, tbc-13, tbc-17, tbc-9, tir-1, unc-73, unc-89
GO:0043547	positive regulation of GTPase activity	Biological Process	1e-10	7.6e-08	20.6349	26	F53A10.2, F53H1.3, M01F1.9, Y105E8A.25, agef-1, ags-3, chin-1, cnt-2, eat-17, ephx-1, gap-2, gbf-1, hgap-2, pac-1, plc-1, pxf-1, rgs-4, rgs-7, sos-1, tbc-10, tbc-13, tbc-17, tbc-9, uig-1, unc-73, unc-89
GO:0017137	Rab GTPase binding	Molecular Function	2e-06	0.0015	29.4118	10	M01F1.9, Y25C1A.7, Y39F10B.1, eat-17, rbf-1, tbc-10, tbc-13, tbc-17, tbc-9, tir-1
GO:0090630	activation of GTPase activity	Biological Process	2.9e-05	0.021	33.3333	7	cnt-2, eat-17, hgap-2, tbc-10, tbc-13, tbc-17, tbc-9
GO:0048518	positive regulation of biological process	Biological Process	3.6e-14	2.7e-11	11.1554	84	C54C6.6, Y39B6A.36, Y49F6B.9, Y53G8AR.5, Y66D12A.9, ama-1, brc-1, bre-4, ced-1, crh-1, cul-1, daf-16, daf-19, daf-2, dkf-1, dlk-1, dpy-1, dyc-1, eat-2, egl-30, egl-4, egl-44, egl-8, elt-3, fos-1, fozi-1, gcn-1, gei-17, hmbx-1, hpl-2, hse-5, jun-1, kcnl-2, kgb-1, ksr-1, lag-1, lem-4, let-526, mab-20, max-2, mbk-2, mboa-6, mig-1, mig-14, mlk-1, nepr-1, nhr-119, nhr-6, nhr-76, nhr-88, npp-20, par-4,…
GO:0040008	regulation of growth	Biological Process	6.5e-08	4.8e-05	16.9118	23	crm-1, daf-16, daf-2, dlk-1, dpy-1, eat-2, egl-4, hpl-2, hse-5, let-607, mab-20, mboa-6, mlk-1, plx-1, png-1, ppm-2, sbp-1, sma-9, tax-6, unc-104, unc-53, unc-73, vhp-1
GO:0048589	developmental growth	Biological Process	8.4e-07	0.00062	14.7436	23	daf-16, daf-2, dlk-1, dpy-1, eat-2, egl-4, haf-4, hse-5, let-607, mab-20, marc-6, mlk-1, plx-1, png-1, ppm-2, sbp-1, sma-9, tax-6, uaf-1, unc-104, unc-53, unc-73, vhp-1
GO:0050793	regulation of developmental process	Biological Process	1.4e-07	0.0001	10.6236	46	K09C6.8, ama-1, arf-1.2, daf-16, daf-2, dlk-1, dpy-1, eat-2, egl-4, egl-43, fos-1, fozi-1, hpl-2, hse-5, jun-1, kin-20, lag-1, let-607, lin-1, lin-42, mab-20, mex-3, mig-1, mlk-1, pac-1, par-4, plx-1, png-1, ppm-2, pry-1, sbp-1, sea-2, sel-7, set-16, sma-9, sos-1, src-1, tax-6, ulp-2, unc-104, unc-53, unc-73, unc-75, vab-8, vhp-1, xrn-2
GO:0051239	regulation of multicellular organismal process	Biological Process	1.2e-09	9.2e-07	12.1762	47	ama-1, daf-16, daf-2, dlk-1, dpy-1, dyc-1, eat-2, egl-30, egl-4, egl-43, egl-8, fozi-1, hpl-2, hse-5, kcnl-2, lag-1, let-607, lin-42, mab-20, mig-1, mlk-1, nhr-6, pac-1, par-4, pat-4, plx-1, png-1, ppm-2, pry-1, sbp-1, scpl-1, sel-7, set-16, sma-9, sos-1, src-1, stim-1, tax-6, ulp-2, unc-104, unc-53, unc-73, unc-75, unc-93, vab-8, vhp-1, xrn-2
GO:0051094	positive regulation of developmental process	Biological Process	1.6e-06	0.0012	15.1079	21	ama-1, daf-16, daf-2, dlk-1, dpy-1, eat-2, fozi-1, hse-5, jun-1, lag-1, mig-1, mlk-1, par-4, ppm-2, sma-9, sos-1, src-1, tax-6, unc-104, unc-53, unc-73
GO:0051240	positive regulation of multicellular organismal process	Biological Process	1e-06	0.00078	14.557	23	ama-1, daf-16, daf-2, dlk-1, dpy-1, eat-2, fozi-1, hse-5, kcnl-2, lag-1, mig-1, mlk-1, par-4, pat-4, ppm-2, sma-9, sos-1, src-1, stim-1, tax-6, unc-104, unc-53, unc-73
GO:0048638	regulation of developmental growth	Biological Process	2.5e-07	0.00018	17.5439	20	daf-16, daf-2, dlk-1, dpy-1, eat-2, egl-4, hse-5, let-607, mab-20, mlk-1, plx-1, png-1, ppm-2, sbp-1, sma-9, tax-6, unc-104, unc-53, unc-73, vhp-1
GO:2000026	regulation of multicellular organismal development	Biological Process	5.6e-09	4.1e-06	14.4737	33	ama-1, daf-16, daf-2, dlk-1, eat-2, egl-4, egl-43, fozi-1, hpl-2, lag-1, lin-42, mab-20, mig-1, mlk-1, pac-1, par-4, plx-1, png-1, ppm-2, pry-1, sel-7, set-16, sma-9, sos-1, src-1, ulp-2, unc-104, unc-53, unc-73, unc-75, vab-8, vhp-1, xrn-2
GO:0045595	regulation of cell differentiation	Biological Process	3.2e-07	0.00023	15.5405	23	dlk-1, egl-43, fozi-1, hpl-2, jun-1, lag-1, lin-1, mab-20, mex-3, mig-1, mlk-1, plx-1, png-1, ppm-2, pry-1, sel-7, sma-9, unc-104, unc-53, unc-73, unc-75, vab-8, vhp-1
GO:0060284	regulation of cell development	Biological Process	2.6e-05	0.019	15.9574	15	dlk-1, egl-43, hpl-2, mab-20, mig-1, mlk-1, plx-1, png-1, ppm-2, unc-104, unc-53, unc-73, unc-75, vab-8, vhp-1
GO:0005622	intracellular	Cellular Component	1.5e-30	1.1e-27	7.28128	387	B0310.2, C03H12.1, C24H12.5, C27A12.9, C39B5.6, C47B2.2, C53B4.4, C54C6.6, F07C6.4, F10F2.2, F13B9.1, F15D3.6, F15D4.4, F20H11.1, F23C8.7, F27C1.6, F35G2.1, F44B9.5, F47F2.1, F47G4.4, F49C5.4, F53H1.3, F54A3.2, F57C9.4, H05C05.1, H06I04.3, K07A1.9, K07E8.6, K09C6.8, M01F1.9, R31.2, T01B7.5, T02H6.1, T07D1.2, T22H9.1, W02A11.1, W04A4.5, Y119D3B.12, Y25C1A.7, Y37H9A.3, Y38F2AR.12, Y39B6A.16, Y39B6A…
GO:0012505	endomembrane system	Cellular Component	1.3e-06	0.001	8.58257	66	C03H12.1, C27A12.9, F13B9.1, F35G2.1, F44B9.5, F53H1.3, M01F1.9, Y25C1A.7, Y52B11A.3, Y53F4B.21, Y69A2AR.16, agef-1, alfa-1, apd-3, apg-1, arf-1.2, ccch-1, cdkr-3, cogc-1, cogc-3, dnj-27, eat-17, emc-1, gbf-1, ges-1, gly-14, gly-4, gly-7, haf-6, lem-4, lst-4, marc-6, mboa-6, mig-14, nepr-1, npp-13, npp-20, npp-8, pad-1, pmr-1, png-1, pod-2, rab-30, rbf-1, ret-1, sec-23, skn-1, sms-3, snt-2, sql-1…
GO:0044424	intracellular part	Cellular Component	1.7e-25	1.3e-22	7.12329	364	B0310.2, C03H12.1, C24H12.5, C27A12.9, C39B5.6, C47B2.2, C54C6.6, F07C6.4, F10F2.2, F13B9.1, F15D3.6, F15D4.4, F23C8.7, F27C1.6, F35G2.1, F44B9.5, F47F2.1, F47G4.4, F49C5.4, F53H1.3, F54A3.2, F57C9.4, H05C05.1, H06I04.3, K07A1.9, K07E8.6, K09C6.8, M01F1.9, R31.2, T01B7.5, T02H6.1, T07D1.2, T22H9.1, W02A11.1, W04A4.5, Y119D3B.12, Y25C1A.7, Y37H9A.3, Y38F2AR.12, Y39B6A.16, Y39B6A.36, Y39E4A.3, Y39F…
GO:0043229	intracellular organelle	Cellular Component	5.6e-18	4.1e-15	7.10117	292	B0310.2, C03H12.1, C24H12.5, C27A12.9, C39B5.6, C47B2.2, C54C6.6, F07C6.4, F13B9.1, F15D3.6, F15D4.4, F27C1.6, F35G2.1, F44B9.5, F47G4.4, F49C5.4, F54A3.2, F57C9.4, H06I04.3, K09C6.8, M01F1.9, R31.2, T01B7.5, T07D1.2, T22H9.1, W02A11.1, W04A4.5, Y119D3B.12, Y25C1A.7, Y37H9A.3, Y39B6A.16, Y39B6A.36, Y39E4A.3, Y39F10B.1, Y43H11AL.1, Y45G5AM.6, Y48A5A.1, Y48G8AL.5, Y52B11A.3, Y53G8AL.2, Y53G8AR.5, Y…
GO:0005737	cytoplasm	Cellular Component	1.1e-11	8.4e-09	6.94016	225	C03H12.1, C27A12.9, C39B5.6, C47B2.2, C54C6.6, F10F2.2, F13B9.1, F15D3.6, F15D4.4, F35G2.1, F44B9.5, F47F2.1, F47G4.4, F49C5.4, F53H1.3, H05C05.1, K07A1.9, K07E8.6, K09C6.8, M01F1.9, R31.2, T07D1.2, W02A11.1, Y25C1A.7, Y38F2AR.12, Y39E4A.3, Y39F10B.1, Y43F8C.13, Y45G5AM.6, Y48A5A.1, Y48G8AL.5, Y49F6B.9, Y50D4B.4, Y50D7A.3, Y52B11A.3, Y53C10A.5, Y53F4B.21, Y53G8AL.2, Y59A8B.8, Y66D12A.9, Y67D8A.2,…
GO:0016192	vesicle-mediated transport	Biological Process	1.6e-08	1.1e-05	11.8132	43	F13B9.1, M01F1.9, Y110A2AR.3, Y39F10B.1, agef-1, alfa-1, apd-3, apg-1, arf-1.2, ced-1, cnt-2, cogc-1, cogc-3, eat-17, exoc-8, fcho-1, gbf-1, golg-4, kin-20, klf-1, lst-4, mtm-1, mtm-9, npp-20, pad-1, pkc-1, rbf-1, sec-23, snt-2, stim-1, tat-1, tax-6, tbc-10, tbc-13, tbc-17, tbc-9, trpp-10, uig-1, unc-101, unc-104, unc-73, vps-18, vps-54
GO:0044446	intracellular organelle part	Cellular Component	5.9e-06	0.0044	6.77083	130	C27A12.9, C54C6.6, F13B9.1, F15D3.6, F27C1.6, F35G2.1, F44B9.5, F47G4.4, F54A3.2, H06I04.3, M01F1.9, R31.2, T01B7.5, T22H9.1, W04A4.5, Y119D3B.12, Y39B6A.16, Y39B6A.36, Y39E4A.3, Y48A5A.1, Y53G8AL.2, Y59A8B.8, Y65B4A.6, Y69A2AR.16, Y73F8A.24, Y75B8A.7, Y82E9BR.19, abtm-1, agef-1, ama-1, apg-1, brc-1, cas-2, ced-1, cku-70, cogc-1, cogc-3, coh-1, cpsf-1, ddx-35, dnj-27, dot-1.1, egl-27, egl-44, ell…
GO:0043231	intracellular membrane-bounded organelle	Cellular Component	3e-12	2.2e-09	6.89455	238	B0310.2, C03H12.1, C24H12.5, C27A12.9, C39B5.6, C54C6.6, F13B9.1, F15D3.6, F15D4.4, F27C1.6, F35G2.1, F44B9.5, F49C5.4, F57C9.4, H06I04.3, K09C6.8, M01F1.9, T01B7.5, T07D1.2, T22H9.1, W02A11.1, W04A4.5, Y119D3B.12, Y25C1A.7, Y37H9A.3, Y39B6A.16, Y39B6A.36, Y39E4A.3, Y39F10B.1, Y43H11AL.1, Y48A5A.1, Y48G8AL.5, Y52B11A.3, Y53G8AL.2, Y53G8AR.5, Y59A8B.8, Y61A9LA.10, Y65B4A.6, Y69A2AR.16, Y73F8A.24, …
GO:0044444	cytoplasmic part	Cellular Component	2.4e-06	0.0017	6.66364	147	C03H12.1, C27A12.9, C39B5.6, C47B2.2, C54C6.6, F13B9.1, F15D3.6, F15D4.4, F35G2.1, F44B9.5, F47G4.4, F53H1.3, H05C05.1, M01F1.9, R31.2, W02A11.1, Y25C1A.7, Y38F2AR.12, Y39E4A.3, Y43F8C.13, Y45G5AM.6, Y50D7A.3, Y52B11A.3, Y53F4B.21, Y53G8AL.2, Y59A8B.8, Y67D8A.2, Y71H2AM.15, ZC190.4, ZK836.2, aagr-2, abce-1, abtm-1, agef-1, alfa-1, alh-13, apd-3, apg-1, arf-1.2, cas-2, ccch-1, ced-1, chin-1, cogc-…
GO:0090304	nucleic acid metabolic process	Biological Process	4.5e-10	3.3e-07	7.80798	135	BE0003N10.1, C24H12.5, C39B5.6, F27C1.6, F57C9.4, H06I04.3, T01B7.5, T02H6.1, T22H9.1, W02A11.1, W04A4.5, Y119D3B.12, Y23H5B.6, Y37H2A.1, Y37H9A.3, Y39B6A.36, Y48G8AL.5, Y53G8AR.5, Y61A9LA.10, Y65B4A.6, Y6B3B.9, Y73F8A.24, Y75B8A.7, Y82E9BR.19, ZC190.4, ZK484.4, alg-2, ama-1, arid-1, attf-6, brc-1, cdk-9, cki-2, cku-70, cpsf-1, crh-1, crh-2, ctbp-1, daf-16, daf-19, ddx-19, ddx-35, dmd-6, dot-1.1,…
GO:0005634	nucleus	Cellular Component	1.2e-13	8.9e-11	7.93578	173	B0310.2, C24H12.5, C54C6.6, F27C1.6, F49C5.4, F57C9.4, H06I04.3, K09C6.8, T01B7.5, T07D1.2, T22H9.1, W02A11.1, W04A4.5, Y119D3B.12, Y37H9A.3, Y39B6A.16, Y39B6A.36, Y43H11AL.1, Y48A5A.1, Y48G8AL.5, Y53G8AR.5, Y61A9LA.10, Y65B4A.6, Y69A2AR.16, Y73F8A.24, Y75B8A.7, Y82E9BR.19, Y92H12A.2, ZK353.9, ZK484.4, ama-1, ape-1, arid-1, bli-4, brc-1, cdk-12, cdk-9, ceh-100, cki-2, cku-70, coh-1, cpsf-1, crh-1…
GO:0012505	endomembrane system	Cellular Component	1.3e-06	0.001	8.58257	66	C03H12.1, C27A12.9, F13B9.1, F35G2.1, F44B9.5, F53H1.3, M01F1.9, Y25C1A.7, Y52B11A.3, Y53F4B.21, Y69A2AR.16, agef-1, alfa-1, apd-3, apg-1, arf-1.2, ccch-1, cdkr-3, cogc-1, cogc-3, dnj-27, eat-17, emc-1, gbf-1, ges-1, gly-14, gly-4, gly-7, haf-6, lem-4, lst-4, marc-6, mboa-6, mig-14, nepr-1, npp-13, npp-20, npp-8, pad-1, pmr-1, png-1, pod-2, rab-30, rbf-1, ret-1, sec-23, skn-1, sms-3, snt-2, sql-1…
GO:0032879	regulation of localization	Biological Process	9.2e-14	6.8e-11	14.3617	54	C54C6.6, afd-1, arf-1.2, ced-1, clh-1, cnt-2, cogc-1, cogc-3, daf-2, dkf-1, dkf-2, eat-17, egl-27, egl-30, egl-4, egl-43, egl-8, egl-9, hse-5, kgb-1, mab-20, magi-1, mig-1, mig-10, mig-14, mtm-1, mtm-9, pat-4, plc-1, plx-1, pmr-1, pry-1, rbf-1, rho-1, sbp-1, slo-1, snt-2, stim-1, tat-1, tbc-10, tbc-13, tbc-17, tbc-9, uig-1, unc-104, unc-14, unc-53, unc-73, unc-83, unc-93, vab-8, vhp-1, vps-18, vp…
GO:0006810	transport	Biological Process	5.9e-05	0.043	6.64706	113	F13B12.2, F13B9.1, F15D3.6, K12C11.3, M01F1.9, T04B8.5, T22F7.1, Y110A2AR.3, Y39F10B.1, Y41E3.7, Y52B11A.8, Y53F4B.21, Y54F10AL.1, Y59A8B.8, Y69A2AR.16, Y82E9BR.16, Y82E9BR.19, aat-7, aat-9, abce-1, abtm-1, abts-1, abts-4, agef-1, alfa-1, apd-3, apg-1, arf-1.2, arl-13, catp-1, ced-1, clh-1, cnt-2, cogc-1, cogc-3, daf-2, ddx-19, dkf-1, dkf-2, eat-17, eat-2, egas-1, egl-30, egl-4, egl-8, exoc-8, fc…
GO:0008104	protein localization	Biological Process	7.9e-11	5.8e-08	11.3383	61	Y55F3AR.1, Y59A8B.8, Y69A2AR.16, afd-1, apd-3, apg-1, arf-1.2, arl-13, ced-1, chin-1, cogc-3, daf-2, dkf-1, dkf-2, eat-17, egl-30, egl-8, egl-9, eps-8, exoc-8, golg-4, hmr-1, istr-1, kgb-1, ldb-1, lit-1, lst-4, magi-1, mbk-2, mig-14, mppa-1, npp-13, npp-20, npp-8, pac-1, pad-1, par-1, par-2, par-4, plc-1, pry-1, ptp-3, rbf-1, rep-1, sec-23, tax-6, tbc-10, tbc-13, tbc-17, tbc-9, tir-1, tln-1, tsg-…
GO:0051649	establishment of localization in cell	Biological Process	2.2e-08	1.6e-05	10.5906	52	F13B9.1, M01F1.9, Y59A8B.8, Y69A2AR.16, Y82E9BR.19, abce-1, apd-3, apg-1, arf-1.2, arl-13, ced-1, cogc-3, daf-2, ddx-19, dkf-1, dkf-2, eat-17, egl-30, egl-8, golg-4, grdn-1, hmr-1, lst-4, mat-2, mig-14, mppa-1, npp-13, npp-20, npp-8, pad-1, par-2, par-6, pkc-1, plc-1, rbf-1, rho-1, sec-23, slo-1, smg-6, snt-2, src-1, tbc-10, tbc-13, tbc-17, tbc-9, trpp-10, tsg-101, unc-101, unc-104, unc-73, unc-8…
GO:0090066	regulation of anatomical structure size	Biological Process	5.4e-05	0.04	15	15	cul-1, dlk-1, eps-8, exc-6, let-607, lev-11, mab-20, mlk-1, plx-1, png-1, ppm-2, unc-104, unc-53, unc-73, vhp-1
GO:0045184	establishment of protein localization	Biological Process	1.6e-05	0.012	10.1796	34	Y55F3AR.1, Y59A8B.8, Y69A2AR.16, apd-3, apg-1, arf-1.2, arl-13, ced-1, cogc-3, daf-2, dkf-1, dkf-2, eat-17, egl-30, golg-4, istr-1, lst-4, mig-14, mppa-1, npp-13, npp-20, npp-8, pad-1, plc-1, rbf-1, rep-1, sec-23, tbc-10, tbc-13, tbc-17, tbc-9, tsg-101, unc-101, vps-54
GO:0046907	intracellular transport	Biological Process	9.4e-07	0.0007	10.8883	38	F13B9.1, M01F1.9, Y59A8B.8, Y69A2AR.16, Y82E9BR.19, abce-1, apd-3, apg-1, arf-1.2, arl-13, cogc-3, daf-2, ddx-19, dkf-1, dkf-2, eat-17, egl-30, golg-4, grdn-1, lst-4, mppa-1, npp-13, npp-20, npp-8, pad-1, plc-1, rbf-1, sec-23, smg-6, tbc-10, tbc-13, tbc-17, tbc-9, trpp-10, tsg-101, unc-101, unc-104, vps-54
GO:0051049	regulation of transport	Biological Process	8e-08	5.9e-05	13.8249	30	arf-1.2, ced-1, clh-1, cnt-2, daf-2, dkf-1, dkf-2, eat-17, egl-30, egl-4, egl-8, mig-14, mtm-1, plc-1, rbf-1, rho-1, slo-1, snt-2, stim-1, tat-1, tbc-10, tbc-13, tbc-17, tbc-9, uig-1, unc-104, unc-73, unc-93, vps-18, vps-54
GO:0051128	regulation of cellular component organization	Biological Process	1.6e-07	0.00012	10.5747	46	K09C6.8, Y39B6A.36, arf-1.2, brc-1, ced-1, cnt-2, crm-1, cul-1, daf-19, daf-2, dlk-1, eat-17, egl-4, egl-44, eps-8, exc-6, fos-1, kgb-1, kin-20, lev-11, mab-20, mat-2, mig-1, mig-14, mlk-1, mtm-1, nepr-1, npp-20, pat-4, plx-1, png-1, ppm-2, rsks-1, rsp-6, stim-1, tat-1, tbc-10, tbc-13, tbc-17, tbc-9, uig-1, unc-104, unc-53, unc-73, vhp-1, vps-18
GO:0060341	regulation of cellular localization	Biological Process	5.6e-05	0.042	15.7303	14	daf-2, dkf-1, dkf-2, egl-30, egl-8, kgb-1, mig-14, plc-1, rho-1, slo-1, unc-104, unc-73, vhp-1, vps-54
GO:0016192	vesicle-mediated transport	Biological Process	1.6e-08	1.1e-05	11.8132	43	F13B9.1, M01F1.9, Y110A2AR.3, Y39F10B.1, agef-1, alfa-1, apd-3, apg-1, arf-1.2, ced-1, cnt-2, cogc-1, cogc-3, eat-17, exoc-8, fcho-1, gbf-1, golg-4, kin-20, klf-1, lst-4, mtm-1, mtm-9, npp-20, pad-1, pkc-1, rbf-1, sec-23, snt-2, stim-1, tat-1, tax-6, tbc-10, tbc-13, tbc-17, tbc-9, trpp-10, uig-1, unc-101, unc-104, unc-73, vps-18, vps-54
GO:0034613	cellular protein localization	Biological Process	2.7e-05	0.02	9.88701	35	Y55F3AR.1, Y59A8B.8, Y69A2AR.16, apd-3, apg-1, arf-1.2, arl-13, cogc-3, daf-2, dkf-1, dkf-2, eat-17, egl-30, exoc-8, golg-4, hmr-1, kgb-1, ldb-1, lst-4, mppa-1, npp-13, npp-8, plc-1, rbf-1, sec-23, tax-6, tbc-10, tbc-13, tbc-17, tbc-9, tln-1, tub-2, unc-101, unc-104, vhp-1
GO:0060627	regulation of vesicle-mediated transport	Biological Process	3.3e-05	0.024	15.625	15	arf-1.2, ced-1, cnt-2, eat-17, mtm-1, rbf-1, snt-2, stim-1, tat-1, tbc-10, tbc-13, tbc-17, tbc-9, uig-1, vps-18
GO:0071702	organic substance transport	Biological Process	2.1e-05	0.015	8.60034	51	F15D3.6, Y52B11A.8, Y59A8B.8, Y69A2AR.16, Y82E9BR.19, aat-7, aat-9, abts-1, apd-3, apg-1, arf-1.2, arl-13, cogc-3, daf-2, ddx-19, dkf-1, dkf-2, eat-17, egl-30, egl-8, fgt-1, golg-4, haf-4, istr-1, laat-1, lea-1, lst-4, mig-14, mppa-1, nac-3, npp-13, npp-20, npp-8, obr-1, pad-1, plc-1, rbf-1, rep-1, rho-1, sec-23, slc-36.2, smg-6, tat-1, tbc-10, tbc-13, tbc-17, tbc-9, tsg-101, unc-101, unc-73, vps…
GO:0015031	protein transport	Biological Process	3.6e-05	0.026	10.0629	32	Y59A8B.8, Y69A2AR.16, apd-3, apg-1, arf-1.2, arl-13, cogc-3, daf-2, dkf-1, dkf-2, eat-17, egl-30, golg-4, istr-1, lst-4, mig-14, mppa-1, npp-13, npp-20, npp-8, pad-1, plc-1, rbf-1, rep-1, sec-23, tbc-10, tbc-13, tbc-17, tbc-9, tsg-101, unc-101, vps-54
GO:0017137	Rab GTPase binding	Molecular Function	2e-06	0.0015	29.4118	10	M01F1.9, Y25C1A.7, Y39F10B.1, eat-17, rbf-1, tbc-10, tbc-13, tbc-17, tbc-9, tir-1
GO:0090630	activation of GTPase activity	Biological Process	2.9e-05	0.021	33.3333	7	cnt-2, eat-17, hgap-2, tbc-10, tbc-13, tbc-17, tbc-9
GO:0009653	anatomical structure morphogenesis	Biological Process	2.1e-14	1.6e-11	12.2867	72	K09C6.8, ama-1, bre-4, cam-1, cas-2, cogc-1, cogc-3, dlk-1, dpy-1, dyc-1, egl-13, egl-27, elt-3, eps-8, exc-6, fln-1, fos-1, fozi-1, hmr-1, kin-20, kpc-1, ksr-2, lit-1, lron-3, lron-8, mab-20, madd-2, max-2, mboa-6, mec-8, mel-11, mig-1, mig-10, mig-14, mlk-1, mlt-7, nhr-6, pac-1, par-6, pat-12, pat-4, plx-1, png-1, ppm-2, pry-1, ptp-3, rho-1, rin-1, sel-7, sin-3, skn-1, slo-1, sma-9, smg-6, sqv-…
GO:0006996	organelle organization	Biological Process	9.4e-07	0.00069	8.13347	78	C39B5.6, F13B9.1, F47G4.4, F54A3.2, Y39B6A.16, Y53F4B.21, Y73F8A.24, arf-1.2, arl-13, brc-1, cas-2, ced-1, cku-70, cogc-1, cul-1, daf-19, daf-2, dyc-1, eat-17, egl-44, eme-1, eps-8, exc-6, fln-1, frl-1, frm-1, gbf-1, gip-1, gld-2, gon-2, grdn-1, hmr-1, kgb-1, klp-20, lem-4, lev-11, lst-4, mab-20, mat-2, mbk-2, mex-3, mig-14, mppa-1, nab-1, nepr-1, noca-1, npp-13, npp-8, par-1, par-2, par-6, pat-4…
GO:0009888	tissue development	Biological Process	9.8e-07	0.00073	13.8122	25	cogc-1, daf-16, egl-27, elt-3, eps-8, exc-6, fozi-1, hmr-1, lit-1, mab-20, max-2, mig-14, nhr-119, nhr-88, par-6, ptp-3, pxf-1, sel-7, sinh-1, skn-1, sma-9, sqv-6, src-1, unc-62, vab-1
GO:0022607	cellular component assembly	Biological Process	4e-05	0.029	8.42975	51	F13B9.1, F54A3.2, H05C05.1, Y119D3B.12, Y39B6A.36, Y48A5A.1, alg-2, arl-13, ced-1, daf-19, daf-2, dyc-1, egl-27, elpc-2, eps-8, exc-6, exoc-8, fos-1, gip-1, kgb-1, klp-20, ldb-1, lev-11, lst-4, madd-2, mbk-2, mec-8, mig-10, nab-1, npp-13, npp-20, pat-12, pat-4, ppm-2, prp-8, ptp-3, rho-1, rsks-1, slo-1, smi-1, taf-12, ten-1, uaf-1, unc-101, unc-104, unc-45, unc-73, unc-82, unc-89, vab-8, vps-18
GO:0030029	actin filament-based process	Biological Process	2e-07	0.00015	17.0732	21	cas-2, ced-1, dyc-1, eps-8, fln-1, frl-1, frm-1, hmr-1, lev-11, mab-20, nab-1, pat-4, rho-1, sinh-1, slo-1, unc-45, unc-53, unc-73, unc-82, unc-89, vab-19
GO:0048646	anatomical structure formation involved in morphogenesis	Biological Process	1.6e-07	0.00012	18.8119	19	bre-4, dyc-1, elt-3, fos-1, fozi-1, lit-1, mig-14, pat-4, rho-1, sel-7, skn-1, slo-1, sma-9, src-1, ten-1, unc-45, unc-62, unc-82, unc-89
GO:0061061	muscle structure development	Biological Process	4.8e-05	0.036	16.8831	13	dyc-1, lit-1, mec-8, mex-3, pat-4, rho-1, slo-1, unc-105, unc-45, unc-53, unc-62, unc-82, unc-89
GO:0032989	cellular component morphogenesis	Biological Process	5.2e-08	3.9e-05	12.5436	36	K09C6.8, cam-1, cas-2, dlk-1, dyc-1, fln-1, hmr-1, kin-20, kpc-1, lron-3, lron-8, mab-20, madd-2, mig-1, mig-10, mlk-1, pat-4, plx-1, png-1, ppm-2, pry-1, ptp-3, rho-1, rin-1, slo-1, src-1, ten-1, unc-104, unc-45, unc-53, unc-73, unc-82, unc-89, vab-1, vab-8, vhp-1
GO:1902589	single-organism organelle organization	Biological Process	1e-07	7.9e-05	10.2	51	F47G4.4, F54A3.2, arl-13, cas-2, ced-1, cul-1, daf-19, dyc-1, eat-17, eps-8, exc-6, fln-1, frl-1, frm-1, gip-1, grdn-1, hmr-1, klp-20, lev-11, lst-4, mab-20, mat-2, mbk-2, mig-14, nab-1, noca-1, npp-13, par-1, par-2, par-6, pat-4, rbf-1, rho-1, sinh-1, slo-1, snt-2, src-1, tbc-10, tbc-13, tbc-17, tbc-9, tln-1, unc-101, unc-45, unc-53, unc-73, unc-82, unc-89, vab-19, vab-8, vps-18
GO:0007010	cytoskeleton organization	Biological Process	2.8e-08	2.1e-05	12.628	37	F47G4.4, F54A3.2, cas-2, ced-1, cul-1, dyc-1, eps-8, exc-6, fln-1, frl-1, frm-1, gip-1, grdn-1, hmr-1, lev-11, mab-20, mat-2, mig-14, nab-1, noca-1, npp-13, par-1, par-2, par-6, pat-4, rho-1, sinh-1, slo-1, src-1, tln-1, unc-45, unc-53, unc-73, unc-82, unc-89, vab-19, vab-8
GO:0009790	embryo development	Biological Process	3.2e-08	2.4e-05	11.007	47	ajm-1, alg-2, ama-1, arf-1.2, cul-1, egl-27, eps-8, fozi-1, gei-17, gld-2, hmr-1, lev-11, lit-1, mab-20, mbk-2, mec-8, mel-11, mex-3, mig-14, pac-1, par-1, par-6, pat-12, pat-4, polh-1, ptp-3, sel-7, skn-1, sma-9, smg-6, smi-1, sos-1, spk-1, src-1, sym-2, ten-1, tol-1, uaf-1, uba-2, ulp-2, unc-101, unc-45, unc-62, unc-73, vab-1, vab-19, vha-11
GO:0010927	cellular component assembly involved in morphogenesis	Biological Process	2.8e-05	0.02	28.5714	8	dyc-1, pat-4, rho-1, slo-1, ten-1, unc-45, unc-82, unc-89
GO:0048598	embryonic morphogenesis	Biological Process	1.9e-07	0.00014	15.4839	24	ama-1, eps-8, fozi-1, hmr-1, lit-1, mab-20, mel-11, mig-14, pac-1, par-6, pat-12, ptp-3, sel-7, skn-1, sma-9, smg-6, src-1, sym-2, ten-1, uaf-1, ulp-2, unc-62, vab-1, vab-19
GO:0045165	cell fate commitment	Biological Process	6.6e-10	4.9e-07	17.3653	29	cam-1, cnt-2, dsl-3, egl-13, egl-27, egl-44, elt-3, fos-1, fozi-1, ksr-1, lag-1, lin-1, lit-1, mbk-2, mex-3, mig-14, par-1, par-2, par-4, pry-1, sel-7, sin-3, skn-1, sma-9, sox-2, src-1, tir-1, unc-62, vab-3
GO:0001708	cell fate specification	Biological Process	4.2e-06	0.0031	15.3226	19	dsl-3, egl-13, egl-27, fos-1, fozi-1, ksr-1, lag-1, lin-1, lit-1, mex-3, mig-14, pry-1, sel-7, sin-3, skn-1, sma-9, sox-2, src-1, unc-62
GO:0007369	gastrulation	Biological Process	5.4e-06	0.004	19.1781	14	ama-1, fozi-1, hmr-1, lit-1, mig-14, pac-1, par-6, ptp-3, sel-7, skn-1, sma-9, src-1, ulp-2, unc-62
GO:0009792	embryo development ending in birth or egg hatching	Biological Process	1.4e-05	0.01	11.1969	29	ajm-1, alg-2, ama-1, arf-1.2, cul-1, egl-27, gei-17, gld-2, hmr-1, lit-1, mbk-2, mec-8, mel-11, pat-4, polh-1, smi-1, sos-1, spk-1, src-1, sym-2, ten-1, tol-1, uaf-1, uba-2, unc-101, unc-45, unc-73, vab-1, vab-19
GO:0031430	M band	Cellular Component	2.8e-05	0.02	28.5714	8	lim-9, pat-4, scpl-1, slo-1, tln-1, unc-82, unc-89, zyx-1
GO:0016772	transferase activity, transferring phosphorus-containing groups	Molecular Function	1.1e-07	8.5e-05	9.28882	64	BE0003N10.1, C24A1.3, C27A12.9, C47B2.2, C50D2.7, F23C8.7, F47F2.1, F49C5.4, K09C6.8, R151.2, T10B11.2, Y22D7AR.6, Y50D7A.3, Y67D8A.2, Y73F8A.24, Y75B8A.24, Y77E11A.2, Y79H2A.3, ZK795.1, akt-1, alh-13, ama-1, cam-1, cdk-12, cdk-9, cki-2, daf-2, dkf-1, dkf-2, dlk-1, egl-4, gld-2, grk-1, hxk-2, hxk-3, kgb-1, kin-20, ksr-1, ksr-2, lit-1, madd-3, magi-1, max-2, mbk-2, mlk-1, mnk-1, mvk-1, par-1, par-…
GO:0043170	macromolecule metabolic process	Biological Process	3.4e-15	2.5e-12	7.02032	266	BE0003N10.1, C24A1.3, C24H12.5, C27A12.9, C39B5.6, CC8.2, F13D2.1, F15D4.4, F23C8.7, F27C1.6, F44B9.5, F47F2.1, F49C5.4, F57C9.4, H05C05.1, H06I04.3, K07A1.9, K09C6.8, T01B7.5, T02H6.1, T07D1.2, T22H9.1, W02A11.1, W04A4.5, Y119D3B.12, Y23H5B.6, Y37H2A.1, Y37H9A.3, Y39B6A.16, Y39B6A.36, Y41D4A.5, Y48G1C.5, Y48G8AL.5, Y48G9A.9, Y49F6B.9, Y50D4B.4, Y50D7A.3, Y53C10A.5, Y53G8AR.5, Y54E10A.11, Y55F3AM…
GO:0000166	nucleotide binding	Molecular Function	8.1e-10	6e-07	8.24295	114	C24A1.3, C39B5.6, C50B8.1, D1007.15, F10F2.2, F23C8.7, F47F2.1, F49C5.4, F55F10.1, H05C05.1, T10B11.2, Y116A8C.13, Y23H5B.6, Y39B6A.36, Y50D7A.3, Y52B11A.3, Y52B11A.4, Y54E2A.4, Y61A9LA.10, Y65B4A.6, Y7A5A.1, abce-1, abtm-1, akt-1, alh-13, arf-1.2, arl-13, btf-1, cam-1, catp-1, cdk-12, cdk-9, cnt-2, ctbp-1, ctps-1, daao-1, daf-2, ddx-19, ddx-35, dkf-1, dkf-2, dlk-1, egl-30, egl-4, fars-2, gld-2, …
GO:0019538	protein metabolic process	Biological Process	9.6e-06	0.0071	6.56425	141	C24A1.3, C27A12.9, C39B5.6, F13D2.1, F15D4.4, F23C8.7, F44B9.5, F47F2.1, F49C5.4, H05C05.1, K07A1.9, K09C6.8, T07D1.2, Y39B6A.16, Y41D4A.5, Y48G1C.5, Y48G9A.9, Y49F6B.9, Y50D7A.3, Y53C10A.5, Y53G8AR.5, Y54E10A.11, Y55F3AM.9, Y57A10A.31, Y66D12A.9, Y67D8A.2, Y73F8A.24, Y92H12A.2, ZC190.4, abce-1, akt-1, alg-2, bli-4, brc-1, bre-4, cam-1, ccch-1, cdk-12, cdk-9, cdkr-3, cki-2, clp-4, clp-7, cpl-1, c…
GO:0044260	cellular macromolecule metabolic process	Biological Process	1.5e-16	1.1e-13	7.37876	248	BE0003N10.1, C24A1.3, C24H12.5, C27A12.9, C39B5.6, CC8.2, F13D2.1, F15D4.4, F23C8.7, F27C1.6, F44B9.5, F47F2.1, F49C5.4, F57C9.4, H05C05.1, H06I04.3, K07A1.9, K09C6.8, T01B7.5, T02H6.1, T07D1.2, T22H9.1, W02A11.1, W04A4.5, Y119D3B.12, Y23H5B.6, Y37H2A.1, Y37H9A.3, Y39B6A.16, Y39B6A.36, Y41D4A.5, Y48G1C.5, Y48G8AL.5, Y48G9A.9, Y49F6B.9, Y50D4B.4, Y50D7A.3, Y53C10A.5, Y53G8AR.5, Y54E10A.11, Y55F3AM…
GO:0006796	phosphate-containing compound metabolic process	Biological Process	1.7e-06	0.0012	7.68567	89	C24A1.3, C27A12.9, C47B2.2, C50D2.7, F10F2.2, F23C8.7, F47F2.1, F49C5.4, F53C3.13, K09C6.8, R151.2, T10B11.2, Y22D7AR.6, Y41D4A.5, Y48G1C.5, Y48G9A.9, Y50D7A.3, Y52B11A.8, Y67D8A.2, Y73F8A.24, Y75B8A.24, Y77E11A.2, Y79H2A.3, ZK795.1, ZK836.2, akt-1, alh-13, cam-1, cas-2, cdk-12, cdk-9, cdkr-3, cki-2, ctps-1, daf-2, dkf-1, dkf-2, dlk-1, egl-4, gap-3, gcn-1, gpap-1, gpi-1, grk-1, hxk-2, hxk-3, kgb-…
GO:0016301	kinase activity	Molecular Function	7.8e-08	5.8e-05	9.84456	57	C24A1.3, C47B2.2, C50D2.7, F23C8.7, F47F2.1, F49C5.4, K09C6.8, T10B11.2, Y22D7AR.6, Y50D7A.3, Y67D8A.2, Y73F8A.24, Y75B8A.24, Y77E11A.2, Y79H2A.3, ZK795.1, akt-1, alh-13, cam-1, cdk-12, cdk-9, cki-2, daf-2, dkf-1, dkf-2, dlk-1, egl-4, grk-1, hxk-2, hxk-3, kgb-1, kin-20, ksr-1, ksr-2, lit-1, madd-3, magi-1, max-2, mbk-2, mlk-1, mnk-1, mvk-1, par-1, par-4, pat-4, pdhk-2, pkc-1, pyk-1, rskn-1, rsks-…
GO:0016773	phosphotransferase activity, alcohol group as acceptor	Molecular Function	1.4e-07	0.0001	10.1167	52	C24A1.3, C50D2.7, F23C8.7, F47F2.1, F49C5.4, K09C6.8, Y22D7AR.6, Y50D7A.3, Y67D8A.2, Y73F8A.24, Y75B8A.24, Y77E11A.2, Y79H2A.3, ZK795.1, akt-1, cam-1, cdk-12, cdk-9, daf-2, dkf-1, dkf-2, dlk-1, egl-4, grk-1, hxk-2, hxk-3, kgb-1, kin-20, ksr-1, ksr-2, lit-1, madd-3, max-2, mbk-2, mlk-1, mnk-1, mvk-1, par-1, par-4, pat-4, pdhk-2, pkc-1, pyk-1, rskn-1, rsks-1, spk-1, src-1, src-2, unc-43, unc-82, un…
GO:0035639	purine ribonucleoside triphosphate binding	Molecular Function	5.8e-10	4.3e-07	8.77034	97	C24A1.3, C39B5.6, F10F2.2, F23C8.7, F47F2.1, F49C5.4, F55F10.1, T10B11.2, Y116A8C.13, Y23H5B.6, Y39B6A.36, Y50D7A.3, Y52B11A.4, Y54E2A.4, Y61A9LA.10, Y65B4A.6, abce-1, abtm-1, akt-1, alh-13, arf-1.2, arl-13, btf-1, cam-1, catp-1, cdk-12, cdk-9, cnt-2, ctps-1, daf-2, ddx-19, ddx-35, dkf-1, dkf-2, dlk-1, egl-30, egl-4, fars-2, gld-2, glh-2, gln-3, gpa-1, grk-1, haf-3, haf-4, haf-6, hxk-2, hxk-3, if…
GO:0043412	macromolecule modification	Biological Process	7.7e-09	5.7e-06	7.92982	113	C24A1.3, C27A12.9, F23C8.7, F47F2.1, F49C5.4, H06I04.3, K07A1.9, K09C6.8, T07D1.2, W02A11.1, Y39B6A.16, Y41D4A.5, Y48G1C.5, Y48G8AL.5, Y48G9A.9, Y49F6B.9, Y50D7A.3, Y53C10A.5, Y53G8AR.5, Y54E10A.11, Y55F3AM.9, Y57A10A.31, Y67D8A.2, Y71H2AM.14, Y73F8A.24, Y92H12A.2, akt-1, brc-1, bre-4, cam-1, cdk-12, cdk-9, cdkr-3, cki-2, cul-1, cyn-16, daf-2, dkf-1, dkf-2, dlk-1, dot-1.1, egl-4, egl-9, gap-3, gc…
GO:0044267	cellular protein metabolic process	Biological Process	2.8e-07	0.00021	7.11207	132	C24A1.3, C27A12.9, C39B5.6, F13D2.1, F15D4.4, F23C8.7, F44B9.5, F47F2.1, F49C5.4, H05C05.1, K07A1.9, K09C6.8, T07D1.2, Y39B6A.16, Y41D4A.5, Y48G1C.5, Y48G9A.9, Y49F6B.9, Y50D7A.3, Y53C10A.5, Y53G8AR.5, Y54E10A.11, Y55F3AM.9, Y57A10A.31, Y66D12A.9, Y67D8A.2, Y73F8A.24, Y92H12A.2, ZC190.4, abce-1, akt-1, alg-2, brc-1, bre-4, cam-1, ccch-1, cdk-12, cdk-9, cdkr-3, cki-2, cpl-1, crm-1, cul-1, cyn-16, …
GO:0004672	protein kinase activity	Molecular Function	1.9e-05	0.014	9.27152	42	C24A1.3, F23C8.7, F47F2.1, F49C5.4, K09C6.8, Y50D7A.3, Y67D8A.2, Y73F8A.24, akt-1, cam-1, cdk-12, cdk-9, daf-2, dkf-1, dkf-2, dlk-1, egl-4, grk-1, kgb-1, kin-20, ksr-1, ksr-2, lit-1, madd-3, max-2, mbk-2, mlk-1, mnk-1, par-1, par-4, pat-4, pdhk-2, pkc-1, rskn-1, rsks-1, spk-1, src-1, src-2, unc-43, unc-82, unc-89, vab-1
GO:0016310	phosphorylation	Biological Process	2.5e-08	1.9e-05	9.4964	66	C24A1.3, C50D2.7, F23C8.7, F47F2.1, F49C5.4, K09C6.8, T10B11.2, Y22D7AR.6, Y50D7A.3, Y67D8A.2, Y73F8A.24, Y75B8A.24, Y77E11A.2, Y79H2A.3, ZK795.1, ZK836.2, akt-1, alh-13, cam-1, cdk-12, cdk-9, cdkr-3, cki-2, daf-2, dkf-1, dkf-2, dlk-1, egl-4, gap-3, gcn-1, gpap-1, gpi-1, grk-1, hxk-2, hxk-3, kgb-1, kin-20, ksr-1, ksr-2, lem-4, lit-1, madd-3, magi-1, max-2, mbk-2, mlk-1, mnk-1, mvk-1, par-1, par-4…
GO:0032550	purine ribonucleoside binding	Molecular Function	5.8e-10	4.3e-07	8.77034	97	C24A1.3, C39B5.6, F10F2.2, F23C8.7, F47F2.1, F49C5.4, F55F10.1, T10B11.2, Y116A8C.13, Y23H5B.6, Y39B6A.36, Y50D7A.3, Y52B11A.4, Y54E2A.4, Y61A9LA.10, Y65B4A.6, abce-1, abtm-1, akt-1, alh-13, arf-1.2, arl-13, btf-1, cam-1, catp-1, cdk-12, cdk-9, cnt-2, ctps-1, daf-2, ddx-19, ddx-35, dkf-1, dkf-2, dlk-1, egl-30, egl-4, fars-2, gld-2, glh-2, gln-3, gpa-1, grk-1, haf-3, haf-4, haf-6, hxk-2, hxk-3, if…
GO:0032555	purine ribonucleotide binding	Molecular Function	9.9e-10	7.3e-07	8.71518	97	C24A1.3, C39B5.6, F10F2.2, F23C8.7, F47F2.1, F49C5.4, F55F10.1, T10B11.2, Y116A8C.13, Y23H5B.6, Y39B6A.36, Y50D7A.3, Y52B11A.4, Y54E2A.4, Y61A9LA.10, Y65B4A.6, abce-1, abtm-1, akt-1, alh-13, arf-1.2, arl-13, btf-1, cam-1, catp-1, cdk-12, cdk-9, cnt-2, ctps-1, daf-2, ddx-19, ddx-35, dkf-1, dkf-2, dlk-1, egl-30, egl-4, fars-2, gld-2, glh-2, gln-3, gpa-1, grk-1, haf-3, haf-4, haf-6, hxk-2, hxk-3, if…
GO:0006464	cellular protein modification process	Biological Process	1.8e-09	1.3e-06	8.2632	108	C24A1.3, C27A12.9, F23C8.7, F47F2.1, F49C5.4, K07A1.9, K09C6.8, T07D1.2, Y39B6A.16, Y41D4A.5, Y48G1C.5, Y48G9A.9, Y49F6B.9, Y50D7A.3, Y53C10A.5, Y53G8AR.5, Y54E10A.11, Y55F3AM.9, Y57A10A.31, Y67D8A.2, Y73F8A.24, Y92H12A.2, akt-1, brc-1, bre-4, cam-1, cdk-12, cdk-9, cdkr-3, cki-2, cul-1, cyn-16, daf-2, dkf-1, dkf-2, dlk-1, dot-1.1, egl-4, egl-9, gap-3, gcn-1, gei-17, gly-14, gly-4, gly-7, grk-1, h…
GO:0004674	protein serine/threonine kinase activity	Molecular Function	2.1e-05	0.016	10.4575	32	F47F2.1, F49C5.4, K09C6.8, Y50D7A.3, Y67D8A.2, Y73F8A.24, akt-1, cdk-12, cdk-9, dkf-1, dkf-2, dlk-1, egl-4, grk-1, kgb-1, kin-20, ksr-1, lit-1, madd-3, max-2, mbk-2, mlk-1, mnk-1, par-1, par-4, pat-4, pkc-1, rskn-1, rsks-1, spk-1, unc-43, unc-82
GO:0005524	ATP binding	Molecular Function	4.5e-10	3.3e-07	9.25727	86	C24A1.3, C39B5.6, F10F2.2, F23C8.7, F47F2.1, F49C5.4, F55F10.1, T10B11.2, Y116A8C.13, Y23H5B.6, Y39B6A.36, Y50D7A.3, Y54E2A.4, Y65B4A.6, abce-1, abtm-1, akt-1, alh-13, btf-1, cam-1, catp-1, cdk-12, cdk-9, ctps-1, daf-2, ddx-19, ddx-35, dkf-1, dkf-2, dlk-1, egl-4, fars-2, gld-2, glh-2, gln-3, grk-1, haf-3, haf-4, haf-6, hxk-2, hxk-3, kgb-1, kin-20, klp-12, klp-20, ksr-1, ksr-2, let-355, lit-1, mad…
GO:0006468	protein phosphorylation	Biological Process	5.7e-06	0.0042	9.21305	48	C24A1.3, F23C8.7, F47F2.1, F49C5.4, K09C6.8, Y50D7A.3, Y67D8A.2, Y73F8A.24, akt-1, cam-1, cdk-12, cdk-9, cdkr-3, cki-2, daf-2, dkf-1, dkf-2, dlk-1, egl-4, gap-3, gcn-1, grk-1, kgb-1, kin-20, ksr-1, ksr-2, lit-1, madd-3, max-2, mbk-2, mlk-1, mnk-1, par-1, par-4, pat-4, pdhk-2, pkc-1, rskn-1, rsks-1, spk-1, src-1, src-2, tir-1, unc-43, unc-82, unc-89, vab-1, vhp-1
GO:0023051	regulation of signaling	Biological Process	5.7e-07	0.00042	11.7647	34	F53A10.2, Y105E8A.25, abts-1, agef-1, bre-4, chin-1, cul-1, dlk-1, egl-30, egl-4, egl-8, ephx-1, gap-2, gap-3, gbf-1, hgap-2, hpl-2, ksr-1, let-607, max-2, mig-14, mlk-1, pry-1, rgs-7, rho-1, sel-7, slo-1, sos-1, tir-1, uig-1, unc-73, unc-75, unc-89, vhp-1
GO:0032879	regulation of localization	Biological Process	9.2e-14	6.8e-11	14.3617	54	C54C6.6, afd-1, arf-1.2, ced-1, clh-1, cnt-2, cogc-1, cogc-3, daf-2, dkf-1, dkf-2, eat-17, egl-27, egl-30, egl-4, egl-43, egl-8, egl-9, hse-5, kgb-1, mab-20, magi-1, mig-1, mig-10, mig-14, mtm-1, mtm-9, pat-4, plc-1, plx-1, pmr-1, pry-1, rbf-1, rho-1, sbp-1, slo-1, snt-2, stim-1, tat-1, tbc-10, tbc-13, tbc-17, tbc-9, uig-1, unc-104, unc-14, unc-53, unc-73, unc-83, unc-93, vab-8, vhp-1, vps-18, vp…
GO:0043900	regulation of multi-organism process	Biological Process	4.7e-05	0.034	21.2766	10	daf-16, dkf-1, egl-30, hecw-1, hpl-2, kgb-1, nhr-6, pat-4, plc-1, vhp-1
GO:0048583	regulation of response to stimulus	Biological Process	4.8e-13	3.5e-10	15.2104	47	F53A10.2, Y105E8A.25, agef-1, bre-4, chin-1, cul-1, daf-16, daf-2, dkf-1, dlk-1, egl-30, egl-4, ephx-1, fos-1, gap-2, gap-3, gbf-1, gei-17, hecw-1, hgap-2, hpl-2, kgb-1, ksr-1, let-607, mab-20, max-2, mig-1, mig-14, mlk-1, nep-2, pkc-1, plc-1, plx-1, polh-1, pry-1, rgs-7, sel-7, skn-1, smk-1, sos-1, tir-1, uig-1, unc-53, unc-73, unc-89, vhp-1, zip-2
GO:0005088	Ras guanyl-nucleotide exchange factor activity	Molecular Function	5.6e-06	0.0041	30	9	F53H1.3, M01F1.9, Y105E8A.25, ephx-1, pxf-1, sos-1, uig-1, unc-73, unc-89
GO:0008047	enzyme activator activity	Molecular Function	2.7e-06	0.002	17.1717	17	F53A10.2, Y66D12A.9, ags-3, chin-1, cnt-2, eat-17, gap-2, hgap-2, pac-1, pxf-1, rgs-4, rgs-7, rnp-8, tbc-10, tbc-13, tbc-17, tbc-9
GO:0044093	positive regulation of molecular function	Biological Process	9.4e-13	7e-10	17.5926	38	F53A10.2, F53H1.3, M01F1.9, Y105E8A.25, Y53G8AR.5, Y66D12A.9, agef-1, ags-3, chin-1, cnt-2, dlk-1, eat-17, egl-4, ephx-1, exc-6, gap-2, gbf-1, gcn-1, hgap-2, max-2, mlk-1, pac-1, plc-1, pxf-1, rgs-4, rgs-7, rnp-8, shc-1, sos-1, stim-1, tbc-10, tbc-13, tbc-17, tbc-9, tir-1, uig-1, unc-73, unc-89
GO:0048584	positive regulation of response to stimulus	Biological Process	1.6e-08	1.2e-05	19.6262	21	bre-4, daf-16, dkf-1, dlk-1, egl-30, egl-4, gei-17, ksr-1, max-2, mig-1, mig-14, mlk-1, pkc-1, plc-1, sel-7, skn-1, tir-1, unc-53, unc-73, vhp-1, zip-2
GO:0050790	regulation of catalytic activity	Biological Process	1.8e-10	1.3e-07	13.0682	46	F13D2.1, F44B9.5, F53A10.2, F53H1.3, M01F1.9, Y105E8A.25, Y38E10A.22, Y66D12A.9, agef-1, ags-3, cas-2, cdkr-3, chin-1, cki-2, cnt-2, crm-1, dlk-1, dyc-1, eat-17, egl-4, ephx-1, gap-2, gbf-1, gcn-1, gly-14, hgap-2, max-2, mlk-1, pac-1, plc-1, pxf-1, rep-1, rgs-4, rgs-7, rnp-8, shc-1, sos-1, tbc-10, tbc-13, tbc-17, tbc-9, tir-1, uig-1, unc-73, unc-89, vhp-1
GO:0010646	regulation of cell communication	Biological Process	4.1e-07	0.0003	11.9298	34	F53A10.2, Y105E8A.25, abts-1, agef-1, bre-4, chin-1, cul-1, dlk-1, egl-30, egl-4, egl-8, ephx-1, gap-2, gap-3, gbf-1, hgap-2, hpl-2, ksr-1, let-607, max-2, mig-14, mlk-1, pry-1, rgs-7, rho-1, sel-7, slo-1, sos-1, tir-1, uig-1, unc-73, unc-75, unc-89, vhp-1
GO:0032101	regulation of response to external stimulus	Biological Process	4.4e-07	0.00033	23.3333	14	daf-16, dkf-1, egl-30, hecw-1, kgb-1, mab-20, mig-1, mlk-1, nep-2, pkc-1, plc-1, plx-1, unc-53, vhp-1
GO:0032880	regulation of protein localization	Biological Process	8.6e-06	0.0063	17.4419	15	afd-1, daf-2, dkf-1, dkf-2, egl-30, egl-9, kgb-1, magi-1, mig-14, plc-1, pry-1, unc-104, unc-14, unc-73, vhp-1
GO:0051049	regulation of transport	Biological Process	8e-08	5.9e-05	13.8249	30	arf-1.2, ced-1, clh-1, cnt-2, daf-2, dkf-1, dkf-2, eat-17, egl-30, egl-4, egl-8, mig-14, mtm-1, plc-1, rbf-1, rho-1, slo-1, snt-2, stim-1, tat-1, tbc-10, tbc-13, tbc-17, tbc-9, uig-1, unc-104, unc-73, unc-93, vps-18, vps-54
GO:0060341	regulation of cellular localization	Biological Process	5.6e-05	0.042	15.7303	14	daf-2, dkf-1, dkf-2, egl-30, egl-8, kgb-1, mig-14, plc-1, rho-1, slo-1, unc-104, unc-73, vhp-1, vps-54
GO:0080134	regulation of response to stress	Biological Process	2.3e-09	1.7e-06	26.9841	17	cul-1, daf-16, daf-2, dkf-1, egl-30, fos-1, gei-17, hecw-1, kgb-1, max-2, mlk-1, plc-1, polh-1, skn-1, smk-1, vhp-1, zip-2
GO:0008340	determination of adult lifespan	Biological Process	6.4e-07	0.00047	13.4328	27	akt-1, crh-1, cul-1, daf-16, daf-2, dkf-1, dkf-2, eat-2, egl-30, egl-4, elt-3, fkh-9, fos-1, jun-1, kgb-1, lmd-3, nac-3, par-4, plc-1, rsks-1, sbp-1, sea-2, skn-1, tax-6, tiar-2, tir-1, vhp-1
GO:0009966	regulation of signal transduction	Biological Process	5.7e-06	0.0042	11.7647	28	F53A10.2, Y105E8A.25, agef-1, bre-4, chin-1, cul-1, dlk-1, egl-4, ephx-1, gap-2, gap-3, gbf-1, hgap-2, hpl-2, ksr-1, let-607, max-2, mig-14, mlk-1, pry-1, rgs-7, sel-7, sos-1, tir-1, uig-1, unc-73, unc-89, vhp-1
GO:0030695	GTPase regulator activity	Molecular Function	3.1e-07	0.00022	21.0526	16	F53A10.2, ags-3, chin-1, cnt-2, eat-17, gap-2, hgap-2, pac-1, pxf-1, rep-1, rgs-4, rgs-7, tbc-10, tbc-13, tbc-17, tbc-9
GO:0043085	positive regulation of catalytic activity	Biological Process	2.1e-11	1.5e-08	16.9903	35	F53A10.2, F53H1.3, M01F1.9, Y105E8A.25, Y66D12A.9, agef-1, ags-3, chin-1, cnt-2, dlk-1, eat-17, egl-4, ephx-1, gap-2, gbf-1, gcn-1, hgap-2, max-2, mlk-1, pac-1, plc-1, pxf-1, rgs-4, rgs-7, rnp-8, shc-1, sos-1, tbc-10, tbc-13, tbc-17, tbc-9, tir-1, uig-1, unc-73, unc-89
GO:0051336	regulation of hydrolase activity	Biological Process	2.9e-07	0.00021	13.0435	30	F13D2.1, F53A10.2, F53H1.3, M01F1.9, Y105E8A.25, Y66D12A.9, agef-1, ags-3, chin-1, cnt-2, crm-1, eat-17, egl-4, ephx-1, gap-2, gbf-1, hgap-2, pac-1, plc-1, pxf-1, rgs-4, rgs-7, sos-1, tbc-10, tbc-13, tbc-17, tbc-9, uig-1, unc-73, unc-89
GO:0031347	regulation of defense response	Biological Process	1.5e-06	0.0011	40	8	daf-16, dkf-1, egl-30, hecw-1, kgb-1, plc-1, vhp-1, zip-2
GO:0035556	intracellular signal transduction	Biological Process	1.2e-13	9.3e-11	13.5831	58	C53B4.4, F20H11.1, F49C5.4, F53A10.2, Y105E8A.25, Y52B11A.4, Y75B8A.24, agef-1, akt-1, ape-1, arf-1.2, arl-13, chin-1, cnt-2, crh-1, cul-1, dkf-1, dkf-2, dlk-1, egl-4, egl-44, egl-8, ephx-1, gap-2, gap-3, gbf-1, hgap-2, hpl-2, kgb-1, ksr-1, ksr-2, let-607, lit-1, max-2, mlk-1, mnk-1, nab-1, pac-1, pkc-1, plc-1, plx-1, pxf-1, rab-30, ras-1, rep-1, rho-1, rskn-1, rsks-1, sinh-1, sos-1, spsb-1, tax-…
GO:0043270	positive regulation of ion transport	Biological Process	4.4e-05	0.032	50	5	egl-30, egl-8, rho-1, stim-1, unc-73
GO:0051345	positive regulation of hydrolase activity	Biological Process	1.6e-10	1.2e-07	18.9189	28	F53A10.2, F53H1.3, M01F1.9, Y105E8A.25, Y66D12A.9, agef-1, ags-3, chin-1, cnt-2, eat-17, egl-4, ephx-1, gap-2, gbf-1, hgap-2, pac-1, plc-1, pxf-1, rgs-4, rgs-7, sos-1, tbc-10, tbc-13, tbc-17, tbc-9, uig-1, unc-73, unc-89
GO:0061387	regulation of extent of cell growth	Biological Process	6.2e-06	0.0046	26.3158	10	dlk-1, mab-20, mlk-1, plx-1, png-1, ppm-2, unc-104, unc-53, unc-73, vhp-1
GO:1902531	regulation of intracellular signal transduction	Biological Process	3.7e-08	2.7e-05	17.4242	23	F53A10.2, Y105E8A.25, agef-1, chin-1, cul-1, dlk-1, egl-4, ephx-1, gap-2, gap-3, gbf-1, hgap-2, hpl-2, ksr-1, let-607, max-2, mlk-1, sos-1, tir-1, uig-1, unc-73, unc-89, vhp-1
GO:0007264	small GTPase mediated signal transduction	Biological Process	3.2e-09	2.4e-06	17.1975	27	F53A10.2, Y105E8A.25, Y52B11A.4, agef-1, arf-1.2, arl-13, chin-1, cnt-2, ephx-1, gap-2, gbf-1, hgap-2, hpl-2, ksr-1, ksr-2, pac-1, plc-1, plx-1, pxf-1, rab-30, ras-1, rep-1, rho-1, sos-1, uig-1, unc-73, unc-89
GO:1900182	positive regulation of protein localization to nucleus	Biological Process	6.4e-05	0.047	66.6667	4	dkf-1, egl-30, plc-1, vhp-1
GO:0043547	positive regulation of GTPase activity	Biological Process	1e-10	7.6e-08	20.6349	26	F53A10.2, F53H1.3, M01F1.9, Y105E8A.25, agef-1, ags-3, chin-1, cnt-2, eat-17, ephx-1, gap-2, gbf-1, hgap-2, pac-1, plc-1, pxf-1, rgs-4, rgs-7, sos-1, tbc-10, tbc-13, tbc-17, tbc-9, uig-1, unc-73, unc-89
GO:0051056	regulation of small GTPase mediated signal transduction	Biological Process	1.3e-07	0.0001	25.4545	14	F53A10.2, Y105E8A.25, agef-1, chin-1, ephx-1, gap-2, gbf-1, hgap-2, hpl-2, ksr-1, sos-1, uig-1, unc-73, unc-89
GO:1900180	regulation of protein localization to nucleus	Biological Process	9.1e-06	0.0067	38.8889	7	daf-2, dkf-1, dkf-2, egl-30, kgb-1, plc-1, vhp-1
GO:0007265	Ras protein signal transduction	Biological Process	5e-06	0.0037	20.6349	13	Y105E8A.25, agef-1, ephx-1, gap-2, gbf-1, hpl-2, ksr-1, ksr-2, pac-1, sos-1, uig-1, unc-73, unc-89
GO:0046578	regulation of Ras protein signal transduction	Biological Process	1.4e-05	0.01	22	11	Y105E8A.25, agef-1, ephx-1, gap-2, gbf-1, hpl-2, ksr-1, sos-1, uig-1, unc-73, unc-89
GO:0090630	activation of GTPase activity	Biological Process	2.9e-05	0.021	33.3333	7	cnt-2, eat-17, hgap-2, tbc-10, tbc-13, tbc-17, tbc-9
GO:0042990	regulation of transcription factor import into nucleus	Biological Process	4.4e-05	0.032	50	5	daf-2, dkf-1, dkf-2, egl-30, plc-1
GO:0050770	regulation of axonogenesis	Biological Process	1.7e-05	0.012	21.5686	11	dlk-1, mab-20, mig-1, mlk-1, plx-1, png-1, ppm-2, unc-104, unc-53, unc-73, vhp-1
GO:0009653	anatomical structure morphogenesis	Biological Process	2.1e-14	1.6e-11	12.2867	72	K09C6.8, ama-1, bre-4, cam-1, cas-2, cogc-1, cogc-3, dlk-1, dpy-1, dyc-1, egl-13, egl-27, elt-3, eps-8, exc-6, fln-1, fos-1, fozi-1, hmr-1, kin-20, kpc-1, ksr-2, lit-1, lron-3, lron-8, mab-20, madd-2, max-2, mboa-6, mec-8, mel-11, mig-1, mig-10, mig-14, mlk-1, mlt-7, nhr-6, pac-1, par-6, pat-12, pat-4, plx-1, png-1, ppm-2, pry-1, ptp-3, rho-1, rin-1, sel-7, sin-3, skn-1, slo-1, sma-9, smg-6, sqv-…
GO:0032879	regulation of localization	Biological Process	9.2e-14	6.8e-11	14.3617	54	C54C6.6, afd-1, arf-1.2, ced-1, clh-1, cnt-2, cogc-1, cogc-3, daf-2, dkf-1, dkf-2, eat-17, egl-27, egl-30, egl-4, egl-43, egl-8, egl-9, hse-5, kgb-1, mab-20, magi-1, mig-1, mig-10, mig-14, mtm-1, mtm-9, pat-4, plc-1, plx-1, pmr-1, pry-1, rbf-1, rho-1, sbp-1, slo-1, snt-2, stim-1, tat-1, tbc-10, tbc-13, tbc-17, tbc-9, uig-1, unc-104, unc-14, unc-53, unc-73, unc-83, unc-93, vab-8, vhp-1, vps-18, vp…
GO:0040008	regulation of growth	Biological Process	6.5e-08	4.8e-05	16.9118	23	crm-1, daf-16, daf-2, dlk-1, dpy-1, eat-2, egl-4, hpl-2, hse-5, let-607, mab-20, mboa-6, mlk-1, plx-1, png-1, ppm-2, sbp-1, sma-9, tax-6, unc-104, unc-53, unc-73, vhp-1
GO:0040012	regulation of locomotion	Biological Process	5.8e-08	4.3e-05	14.0187	30	C54C6.6, ced-1, cogc-1, cogc-3, dyc-1, egl-27, egl-30, egl-43, egl-8, hse-5, mab-20, mig-1, mig-10, mig-14, mtm-9, nep-2, par-4, pat-4, pkc-1, plx-1, pmr-1, rbf-1, rho-1, src-1, unc-49, unc-53, unc-73, unc-83, vab-8, vps-54
GO:0048589	developmental growth	Biological Process	8.4e-07	0.00062	14.7436	23	daf-16, daf-2, dlk-1, dpy-1, eat-2, egl-4, haf-4, hse-5, let-607, mab-20, marc-6, mlk-1, plx-1, png-1, ppm-2, sbp-1, sma-9, tax-6, uaf-1, unc-104, unc-53, unc-73, vhp-1
GO:0050793	regulation of developmental process	Biological Process	1.4e-07	0.0001	10.6236	46	K09C6.8, ama-1, arf-1.2, daf-16, daf-2, dlk-1, dpy-1, eat-2, egl-4, egl-43, fos-1, fozi-1, hpl-2, hse-5, jun-1, kin-20, lag-1, let-607, lin-1, lin-42, mab-20, mex-3, mig-1, mlk-1, pac-1, par-4, plx-1, png-1, ppm-2, pry-1, sbp-1, sea-2, sel-7, set-16, sma-9, sos-1, src-1, tax-6, ulp-2, unc-104, unc-53, unc-73, unc-75, vab-8, vhp-1, xrn-2
GO:0051239	regulation of multicellular organismal process	Biological Process	1.2e-09	9.2e-07	12.1762	47	ama-1, daf-16, daf-2, dlk-1, dpy-1, dyc-1, eat-2, egl-30, egl-4, egl-43, egl-8, fozi-1, hpl-2, hse-5, kcnl-2, lag-1, let-607, lin-42, mab-20, mig-1, mlk-1, nhr-6, pac-1, par-4, pat-4, plx-1, png-1, ppm-2, pry-1, sbp-1, scpl-1, sel-7, set-16, sma-9, sos-1, src-1, stim-1, tax-6, ulp-2, unc-104, unc-53, unc-73, unc-75, unc-93, vab-8, vhp-1, xrn-2
GO:0006928	movement of cell or subcellular component	Biological Process	2.7e-09	2e-06	13.5231	38	C54C6.6, W05B2.7, arl-13, cam-1, ced-1, cogc-1, cogc-3, egl-27, egl-43, fln-1, hmr-1, hse-5, klp-12, klp-20, ksr-1, mab-20, madd-2, max-2, mig-1, mig-10, mig-14, mtm-9, pat-4, plx-1, pmr-1, pry-1, ptp-3, rin-1, sos-1, src-1, src-2, ten-1, unc-104, unc-53, unc-73, unc-83, vab-1, vab-8
GO:0007275	multicellular organism development	Biological Process	2e-24	1.5e-21	10.8868	151	ajm-1, akt-1, alg-2, ama-1, arf-1.2, bli-4, cam-1, catp-1, cdk-12, ced-1, cki-2, cnt-2, cogc-1, cogc-3, crh-1, cul-1, daao-1, daf-16, daf-2, dig-1, dkf-1, dkf-2, dlk-1, dsl-3, eat-2, egl-13, egl-27, egl-30, egl-4, egl-43, egl-44, elf-1, elt-3, eps-8, exc-6, fkh-9, fln-1, fos-1, fozi-1, gei-17, gld-2, glh-2, gon-2, hmr-1, hpl-2, jun-1, kgb-1, kin-20, klf-3, klp-20, kpc-1, ksr-1, ksr-2, lag-1, ldb-…
GO:0030029	actin filament-based process	Biological Process	2e-07	0.00015	17.0732	21	cas-2, ced-1, dyc-1, eps-8, fln-1, frl-1, frm-1, hmr-1, lev-11, mab-20, nab-1, pat-4, rho-1, sinh-1, slo-1, unc-45, unc-53, unc-73, unc-82, unc-89, vab-19
GO:0030030	cell projection organization	Biological Process	6.3e-08	4.7e-05	13.3891	32	arl-13, cam-1, daf-19, dlk-1, fkh-9, fln-1, kgb-1, klp-20, kpc-1, lron-3, lron-8, mab-20, madd-2, mig-1, mig-10, mlk-1, nab-1, plx-1, png-1, ppm-2, pry-1, ptp-3, rin-1, src-1, ten-1, unc-101, unc-104, unc-53, unc-73, vab-1, vab-8, vhp-1
GO:0048869	cellular developmental process	Biological Process	6.6e-15	4.9e-12	11.1959	88	F23C8.7, F52G3.1, K09C6.8, arf-1.2, cam-1, cas-2, cnt-2, ddx-19, dlk-1, dsl-3, dyc-1, egl-13, egl-27, egl-43, egl-44, elf-1, elt-3, exc-6, fkh-9, fln-1, fos-1, fozi-1, glh-2, hmr-1, hpl-2, jun-1, kgb-1, kin-20, klp-20, kpc-1, ksr-1, lag-1, lin-1, lin-42, lit-1, lron-3, lron-8, mab-20, madd-2, max-2, mbk-2, mec-8, mex-3, mig-1, mig-10, mig-14, mlk-1, nab-1, noca-1, par-1, par-2, par-4, par-6, pat-…
GO:0048870	cell motility	Biological Process	5.1e-09	3.8e-06	16.3743	28	C54C6.6, cam-1, ced-1, cogc-1, cogc-3, egl-27, egl-43, hmr-1, hse-5, ksr-1, mab-20, max-2, mig-1, mig-10, mig-14, mtm-9, pat-4, plx-1, pmr-1, ptp-3, rin-1, sos-1, src-2, ten-1, unc-53, unc-73, unc-83, vab-8
GO:0051094	positive regulation of developmental process	Biological Process	1.6e-06	0.0012	15.1079	21	ama-1, daf-16, daf-2, dlk-1, dpy-1, eat-2, fozi-1, hse-5, jun-1, lag-1, mig-1, mlk-1, par-4, ppm-2, sma-9, sos-1, src-1, tax-6, unc-104, unc-53, unc-73
GO:0051240	positive regulation of multicellular organismal process	Biological Process	1e-06	0.00078	14.557	23	ama-1, daf-16, daf-2, dlk-1, dpy-1, eat-2, fozi-1, hse-5, kcnl-2, lag-1, mig-1, mlk-1, par-4, pat-4, ppm-2, sma-9, sos-1, src-1, stim-1, tax-6, unc-104, unc-53, unc-73
GO:0090066	regulation of anatomical structure size	Biological Process	5.4e-05	0.04	15	15	cul-1, dlk-1, eps-8, exc-6, let-607, lev-11, mab-20, mlk-1, plx-1, png-1, ppm-2, unc-104, unc-53, unc-73, vhp-1
GO:0006935	chemotaxis	Biological Process	1.6e-05	0.011	13.125	21	akt-1, cam-1, egl-30, egl-4, egl-8, fln-1, mab-20, madd-2, mig-1, nep-2, pkc-1, plx-1, pry-1, ptp-3, rin-1, src-1, tax-6, ten-1, unc-53, vab-1, vab-8
GO:0032101	regulation of response to external stimulus	Biological Process	4.4e-07	0.00033	23.3333	14	daf-16, dkf-1, egl-30, hecw-1, kgb-1, mab-20, mig-1, mlk-1, nep-2, pkc-1, plc-1, plx-1, unc-53, vhp-1
GO:0032989	cellular component morphogenesis	Biological Process	5.2e-08	3.9e-05	12.5436	36	K09C6.8, cam-1, cas-2, dlk-1, dyc-1, fln-1, hmr-1, kin-20, kpc-1, lron-3, lron-8, mab-20, madd-2, mig-1, mig-10, mlk-1, pat-4, plx-1, png-1, ppm-2, pry-1, ptp-3, rho-1, rin-1, slo-1, src-1, ten-1, unc-104, unc-45, unc-53, unc-73, unc-82, unc-89, vab-1, vab-8, vhp-1
GO:0048638	regulation of developmental growth	Biological Process	2.5e-07	0.00018	17.5439	20	daf-16, daf-2, dlk-1, dpy-1, eat-2, egl-4, hse-5, let-607, mab-20, mlk-1, plx-1, png-1, ppm-2, sbp-1, sma-9, tax-6, unc-104, unc-53, unc-73, vhp-1
GO:0048731	system development	Biological Process	1.4e-18	1e-15	13.6286	80	cam-1, cki-2, cnt-2, cogc-1, cogc-3, dig-1, dlk-1, egl-13, egl-43, egl-44, elf-1, elt-3, eps-8, fkh-9, fln-1, fos-1, fozi-1, gon-2, hmr-1, hpl-2, kgb-1, klf-3, klp-20, kpc-1, ksr-2, lag-1, ldb-1, lin-1, lit-1, lron-3, lron-8, mab-20, madd-2, max-2, mec-8, mig-1, mig-10, mig-14, mlk-1, nab-1, nhr-6, par-1, par-4, par-6, pat-4, plx-1, png-1, ppgn-1, ppm-2, pry-1, ptp-3, ras-1, rin-1, rsp-6, sel-7, …
GO:0051128	regulation of cellular component organization	Biological Process	1.6e-07	0.00012	10.5747	46	K09C6.8, Y39B6A.36, arf-1.2, brc-1, ced-1, cnt-2, crm-1, cul-1, daf-19, daf-2, dlk-1, eat-17, egl-4, egl-44, eps-8, exc-6, fos-1, kgb-1, kin-20, lev-11, mab-20, mat-2, mig-1, mig-14, mlk-1, mtm-1, nepr-1, npp-20, pat-4, plx-1, png-1, ppm-2, rsks-1, rsp-6, stim-1, tat-1, tbc-10, tbc-13, tbc-17, tbc-9, uig-1, unc-104, unc-53, unc-73, vhp-1, vps-18
GO:2000026	regulation of multicellular organismal development	Biological Process	5.6e-09	4.1e-06	14.4737	33	ama-1, daf-16, daf-2, dlk-1, eat-2, egl-4, egl-43, fozi-1, hpl-2, lag-1, lin-42, mab-20, mig-1, mlk-1, pac-1, par-4, plx-1, png-1, ppm-2, pry-1, sel-7, set-16, sma-9, sos-1, src-1, ulp-2, unc-104, unc-53, unc-73, unc-75, vab-8, vhp-1, xrn-2
GO:0001558	regulation of cell growth	Biological Process	8.2e-07	0.0006	26.087	12	crm-1, dlk-1, egl-4, mab-20, mlk-1, plx-1, png-1, ppm-2, unc-104, unc-53, unc-73, vhp-1
GO:0009790	embryo development	Biological Process	3.2e-08	2.4e-05	11.007	47	ajm-1, alg-2, ama-1, arf-1.2, cul-1, egl-27, eps-8, fozi-1, gei-17, gld-2, hmr-1, lev-11, lit-1, mab-20, mbk-2, mec-8, mel-11, mex-3, mig-14, pac-1, par-1, par-6, pat-12, pat-4, polh-1, ptp-3, sel-7, skn-1, sma-9, smg-6, smi-1, sos-1, spk-1, src-1, sym-2, ten-1, tol-1, uaf-1, uba-2, ulp-2, unc-101, unc-45, unc-62, unc-73, vab-1, vab-19, vha-11
GO:0030154	cell differentiation	Biological Process	1.5e-17	1.1e-14	12.5926	85	F23C8.7, F52G3.1, arf-1.2, cam-1, cnt-2, ddx-19, dlk-1, dsl-3, dyc-1, egl-13, egl-27, egl-43, egl-44, elf-1, elt-3, exc-6, fkh-9, fln-1, fos-1, fozi-1, glh-2, hmr-1, hpl-2, jun-1, kgb-1, klp-20, kpc-1, ksr-1, lag-1, lin-1, lin-42, lit-1, lron-3, lron-8, mab-20, madd-2, max-2, mbk-2, mec-8, mex-3, mig-1, mig-10, mig-14, mlk-1, nab-1, noca-1, par-1, par-2, par-4, par-6, pat-4, plx-1, png-1, ppm-2, …
GO:0045595	regulation of cell differentiation	Biological Process	3.2e-07	0.00023	15.5405	23	dlk-1, egl-43, fozi-1, hpl-2, jun-1, lag-1, lin-1, mab-20, mex-3, mig-1, mlk-1, plx-1, png-1, ppm-2, pry-1, sel-7, sma-9, unc-104, unc-53, unc-73, unc-75, vab-8, vhp-1
GO:0048468	cell development	Biological Process	6.8e-10	5e-07	12.0988	49	arf-1.2, cam-1, ddx-19, dlk-1, dyc-1, egl-43, elt-3, exc-6, fkh-9, fln-1, glh-2, hmr-1, hpl-2, kgb-1, kpc-1, lag-1, lron-3, lron-8, mab-20, madd-2, mbk-2, mec-8, mig-1, mig-10, mlk-1, nab-1, noca-1, pat-4, plx-1, png-1, ppm-2, pry-1, ptp-3, rho-1, rin-1, slo-1, src-1, ten-1, uaf-1, unc-104, unc-45, unc-53, unc-73, unc-75, unc-82, unc-89, vab-1, vab-8, vhp-1
GO:0048513	animal organ development	Biological Process	1.9e-12	1.4e-09	14.6417	47	cki-2, cogc-1, cogc-3, dig-1, egl-13, elf-1, elt-3, fln-1, fos-1, fozi-1, gon-2, hpl-2, klf-3, ksr-2, lag-1, ldb-1, lin-1, mab-20, max-2, mec-8, mig-10, mig-14, nhr-6, par-1, par-6, pat-4, pry-1, ras-1, rsp-6, sel-7, set-16, sin-3, skn-1, sma-9, smg-6, sos-1, sqv-6, src-1, ten-1, tra-1, unc-101, unc-105, unc-53, unc-73, unc-83, vab-8, xrn-2
GO:0048598	embryonic morphogenesis	Biological Process	1.9e-07	0.00014	15.4839	24	ama-1, eps-8, fozi-1, hmr-1, lit-1, mab-20, mel-11, mig-14, pac-1, par-6, pat-12, ptp-3, sel-7, skn-1, sma-9, smg-6, src-1, sym-2, ten-1, uaf-1, ulp-2, unc-62, vab-1, vab-19
GO:2000145	regulation of cell motility	Biological Process	1.8e-07	0.00013	19.5652	18	C54C6.6, ced-1, cogc-1, cogc-3, egl-27, egl-43, hse-5, mab-20, mig-1, mig-10, mig-14, mtm-9, pat-4, plx-1, pmr-1, unc-53, unc-83, vab-8
GO:0000902	cell morphogenesis	Biological Process	1.2e-05	0.0095	11.3281	29	K09C6.8, cam-1, cas-2, dlk-1, fln-1, hmr-1, kin-20, kpc-1, lron-3, lron-8, mab-20, madd-2, mig-1, mig-10, mlk-1, plx-1, png-1, ppm-2, pry-1, ptp-3, rin-1, src-1, ten-1, unc-104, unc-53, unc-73, vab-1, vab-8, vhp-1
GO:0007399	nervous system development	Biological Process	2.3e-13	1.7e-10	15.7534	46	cam-1, cnt-2, dig-1, dlk-1, egl-13, egl-43, egl-44, fkh-9, fln-1, hmr-1, kgb-1, klp-20, kpc-1, ldb-1, lron-3, lron-8, mab-20, madd-2, max-2, mec-8, mig-1, mig-10, mlk-1, nab-1, par-1, par-4, plx-1, png-1, ppgn-1, ppm-2, pry-1, ptp-3, rin-1, sox-2, src-1, ten-1, tir-1, unc-104, unc-53, unc-73, unc-75, unc-83, vab-1, vab-8, vhp-1, zyx-1
GO:0008361	regulation of cell size	Biological Process	1.6e-05	0.012	20	12	cul-1, dlk-1, let-607, mab-20, mlk-1, plx-1, png-1, ppm-2, unc-104, unc-53, unc-73, vhp-1
GO:0045165	cell fate commitment	Biological Process	6.6e-10	4.9e-07	17.3653	29	cam-1, cnt-2, dsl-3, egl-13, egl-27, egl-44, elt-3, fos-1, fozi-1, ksr-1, lag-1, lin-1, lit-1, mbk-2, mex-3, mig-14, par-1, par-2, par-4, pry-1, sel-7, sin-3, skn-1, sma-9, sox-2, src-1, tir-1, unc-62, vab-3
GO:0048569	post-embryonic animal organ development	Biological Process	5.9e-08	4.4e-05	16.4384	24	cogc-1, egl-13, fos-1, hpl-2, klf-3, ksr-2, lag-1, ldb-1, lin-1, mig-10, mig-14, par-1, pry-1, ras-1, set-16, sin-3, sos-1, sqv-6, ten-1, unc-101, unc-73, unc-83, vab-8, xrn-2
GO:0000904	cell morphogenesis involved in differentiation	Biological Process	1.5e-09	1.1e-06	18.9394	25	cam-1, dlk-1, fln-1, hmr-1, kpc-1, lron-3, lron-8, mab-20, madd-2, mig-1, mlk-1, plx-1, png-1, ppm-2, pry-1, ptp-3, rin-1, src-1, ten-1, unc-104, unc-53, unc-73, vab-1, vab-8, vhp-1
GO:0048858	cell projection morphogenesis	Biological Process	3.5e-09	2.6e-06	18.2482	25	cam-1, dlk-1, fln-1, kpc-1, lron-3, lron-8, mab-20, madd-2, mig-1, mig-10, mlk-1, plx-1, png-1, ppm-2, pry-1, ptp-3, rin-1, src-1, ten-1, unc-104, unc-53, unc-73, vab-1, vab-8, vhp-1
GO:0060284	regulation of cell development	Biological Process	2.6e-05	0.019	15.9574	15	dlk-1, egl-43, hpl-2, mab-20, mig-1, mlk-1, plx-1, png-1, ppm-2, unc-104, unc-53, unc-73, unc-75, vab-8, vhp-1
GO:0061387	regulation of extent of cell growth	Biological Process	6.2e-06	0.0046	26.3158	10	dlk-1, mab-20, mlk-1, plx-1, png-1, ppm-2, unc-104, unc-53, unc-73, vhp-1
GO:0022008	neurogenesis	Biological Process	3.8e-11	2.8e-08	15.6379	38	cam-1, cnt-2, dlk-1, egl-13, egl-43, egl-44, fkh-9, fln-1, kgb-1, klp-20, kpc-1, lron-3, lron-8, mab-20, madd-2, mec-8, mig-1, mig-10, mlk-1, nab-1, par-1, par-4, plx-1, png-1, ppm-2, pry-1, ptp-3, rin-1, sox-2, src-1, ten-1, unc-104, unc-53, unc-73, unc-75, vab-1, vab-8, vhp-1
GO:0048666	neuron development	Biological Process	6.7e-09	5e-06	15.7609	29	cam-1, dlk-1, fkh-9, fln-1, kgb-1, kpc-1, lron-3, lron-8, mab-20, madd-2, mec-8, mig-1, mig-10, mlk-1, nab-1, plx-1, png-1, ppm-2, pry-1, ptp-3, rin-1, src-1, ten-1, unc-104, unc-53, unc-73, vab-1, vab-8, vhp-1
GO:0030182	neuron differentiation	Biological Process	1.8e-10	1.3e-07	16.1137	34	cam-1, dlk-1, egl-13, egl-43, egl-44, fkh-9, fln-1, kgb-1, kpc-1, lron-3, lron-8, mab-20, madd-2, mec-8, mig-1, mig-10, mlk-1, nab-1, plx-1, png-1, ppm-2, pry-1, ptp-3, rin-1, sox-2, src-1, ten-1, unc-104, unc-53, unc-73, unc-75, vab-1, vab-8, vhp-1
GO:0061564	axon development	Biological Process	1.1e-09	8.6e-07	18.5714	26	cam-1, dlk-1, fkh-9, fln-1, kgb-1, lron-3, lron-8, mab-20, madd-2, mig-1, mig-10, mlk-1, plx-1, png-1, ppm-2, pry-1, ptp-3, rin-1, src-1, ten-1, unc-104, unc-53, unc-73, vab-1, vab-8, vhp-1
GO:0050770	regulation of axonogenesis	Biological Process	1.7e-05	0.012	21.5686	11	dlk-1, mab-20, mig-1, mlk-1, plx-1, png-1, ppm-2, unc-104, unc-53, unc-73, vhp-1
GO:0048518	positive regulation of biological process	Biological Process	3.6e-14	2.7e-11	11.1554	84	C54C6.6, Y39B6A.36, Y49F6B.9, Y53G8AR.5, Y66D12A.9, ama-1, brc-1, bre-4, ced-1, crh-1, cul-1, daf-16, daf-19, daf-2, dkf-1, dlk-1, dpy-1, dyc-1, eat-2, egl-30, egl-4, egl-44, egl-8, elt-3, fos-1, fozi-1, gcn-1, gei-17, hmbx-1, hpl-2, hse-5, jun-1, kcnl-2, kgb-1, ksr-1, lag-1, lem-4, let-526, mab-20, max-2, mbk-2, mboa-6, mig-1, mig-14, mlk-1, nepr-1, nhr-119, nhr-6, nhr-76, nhr-88, npp-20, par-4,…
GO:0019222	regulation of metabolic process	Biological Process	1.8e-11	1.3e-08	8.44112	124	F13D2.1, F57C9.4, Y37H9A.3, Y39B6A.36, Y49F6B.9, Y53G8AR.5, Y65B4A.6, Y66D12A.9, Y73F8A.24, ZC190.4, alg-2, ama-1, arid-1, attf-6, brc-1, cas-2, ccch-1, cdk-9, cdkr-3, cki-2, crh-1, crh-2, crm-1, ctbp-1, daf-16, daf-19, daf-2, dkf-1, dlk-1, dmd-6, dot-1.1, eat-2, egl-13, egl-27, egl-4, egl-43, egl-44, elf-1, elt-3, fkh-7, fkh-9, fos-1, gap-3, gcn-1, gei-17, gly-14, grh-1, haf-6, hmbx-1, hpl-2, ju…
GO:0050794	regulation of cellular process	Biological Process	1.7e-10	1.2e-07	6.68395	232	2RSSE.1, C53B4.4, C54C6.6, F13D2.1, F20H11.1, F23C8.7, F35G2.1, F49C5.4, F53A10.2, F53C3.13, F57C9.4, K09C6.8, Y105E8A.25, Y37H9A.3, Y39B6A.36, Y49F6B.9, Y52B11A.4, Y53G8AR.5, Y66D12A.9, Y73F8A.24, Y75B8A.24, ZC190.4, ZK484.4, abts-1, afd-1, agef-1, akt-1, alg-2, ama-1, ape-1, arf-1.2, arid-1, arl-13, attf-6, brc-1, bre-4, cam-1, cas-2, ccch-1, cdk-12, cdk-9, cdkr-3, ced-1, chin-1, cki-2, cnt-2, …
GO:0051239	regulation of multicellular organismal process	Biological Process	1.2e-09	9.2e-07	12.1762	47	ama-1, daf-16, daf-2, dlk-1, dpy-1, dyc-1, eat-2, egl-30, egl-4, egl-43, egl-8, fozi-1, hpl-2, hse-5, kcnl-2, lag-1, let-607, lin-42, mab-20, mig-1, mlk-1, nhr-6, pac-1, par-4, pat-4, plx-1, png-1, ppm-2, pry-1, sbp-1, scpl-1, sel-7, set-16, sma-9, sos-1, src-1, stim-1, tax-6, ulp-2, unc-104, unc-53, unc-73, unc-75, unc-93, vab-8, vhp-1, xrn-2
GO:0003676	nucleic acid binding	Molecular Function	2.4e-09	1.7e-06	7.79221	126	B0310.2, BE0003N10.1, C50B8.1, F56G4.4, F57C9.4, H05C05.1, K11D2.4, T02H6.1, T09F3.5, Y119D3B.12, Y23H5B.6, Y39B6A.36, Y46G5A.18, Y48G8AL.10, Y48G8AL.5, Y54E2A.4, Y59A8B.10, Y61A9LA.10, Y65B4A.6, Y73F8A.24, Y82E9BR.19, Y95B8A.8, ZC190.4, ZK632.2, akap-1, alg-2, ama-1, arid-1, bed-1, ccch-1, ceh-100, cku-70, cpsf-1, crh-1, crh-2, ctbp-1, daf-16, daf-19, ddx-19, ddx-35, dmd-6, egl-13, egl-27, egl-4…
GO:0006725	cellular aromatic compound metabolic process	Biological Process	4.3e-10	3.2e-07	7.47936	154	BE0003N10.1, C01F1.3, C24H12.5, C39B5.6, C47B2.2, C50D2.7, F10F2.2, F27C1.6, F57C9.4, H06I04.3, R151.2, T01B7.5, T02H6.1, T22H9.1, W02A11.1, W04A4.5, Y119D3B.12, Y23H5B.6, Y37H2A.1, Y37H9A.3, Y39B6A.36, Y43F8C.13, Y48G8AL.5, Y53G8AR.5, Y61A9LA.10, Y65B4A.6, Y6B3B.9, Y73F8A.24, Y75B8A.7, Y77E11A.2, Y82E9BR.19, ZC190.4, ZK484.4, ZK836.2, alg-2, ama-1, arid-1, attf-6, brc-1, cas-2, cdk-9, cki-2, cku…
GO:0009892	negative regulation of metabolic process	Biological Process	3.5e-05	0.026	9.56072	37	F13D2.1, Y37H9A.3, ZC190.4, alg-2, brc-1, ccch-1, cki-2, crm-1, ctbp-1, daf-16, dot-1.1, eat-2, egl-4, fos-1, gap-3, gei-17, haf-6, hpl-2, jun-1, lem-4, lin-1, lin-42, mes-4, mex-3, moe-3, nyn-2, plc-1, sea-2, sel-7, sin-3, sma-9, smg-6, sup-26, tra-1, vhp-1, xrn-2, zfp-1
GO:0009893	positive regulation of metabolic process	Biological Process	6.7e-08	5e-05	11.3158	43	Y39B6A.36, Y49F6B.9, Y66D12A.9, ama-1, brc-1, crh-1, daf-16, daf-19, daf-2, dkf-1, dlk-1, eat-2, egl-44, elt-3, fos-1, gcn-1, gei-17, hmbx-1, jun-1, kgb-1, lag-1, lem-4, let-526, max-2, mbk-2, mlk-1, nepr-1, nhr-119, nhr-6, nhr-76, nhr-88, rsks-1, sbp-1, set-27, shc-1, skn-1, sma-9, src-1, tir-1, unc-43, unc-62, vab-3, xrn-2
GO:0034641	cellular nitrogen compound metabolic process	Biological Process	1.3e-08	1e-05	6.99153	165	BE0003N10.1, C01F1.3, C24H12.5, C39B5.6, C47B2.2, C50D2.7, F10F2.2, F27C1.6, F57C9.4, H05C05.1, H06I04.3, R151.2, T01B7.5, T02H6.1, T22H9.1, W02A11.1, W04A4.5, Y119D3B.12, Y23H5B.6, Y37H2A.1, Y37H9A.3, Y38F2AR.12, Y39B6A.36, Y43F8C.13, Y48G8AL.5, Y53G8AR.5, Y61A9LA.10, Y65B4A.6, Y6B3B.9, Y73F8A.24, Y75B8A.7, Y77E11A.2, Y82E9BR.19, ZC190.4, ZK484.4, ZK836.2, abce-1, alg-2, ama-1, arid-1, attf-6, b…
GO:0043170	macromolecule metabolic process	Biological Process	3.4e-15	2.5e-12	7.02032	266	BE0003N10.1, C24A1.3, C24H12.5, C27A12.9, C39B5.6, CC8.2, F13D2.1, F15D4.4, F23C8.7, F27C1.6, F44B9.5, F47F2.1, F49C5.4, F57C9.4, H05C05.1, H06I04.3, K07A1.9, K09C6.8, T01B7.5, T02H6.1, T07D1.2, T22H9.1, W02A11.1, W04A4.5, Y119D3B.12, Y23H5B.6, Y37H2A.1, Y37H9A.3, Y39B6A.16, Y39B6A.36, Y41D4A.5, Y48G1C.5, Y48G8AL.5, Y48G9A.9, Y49F6B.9, Y50D4B.4, Y50D7A.3, Y53C10A.5, Y53G8AR.5, Y54E10A.11, Y55F3AM…
GO:0046483	heterocycle metabolic process	Biological Process	3.8e-10	2.8e-07	7.50853	154	BE0003N10.1, C01F1.3, C24H12.5, C39B5.6, C47B2.2, C50D2.7, F10F2.2, F27C1.6, F57C9.4, H06I04.3, R151.2, T01B7.5, T02H6.1, T22H9.1, W02A11.1, W04A4.5, Y119D3B.12, Y23H5B.6, Y37H2A.1, Y37H9A.3, Y39B6A.36, Y43F8C.13, Y48G8AL.5, Y53G8AR.5, Y61A9LA.10, Y65B4A.6, Y6B3B.9, Y73F8A.24, Y75B8A.7, Y77E11A.2, Y82E9BR.19, ZC190.4, ZK484.4, ZK836.2, alg-2, ama-1, arid-1, attf-6, brc-1, cas-2, cdk-9, cki-2, cku…
GO:0048522	positive regulation of cellular process	Biological Process	6.6e-11	4.9e-08	11.0357	65	C54C6.6, Y39B6A.36, Y49F6B.9, Y66D12A.9, ama-1, brc-1, bre-4, ced-1, crh-1, cul-1, daf-16, daf-19, dlk-1, egl-30, egl-4, egl-44, egl-8, elt-3, fos-1, fozi-1, gcn-1, gei-17, hmbx-1, jun-1, kgb-1, ksr-1, lag-1, lem-4, let-526, mab-20, max-2, mbk-2, mig-1, mig-14, mlk-1, nepr-1, nhr-119, nhr-6, nhr-76, nhr-88, npp-20, pat-4, polh-1, ppm-2, rho-1, rsks-1, sbp-1, sel-7, set-27, shc-1, skn-1, sma-9, sm…
GO:1901360	organic cyclic compound metabolic process	Biological Process	5.8e-10	4.3e-07	7.42857	156	BE0003N10.1, C01F1.3, C24H12.5, C39B5.6, C47B2.2, C50D2.7, F10F2.2, F27C1.6, F57C9.4, H06I04.3, R151.2, T01B7.5, T02H6.1, T22H9.1, W02A11.1, W04A4.5, Y119D3B.12, Y23H5B.6, Y37H2A.1, Y37H9A.3, Y39B6A.36, Y43F8C.13, Y48G8AL.5, Y53G8AR.5, Y61A9LA.10, Y65B4A.6, Y6B3B.9, Y73F8A.24, Y75B8A.7, Y77E11A.2, Y7A5A.1, Y82E9BR.19, ZC190.4, ZK484.4, ZK836.2, alg-2, ama-1, arid-1, attf-6, brc-1, cas-2, cdk-9, c…
GO:0019538	protein metabolic process	Biological Process	9.6e-06	0.0071	6.56425	141	C24A1.3, C27A12.9, C39B5.6, F13D2.1, F15D4.4, F23C8.7, F44B9.5, F47F2.1, F49C5.4, H05C05.1, K07A1.9, K09C6.8, T07D1.2, Y39B6A.16, Y41D4A.5, Y48G1C.5, Y48G9A.9, Y49F6B.9, Y50D7A.3, Y53C10A.5, Y53G8AR.5, Y54E10A.11, Y55F3AM.9, Y57A10A.31, Y66D12A.9, Y67D8A.2, Y73F8A.24, Y92H12A.2, ZC190.4, abce-1, akt-1, alg-2, bli-4, brc-1, bre-4, cam-1, ccch-1, cdk-12, cdk-9, cdkr-3, cki-2, clp-4, clp-7, cpl-1, c…
GO:0031323	regulation of cellular metabolic process	Biological Process	7.7e-09	5.7e-06	8.03835	109	F13D2.1, F57C9.4, Y37H9A.3, Y39B6A.36, Y49F6B.9, Y53G8AR.5, Y66D12A.9, Y73F8A.24, ZC190.4, alg-2, ama-1, arid-1, attf-6, brc-1, cas-2, ccch-1, cdk-9, cdkr-3, cki-2, crh-1, crh-2, crm-1, ctbp-1, daf-16, daf-19, dlk-1, dmd-6, dot-1.1, egl-13, egl-27, egl-4, egl-43, egl-44, elf-1, elt-3, fkh-7, fkh-9, fos-1, gap-3, gcn-1, gei-17, grh-1, hmbx-1, jun-1, kgb-1, lag-1, ldb-1, lem-4, let-526, let-607, li…
GO:0043229	intracellular organelle	Cellular Component	5.6e-18	4.1e-15	7.10117	292	B0310.2, C03H12.1, C24H12.5, C27A12.9, C39B5.6, C47B2.2, C54C6.6, F07C6.4, F13B9.1, F15D3.6, F15D4.4, F27C1.6, F35G2.1, F44B9.5, F47G4.4, F49C5.4, F54A3.2, F57C9.4, H06I04.3, K09C6.8, M01F1.9, R31.2, T01B7.5, T07D1.2, T22H9.1, W02A11.1, W04A4.5, Y119D3B.12, Y25C1A.7, Y37H9A.3, Y39B6A.16, Y39B6A.36, Y39E4A.3, Y39F10B.1, Y43H11AL.1, Y45G5AM.6, Y48A5A.1, Y48G8AL.5, Y52B11A.3, Y53G8AL.2, Y53G8AR.5, Y…
GO:0044260	cellular macromolecule metabolic process	Biological Process	1.5e-16	1.1e-13	7.37876	248	BE0003N10.1, C24A1.3, C24H12.5, C27A12.9, C39B5.6, CC8.2, F13D2.1, F15D4.4, F23C8.7, F27C1.6, F44B9.5, F47F2.1, F49C5.4, F57C9.4, H05C05.1, H06I04.3, K07A1.9, K09C6.8, T01B7.5, T02H6.1, T07D1.2, T22H9.1, W02A11.1, W04A4.5, Y119D3B.12, Y23H5B.6, Y37H2A.1, Y37H9A.3, Y39B6A.16, Y39B6A.36, Y41D4A.5, Y48G1C.5, Y48G8AL.5, Y48G9A.9, Y49F6B.9, Y50D4B.4, Y50D7A.3, Y53C10A.5, Y53G8AR.5, Y54E10A.11, Y55F3AM…
GO:0051171	regulation of nitrogen compound metabolic process	Biological Process	1.3e-07	9.7e-05	8.07018	92	F57C9.4, Y37H9A.3, Y39B6A.36, Y53G8AR.5, Y73F8A.24, ZC190.4, alg-2, ama-1, arid-1, attf-6, brc-1, cas-2, ccch-1, cdk-9, cki-2, crh-1, crh-2, ctbp-1, daf-16, daf-19, dmd-6, dot-1.1, egl-13, egl-27, egl-4, egl-43, egl-44, elf-1, elt-3, fkh-7, fkh-9, fos-1, gcn-1, gei-17, grh-1, hmbx-1, jun-1, kgb-1, lag-1, ldb-1, let-526, let-607, lin-1, lin-42, lsy-12, mex-3, moe-3, mxl-2, nfya-2, nhr-1, nhr-114, …
GO:0060255	regulation of macromolecule metabolic process	Biological Process	1.6e-10	1.1e-07	8.33333	119	F13D2.1, F57C9.4, Y37H9A.3, Y39B6A.36, Y49F6B.9, Y53G8AR.5, Y65B4A.6, Y66D12A.9, Y73F8A.24, ZC190.4, alg-2, ama-1, arid-1, attf-6, brc-1, ccch-1, cdk-9, cdkr-3, cki-2, crh-1, crh-2, crm-1, ctbp-1, daf-16, daf-19, daf-2, dkf-1, dlk-1, dmd-6, dot-1.1, eat-2, egl-13, egl-27, egl-4, egl-43, egl-44, elf-1, elt-3, fkh-7, fkh-9, fos-1, gap-3, gcn-1, gei-17, grh-1, haf-6, hmbx-1, hpl-2, jun-1, kgb-1, lag…
GO:0080090	regulation of primary metabolic process	Biological Process	1.9e-08	1.4e-05	7.92952	108	F13D2.1, F57C9.4, Y37H9A.3, Y39B6A.36, Y49F6B.9, Y53G8AR.5, Y66D12A.9, Y73F8A.24, ZC190.4, alg-2, ama-1, arid-1, attf-6, brc-1, cas-2, ccch-1, cdk-9, cdkr-3, cki-2, crh-1, crh-2, crm-1, ctbp-1, daf-16, daf-19, dlk-1, dmd-6, dot-1.1, egl-13, egl-27, egl-4, egl-43, egl-44, elf-1, elt-3, fkh-7, fkh-9, fos-1, gap-3, gcn-1, gei-17, grh-1, hmbx-1, jun-1, kgb-1, lag-1, ldb-1, lem-4, let-526, let-607, li…
GO:0003677	DNA binding	Molecular Function	5.8e-05	0.043	7.54923	69	B0310.2, F57C9.4, Y39B6A.36, Y73F8A.24, ama-1, arid-1, bed-1, ceh-100, cku-70, crh-1, crh-2, ctbp-1, daf-16, daf-19, dmd-6, egl-13, egl-27, egl-44, elf-1, elt-3, fkh-7, fkh-9, fos-1, grh-1, hmbx-1, jun-1, lag-1, let-526, let-607, lin-1, mlh-1, nhr-1, nhr-114, nhr-119, nhr-230, nhr-243, nhr-274, nhr-34, nhr-41, nhr-46, nhr-6, nhr-65, nhr-66, nhr-76, nhr-85, nhr-86, nhr-88, nhr-91, nhr-95, polh-1, …
GO:0008340	determination of adult lifespan	Biological Process	6.4e-07	0.00047	13.4328	27	akt-1, crh-1, cul-1, daf-16, daf-2, dkf-1, dkf-2, eat-2, egl-30, egl-4, elt-3, fkh-9, fos-1, jun-1, kgb-1, lmd-3, nac-3, par-4, plc-1, rsks-1, sbp-1, sea-2, skn-1, tax-6, tiar-2, tir-1, vhp-1
GO:0010467	gene expression	Biological Process	1.3e-10	9.8e-08	7.82464	141	BE0003N10.1, C39B5.6, F27C1.6, F57C9.4, H05C05.1, H06I04.3, T01B7.5, T02H6.1, T22H9.1, W02A11.1, W04A4.5, Y119D3B.12, Y37H9A.3, Y39B6A.36, Y48G8AL.5, Y53G8AR.5, Y61A9LA.10, Y65B4A.6, Y6B3B.9, Y73F8A.24, Y75B8A.7, Y82E9BR.19, ZC190.4, abce-1, alg-2, ama-1, arid-1, attf-6, brc-1, ccch-1, cdk-9, cpsf-1, crh-1, crh-2, ctbp-1, daf-16, daf-19, daf-2, ddx-19, ddx-35, dkf-1, dmd-6, dot-1.1, eat-2, egl-13…
GO:0031325	positive regulation of cellular metabolic process	Biological Process	6.8e-07	0.00051	11.0465	38	Y39B6A.36, Y49F6B.9, Y66D12A.9, ama-1, brc-1, crh-1, daf-16, daf-19, dlk-1, egl-44, elt-3, fos-1, gcn-1, gei-17, hmbx-1, jun-1, kgb-1, lag-1, lem-4, let-526, max-2, mbk-2, mlk-1, nepr-1, nhr-119, nhr-6, nhr-76, nhr-88, sbp-1, set-27, shc-1, skn-1, sma-9, src-1, tir-1, unc-62, vab-3, xrn-2
GO:0043412	macromolecule modification	Biological Process	7.7e-09	5.7e-06	7.92982	113	C24A1.3, C27A12.9, F23C8.7, F47F2.1, F49C5.4, H06I04.3, K07A1.9, K09C6.8, T07D1.2, W02A11.1, Y39B6A.16, Y41D4A.5, Y48G1C.5, Y48G8AL.5, Y48G9A.9, Y49F6B.9, Y50D7A.3, Y53C10A.5, Y53G8AR.5, Y54E10A.11, Y55F3AM.9, Y57A10A.31, Y67D8A.2, Y71H2AM.14, Y73F8A.24, Y92H12A.2, akt-1, brc-1, bre-4, cam-1, cdk-12, cdk-9, cdkr-3, cki-2, cul-1, cyn-16, daf-2, dkf-1, dkf-2, dlk-1, dot-1.1, egl-4, egl-9, gap-3, gc…
GO:0044271	cellular nitrogen compound biosynthetic process	Biological Process	4e-05	0.029	6.80359	106	C39B5.6, C47B2.2, F10F2.2, F57C9.4, H05C05.1, R151.2, Y37H9A.3, Y39B6A.36, Y53G8AR.5, Y73F8A.24, Y77E11A.2, ZC190.4, abce-1, alg-2, ama-1, arid-1, attf-6, brc-1, cas-2, ccch-1, cdk-9, crh-1, crh-2, ctbp-1, ctps-1, daf-16, daf-19, dmd-6, dot-1.1, egl-13, egl-27, egl-4, egl-43, egl-44, elf-1, ell-1, elt-3, fars-2, fkh-7, fkh-9, fos-1, gcn-1, gei-17, grh-1, hmbx-1, iffb-1, jun-1, lag-1, ldb-1, let-5…
GO:0051173	positive regulation of nitrogen compound metabolic process	Biological Process	2.2e-05	0.016	11.1111	28	Y39B6A.36, ama-1, brc-1, crh-1, daf-16, daf-19, egl-44, elt-3, fos-1, gcn-1, gei-17, hmbx-1, jun-1, kgb-1, lag-1, let-526, nhr-119, nhr-6, nhr-76, nhr-88, sbp-1, set-27, skn-1, sma-9, tir-1, unc-62, vab-3, xrn-2
GO:1901362	organic cyclic compound biosynthetic process	Biological Process	6.9e-06	0.0051	7.33802	94	C47B2.2, F10F2.2, F57C9.4, R151.2, Y37H9A.3, Y39B6A.36, Y53G8AR.5, Y73F8A.24, Y77E11A.2, ZC190.4, ama-1, arid-1, attf-6, brc-1, cas-2, cdk-9, crh-1, crh-2, ctbp-1, ctps-1, daf-16, daf-19, dmd-6, dot-1.1, egl-13, egl-27, egl-4, egl-43, egl-44, elf-1, ell-1, elt-3, fkh-7, fkh-9, fos-1, gcn-1, gei-17, grh-1, hmbx-1, jun-1, lag-1, ldb-1, let-526, let-607, lin-1, lin-42, lsy-12, mvk-1, mxl-2, nfya-2, …
GO:0010468	regulation of gene expression	Biological Process	9.3e-10	6.8e-07	8.53556	102	F57C9.4, Y37H9A.3, Y39B6A.36, Y53G8AR.5, Y65B4A.6, Y73F8A.24, ZC190.4, alg-2, ama-1, arid-1, attf-6, brc-1, ccch-1, cdk-9, crh-1, crh-2, ctbp-1, daf-16, daf-19, daf-2, dkf-1, dmd-6, dot-1.1, eat-2, egl-13, egl-27, egl-4, egl-43, egl-44, elf-1, elt-3, fkh-7, fkh-9, fos-1, gcn-1, grh-1, haf-6, hmbx-1, hpl-2, jun-1, kgb-1, lag-1, ldb-1, let-526, let-607, lin-1, lin-42, lsy-12, mes-4, mex-3, moe-3, m…
GO:0019219	regulation of nucleobase-containing compound metabolic process	Biological Process	9.3e-08	6.9e-05	8.30946	87	F57C9.4, Y37H9A.3, Y39B6A.36, Y53G8AR.5, Y73F8A.24, ZC190.4, ama-1, arid-1, attf-6, brc-1, cas-2, cdk-9, cki-2, crh-1, crh-2, ctbp-1, daf-16, daf-19, dmd-6, dot-1.1, egl-13, egl-27, egl-4, egl-43, egl-44, elf-1, elt-3, fkh-7, fkh-9, fos-1, gcn-1, gei-17, grh-1, hmbx-1, jun-1, kgb-1, lag-1, ldb-1, let-526, let-607, lin-1, lin-42, lsy-12, mxl-2, nfya-2, nhr-1, nhr-114, nhr-119, nhr-230, nhr-243, nh…
GO:0031326	regulation of cellular biosynthetic process	Biological Process	1e-06	0.00075	7.85199	87	F57C9.4, Y37H9A.3, Y39B6A.36, Y53G8AR.5, Y73F8A.24, ZC190.4, alg-2, ama-1, arid-1, attf-6, brc-1, cas-2, ccch-1, cdk-9, cki-2, crh-1, crh-2, ctbp-1, daf-16, daf-19, dmd-6, dot-1.1, egl-13, egl-27, egl-4, egl-43, egl-44, elf-1, elt-3, fkh-7, fkh-9, fos-1, gcn-1, gei-17, grh-1, hmbx-1, jun-1, lag-1, ldb-1, let-526, let-607, lin-1, lin-42, lsy-12, mex-3, moe-3, mxl-2, nfya-2, nhr-1, nhr-114, nhr-119…
GO:0034645	cellular macromolecule biosynthetic process	Biological Process	5.5e-05	0.04	6.71182	109	C24H12.5, C27A12.9, C39B5.6, F57C9.4, H05C05.1, Y37H9A.3, Y39B6A.36, Y50D7A.3, Y53G8AR.5, Y73F8A.24, ZC190.4, ZK484.4, abce-1, alg-2, ama-1, arid-1, attf-6, brc-1, bre-4, ccch-1, cdk-9, cki-2, crh-1, crh-2, ctbp-1, daf-16, daf-19, dmd-6, dot-1.1, egl-13, egl-27, egl-43, egl-44, elf-1, ell-1, elt-3, eme-1, fars-2, fkh-7, fkh-9, fos-1, gcn-1, gei-17, gly-14, gly-4, gly-7, grh-1, hmbx-1, hse-5, iffb…
GO:0043231	intracellular membrane-bounded organelle	Cellular Component	3e-12	2.2e-09	6.89455	238	B0310.2, C03H12.1, C24H12.5, C27A12.9, C39B5.6, C54C6.6, F13B9.1, F15D3.6, F15D4.4, F27C1.6, F35G2.1, F44B9.5, F49C5.4, F57C9.4, H06I04.3, K09C6.8, M01F1.9, T01B7.5, T07D1.2, T22H9.1, W02A11.1, W04A4.5, Y119D3B.12, Y25C1A.7, Y37H9A.3, Y39B6A.16, Y39B6A.36, Y39E4A.3, Y39F10B.1, Y43H11AL.1, Y48A5A.1, Y48G8AL.5, Y52B11A.3, Y53G8AL.2, Y53G8AR.5, Y59A8B.8, Y61A9LA.10, Y65B4A.6, Y69A2AR.16, Y73F8A.24, …
GO:0044267	cellular protein metabolic process	Biological Process	2.8e-07	0.00021	7.11207	132	C24A1.3, C27A12.9, C39B5.6, F13D2.1, F15D4.4, F23C8.7, F44B9.5, F47F2.1, F49C5.4, H05C05.1, K07A1.9, K09C6.8, T07D1.2, Y39B6A.16, Y41D4A.5, Y48G1C.5, Y48G9A.9, Y49F6B.9, Y50D7A.3, Y53C10A.5, Y53G8AR.5, Y54E10A.11, Y55F3AM.9, Y57A10A.31, Y66D12A.9, Y67D8A.2, Y73F8A.24, Y92H12A.2, ZC190.4, abce-1, akt-1, alg-2, brc-1, bre-4, cam-1, ccch-1, cdk-12, cdk-9, cdkr-3, cki-2, cpl-1, crm-1, cul-1, cyn-16, …
GO:0090304	nucleic acid metabolic process	Biological Process	4.5e-10	3.3e-07	7.80798	135	BE0003N10.1, C24H12.5, C39B5.6, F27C1.6, F57C9.4, H06I04.3, T01B7.5, T02H6.1, T22H9.1, W02A11.1, W04A4.5, Y119D3B.12, Y23H5B.6, Y37H2A.1, Y37H9A.3, Y39B6A.36, Y48G8AL.5, Y53G8AR.5, Y61A9LA.10, Y65B4A.6, Y6B3B.9, Y73F8A.24, Y75B8A.7, Y82E9BR.19, ZC190.4, ZK484.4, alg-2, ama-1, arid-1, attf-6, brc-1, cdk-9, cki-2, cku-70, cpsf-1, crh-1, crh-2, ctbp-1, daf-16, daf-19, ddx-19, ddx-35, dmd-6, dot-1.1,…
GO:0010557	positive regulation of macromolecule biosynthetic process	Biological Process	3.2e-05	0.024	11.1111	27	Y39B6A.36, ama-1, brc-1, crh-1, daf-16, daf-19, egl-44, elt-3, fos-1, gcn-1, gei-17, hmbx-1, jun-1, lag-1, let-526, nhr-119, nhr-6, nhr-76, nhr-88, sbp-1, set-27, skn-1, sma-9, tir-1, unc-62, vab-3, xrn-2
GO:0010628	positive regulation of gene expression	Biological Process	1.5e-06	0.0011	11.6364	32	Y39B6A.36, ama-1, brc-1, crh-1, daf-16, daf-19, daf-2, dkf-1, eat-2, egl-44, elt-3, fos-1, gcn-1, hmbx-1, jun-1, kgb-1, lag-1, let-526, nhr-119, nhr-6, nhr-76, nhr-88, rsks-1, sbp-1, set-27, skn-1, sma-9, tir-1, unc-43, unc-62, vab-3, xrn-2
GO:0016070	RNA metabolic process	Biological Process	8e-10	5.9e-07	8.02632	122	BE0003N10.1, C39B5.6, F27C1.6, F57C9.4, H06I04.3, T01B7.5, T02H6.1, T22H9.1, W02A11.1, W04A4.5, Y119D3B.12, Y23H5B.6, Y37H9A.3, Y39B6A.36, Y48G8AL.5, Y53G8AR.5, Y61A9LA.10, Y65B4A.6, Y6B3B.9, Y73F8A.24, Y75B8A.7, Y82E9BR.19, ZC190.4, alg-2, ama-1, arid-1, attf-6, brc-1, cdk-9, cpsf-1, crh-1, crh-2, ctbp-1, daf-16, daf-19, ddx-19, ddx-35, dmd-6, dot-1.1, egl-13, egl-27, egl-43, egl-44, elf-1, ell-…
GO:0031328	positive regulation of cellular biosynthetic process	Biological Process	4.3e-05	0.031	10.8434	27	Y39B6A.36, ama-1, brc-1, crh-1, daf-16, daf-19, egl-44, elt-3, fos-1, gcn-1, gei-17, hmbx-1, jun-1, lag-1, let-526, nhr-119, nhr-6, nhr-76, nhr-88, sbp-1, set-27, skn-1, sma-9, tir-1, unc-62, vab-3, xrn-2
GO:0045935	positive regulation of nucleobase-containing compound metabolic process	Biological Process	5e-05	0.037	11.0169	26	Y39B6A.36, ama-1, brc-1, crh-1, daf-16, daf-19, egl-44, elt-3, fos-1, gcn-1, gei-17, hmbx-1, jun-1, kgb-1, lag-1, let-526, nhr-119, nhr-6, nhr-76, nhr-88, sbp-1, set-27, skn-1, sma-9, tir-1, vab-3
GO:0005634	nucleus	Cellular Component	1.2e-13	8.9e-11	7.93578	173	B0310.2, C24H12.5, C54C6.6, F27C1.6, F49C5.4, F57C9.4, H06I04.3, K09C6.8, T01B7.5, T07D1.2, T22H9.1, W02A11.1, W04A4.5, Y119D3B.12, Y37H9A.3, Y39B6A.16, Y39B6A.36, Y43H11AL.1, Y48A5A.1, Y48G8AL.5, Y53G8AR.5, Y61A9LA.10, Y65B4A.6, Y69A2AR.16, Y73F8A.24, Y75B8A.7, Y82E9BR.19, Y92H12A.2, ZK353.9, ZK484.4, ama-1, ape-1, arid-1, bli-4, brc-1, cdk-12, cdk-9, ceh-100, cki-2, cku-70, coh-1, cpsf-1, crh-1…
GO:0006464	cellular protein modification process	Biological Process	1.8e-09	1.3e-06	8.2632	108	C24A1.3, C27A12.9, F23C8.7, F47F2.1, F49C5.4, K07A1.9, K09C6.8, T07D1.2, Y39B6A.16, Y41D4A.5, Y48G1C.5, Y48G9A.9, Y49F6B.9, Y50D7A.3, Y53C10A.5, Y53G8AR.5, Y54E10A.11, Y55F3AM.9, Y57A10A.31, Y67D8A.2, Y73F8A.24, Y92H12A.2, akt-1, brc-1, bre-4, cam-1, cdk-12, cdk-9, cdkr-3, cki-2, cul-1, cyn-16, daf-2, dkf-1, dkf-2, dlk-1, dot-1.1, egl-4, egl-9, gap-3, gcn-1, gei-17, gly-14, gly-4, gly-7, grk-1, h…
GO:0044428	nuclear part	Cellular Component	3.2e-05	0.024	8.11189	58	F27C1.6, H06I04.3, T01B7.5, T22H9.1, W04A4.5, Y119D3B.12, Y39B6A.16, Y39B6A.36, Y48A5A.1, Y65B4A.6, Y69A2AR.16, Y73F8A.24, Y75B8A.7, Y82E9BR.19, ama-1, brc-1, cku-70, coh-1, cpsf-1, ddx-35, egl-27, egl-44, ell-1, elpc-2, emb-4, gei-17, hpl-2, jun-1, lem-4, let-355, let-526, lin-1, mat-2, mes-4, mlh-1, nhr-119, nhr-88, npp-13, npp-20, npp-8, prp-8, rpoa-1, saeg-1, set-27, sin-3, smg-6, smi-1, snpc…
GO:0051252	regulation of RNA metabolic process	Biological Process	3e-07	0.00022	8.2	82	F57C9.4, Y37H9A.3, Y39B6A.36, Y53G8AR.5, Y73F8A.24, ZC190.4, ama-1, arid-1, attf-6, brc-1, cdk-9, crh-1, crh-2, ctbp-1, daf-16, daf-19, dmd-6, dot-1.1, egl-13, egl-27, egl-43, egl-44, elf-1, elt-3, fkh-7, fkh-9, fos-1, gcn-1, grh-1, hmbx-1, jun-1, kgb-1, lag-1, ldb-1, let-526, let-607, lin-1, lin-42, lsy-12, mxl-2, nfya-2, nhr-1, nhr-114, nhr-119, nhr-230, nhr-243, nhr-274, nhr-34, nhr-41, nhr-46…
GO:2000112	regulation of cellular macromolecule biosynthetic process	Biological Process	2.4e-06	0.0018	7.77058	84	F57C9.4, Y37H9A.3, Y39B6A.36, Y53G8AR.5, Y73F8A.24, ZC190.4, alg-2, ama-1, arid-1, attf-6, brc-1, ccch-1, cdk-9, cki-2, crh-1, crh-2, ctbp-1, daf-16, daf-19, dmd-6, dot-1.1, egl-13, egl-27, egl-43, egl-44, elf-1, elt-3, fkh-7, fkh-9, fos-1, gcn-1, gei-17, grh-1, hmbx-1, jun-1, lag-1, ldb-1, let-526, let-607, lin-1, lin-42, lsy-12, mex-3, moe-3, mxl-2, nfya-2, nhr-1, nhr-114, nhr-119, nhr-230, nhr…
GO:0006351	transcription, DNA-templated	Biological Process	1.3e-06	0.00096	7.95678	81	F57C9.4, Y37H9A.3, Y39B6A.36, Y53G8AR.5, Y73F8A.24, ZC190.4, ama-1, arid-1, attf-6, brc-1, cdk-9, crh-1, crh-2, ctbp-1, daf-16, daf-19, dmd-6, dot-1.1, egl-13, egl-27, egl-43, egl-44, elf-1, ell-1, elt-3, fkh-7, fkh-9, fos-1, gcn-1, grh-1, hmbx-1, jun-1, lag-1, ldb-1, let-526, let-607, lin-1, lin-42, lsy-12, mxl-2, nfya-2, nhr-1, nhr-114, nhr-119, nhr-230, nhr-243, nhr-274, nhr-34, nhr-41, nhr-46…
GO:0006355	regulation of transcription, DNA-templated	Biological Process	2.2e-06	0.0016	7.99585	77	F57C9.4, Y37H9A.3, Y39B6A.36, Y53G8AR.5, Y73F8A.24, ZC190.4, ama-1, arid-1, attf-6, brc-1, cdk-9, crh-1, crh-2, ctbp-1, daf-16, daf-19, dmd-6, dot-1.1, egl-13, egl-27, egl-43, egl-44, elf-1, elt-3, fkh-7, fkh-9, fos-1, gcn-1, grh-1, hmbx-1, jun-1, lag-1, ldb-1, let-526, let-607, lin-1, lin-42, lsy-12, mxl-2, nfya-2, nhr-1, nhr-114, nhr-119, nhr-230, nhr-243, nhr-274, nhr-34, nhr-41, nhr-46, nhr-6…
GO:0006366	transcription from RNA polymerase II promoter	Biological Process	3.1e-07	0.00023	10.4408	45	Y37H9A.3, Y39B6A.36, Y73F8A.24, ama-1, arid-1, brc-1, crh-1, ctbp-1, daf-16, daf-19, egl-13, egl-27, egl-44, elf-1, ell-1, elt-3, fkh-7, fkh-9, fos-1, gcn-1, grh-1, jun-1, lag-1, let-526, lin-1, lin-42, mxl-2, nhr-119, nhr-6, nhr-76, nhr-88, saeg-1, sbp-1, sel-7, set-27, sin-3, skn-1, sma-9, snpc-1.2, taf-12, tir-1, tra-1, vab-3, zip-2, zip-3
GO:0006357	regulation of transcription from RNA polymerase II promoter	Biological Process	2.1e-06	0.0015	10.2828	40	Y37H9A.3, Y39B6A.36, Y73F8A.24, arid-1, brc-1, crh-1, ctbp-1, daf-16, daf-19, egl-13, egl-27, egl-44, elf-1, elt-3, fkh-7, fkh-9, fos-1, gcn-1, grh-1, jun-1, lag-1, let-526, lin-1, lin-42, mxl-2, nhr-119, nhr-6, nhr-76, nhr-88, saeg-1, sbp-1, sel-7, set-27, sin-3, skn-1, sma-9, tir-1, tra-1, vab-3, zip-3
